# Supplementary material for: Bacterial profiling of White Plague Disease in a comparative coral species framework
Source: ISME J. 2013 Aug 8;8(1):31–9. doi: 10.1038/ismej.2013.127 (PMC3869008; doi:10.1038/ismej.2013.127)
Supplement: Supplementary Table S1 [file ismej2013127x2.xls]

## Sheet: TableS1.HybScores
OTU	kingdom	phylum	class	order	family	genus	species	representative_gene	01 Pavona DD	02 Pavona DD	03 Pavona DD	01 Pavona HH	02 Pavona HH	03 Pavona HH	01 Porites DD	02 Porites DD	03 Porites DD	01 Porites HH	02 Porites HH	03 Porites HH	Water
1	k__Bacteria	p__Proteobacteria	c__Gammaproteobacteria	o__Pseudomonadales	f__Pseudomonadaceae	g__Pseudomonas	s__unclassified	EU539385.1 gg_id:283924 profile human microbiota antecubital fossa (inner elbow) skin clone nbt238a10	10755	11287	11572	12026	11724	12014	11796	13216	13137	12652	13128	13447	12266
2	k__Bacteria	p__Proteobacteria	c__Gammaproteobacteria	o__Pseudomonadales	f__Pseudomonadaceae	g__Pseudomonas	s__unclassified	AM111035.1 gg_id:140925 Pseudomonas sp. str. 7039	9166	8984	11386	9776	10055	9369	9062	12163	12359	10631	8606	11252	12302
4	k__Bacteria	p__Proteobacteria	c__Gammaproteobacteria	o__Pseudomonadales	f__Pseudomonadaceae	g__Azorhizophilus	s__unclassified	EF620451.1 gg_id:257741 Azotobacter vinelandii str. ISSDS-435	7944	9531	11026	9676	9939	9797	12101	11543	12344	10280	8829	11522	11739
5	k__Bacteria	p__Proteobacteria	c__Gammaproteobacteria	o__Oceanospirillales	f__Alteromonadaceae	g__HB2-32-21	s__unclassified	EU735695.1 gg_id:316525 archaeal structures oil contaminated and soils China pristine soil Jidong Oilfield clone SN149	9482	9709	12905	10171	9841	10506	12430	13638	13233	10336	10371	9961	12466
6	k__Bacteria	p__Proteobacteria	c__Gammaproteobacteria	o__Pseudomonadales	f__Pseudomonadaceae	g__Pseudomonas	s__unclassified	DQ318866.1 gg_id:156064 Pseudomonas pv. syringae str. NCPPB 281; 8511	10594	9010	11753	9363	9879	9891	8220	11887	11063	11536	9913	11319	10859
7	k__Bacteria	p__Proteobacteria	c__Gammaproteobacteria	o__Pseudomonadales	f__Pseudomonadaceae	g__Pseudomonas	s__unclassified	NR_028987.1 gg_id:542667 Pseudomonas trivialis str. P 513/19; DSM 14937; LMG 21464	10315	10566	12809	10257	10774	10652	10886	12439	12430	11336	9919	12315	12760
8	k__Bacteria	p__Proteobacteria	c__Gammaproteobacteria	o__Pseudomonadales	f__Pseudomonadaceae	g__Pseudomonas	s__unclassified	EU540490.1 gg_id:280406 profile human microbiota antecubital fossa (inner elbow) skin clone nbt116d09	11238	12908	13407	12767	13270	12768	12450	14019	14014	14052	12572	14188	13867
9	k__Bacteria	p__Proteobacteria	c__Gammaproteobacteria	o__Methylococcales	f__Crenotrichaceae	g__Crenothrix	s__unclassified	DQ066944.1 gg_id:135917 Lake Washington sediment clone pLW-18	8093	9219	12105	9445	8507	8260	8818	12452	12668	10595	6702	11307	11790
10	k__Bacteria	p__Proteobacteria	c__Gammaproteobacteria	o__Oceanospirillales	f__Alteromonadaceae	g__BD2-13	s__unclassified	GU061307.1 gg_id:582472 Evaluation culturing methods cultivate previously Yel Sea intertidal beach seawater 20 m depth clone 20m-62	11460	11893	13713	10674	11077	10818	11860	13884	13581	11707	9325	11929	13434
11	k__Bacteria	p__Proteobacteria	c__Gammaproteobacteria	o__Pseudomonadales	f__Pseudomonadaceae	g__Pseudomonas	s__unclassified	EU536155.1 gg_id:282438 profile human microbiota antecubital fossa (inner elbow) skin clone nbt12d05	10987	9931	12539	9994	10852	11540	10080	13054	13404	12967	11299	13213	13398
12	k__Bacteria	p__Proteobacteria	c__Gammaproteobacteria	o__Pseudomonadales	f__Pseudomonadaceae	g__Pseudomonas	s__Pseudomonas umsongensis	AF506040.1 gg_id:66299 Pseudomonas fluorescens LCSAOTU1	9004	8680	10071	9519	11174	9882	8056	10975	9660	11376	10078	11001	11049
15	k__Bacteria	p__Proteobacteria	c__Gammaproteobacteria	o__Alteromonadales	f__Alteromonadaceae	g__Glaciecola	s__unclassified	AY697880.1 gg_id:104267 Antarctica clone F2C28	9866	10632	12838	9821	10290	10108	12083	13506	13389	11079	10629	11409	13031
16	k__Bacteria	p__Proteobacteria	c__Gammaproteobacteria	o__Alteromonadales	f__Pseudoalteromonadaceae	g__Pseudoalteromonas	s__unclassified	EU330377.1 gg_id:249390 Pseudoalteromonas sp. str. BSw20050	11366	11644	13510	10061	10095	9470	13382	14059	13818	11802	8476	12150	13593
18	k__Bacteria	p__Proteobacteria	c__Gammaproteobacteria	o__Alteromonadales	f__Colwelliaceae	g__Colwellia	s__unclassified	AY165571.1 gg_id:81437 Antarctic pack ice Lasarev Sea Southern Ocean clone ANTXI/4_14-151 sea	9292	10236	12768	9723	9100	8431	11623	12375	12437	9223	8152	10109	13269
19	k__Bacteria	p__Proteobacteria	c__Gammaproteobacteria	o__Pseudomonadales	f__Pseudomonadaceae	g__Pseudomonas	s__unclassified	FJ892762.1 gg_id:553469 Matriptase-deficient mice exhibit ichthyotic selective shift skin microbiota HM1; ear punch biopsy C57BL/6J (St14 hypo/-) mouse (2 months) clone nbt13b02	12099	12741	13530	13197	12586	12867	12448	13176	12970	12823	11859	13187	13090
23	k__Bacteria	p__Proteobacteria	c__Gammaproteobacteria	o__Pseudomonadales	f__Pseudomonadaceae	g__Pseudomonas	s__unclassified	DQ095880.1 gg_id:132553 Pseudomonas monteilii str. R15	9260	10881	11658	12096	12712	11805	8428	11972	12522	12735	10165	13916	12929
24	k__Bacteria	p__Proteobacteria	c__Gammaproteobacteria	o__Alteromonadales	f__Pseudoalteromonadaceae	g__Pseudoalteromonas	s__unclassified	AF354597.1 gg_id:19398 marine clone Arctic96B-17	9305	9670	13213	9437	8936	8934	9922	13571	12839	11682	9162	11924	13058
25	k__Bacteria	p__Proteobacteria	c__Gammaproteobacteria	o__Methylococcales	f__Methylococcaceae	g__unclassified	s__unclassified	EF157165.1 gg_id:247809 Microbial natural asphalts rancho la brea heavy oil seeps Rancho La Brea tar pits clone 91-99	10623	11183	12340	10110	11403	11071	9895	12193	11558	10427	9994	10705	12201
26	k__Bacteria	p__Proteobacteria	c__Gammaproteobacteria	o__Methylococcales	f__Crenotrichaceae	g__Crenothrix	s__unclassified	AF351235.1 gg_id:48494 coal tar waste-contaminated groundwater clone 8-4 proteobacterium	11464	12214	13618	11268	11018	10932	11797	13674	13627	10892	10028	12099	13086
27	k__Bacteria	p__Proteobacteria	c__Gammaproteobacteria	o__Chromatiales	f__Chromatiaceae	g__unclassified	s__unclassified	EU555131.1 gg_id:265444 Microbial Sulfide Hydrothermal Vent Field Juan de Fuca Ridge Dudley hydrothermal vent clone 4132B32	10732	11309	12145	11321	10882	9816	10647	13841	13632	11472	11541	11652	13611
30	k__Bacteria	p__Proteobacteria	c__Gammaproteobacteria	o__Pseudomonadales	f__Pseudomonadaceae	g__Pseudomonas	s__unclassified	AB181497.1 gg_id:109263 wastewater biofilm clone HSN-95	11009	10570	13221	10936	11309	10506	12549	13452	13170	11070	10876	12821	12896
32	k__Bacteria	p__Proteobacteria	c__Gammaproteobacteria	o__Oceanospirillales	f__Alteromonadaceae	g__Marinobacter	s__unclassified	EF632877.1 gg_id:238588 Unique microbial contrasting aquatic altitude Andean Altiplano (northern Chile) water clone Hua-w/2-87	7559	7538	13714	7279	7293	7141	12882	13244	12272	10477	9337	10457	11554
33	k__Bacteria	p__Proteobacteria	c__Gammaproteobacteria	o__Methylococcales	f__Methylococcaceae	g__unclassified	s__unclassified	NR_029240.1 gg_id:594166 Methylomicrobium agile str. A30; ATCC 35068	8041	8927	12515	9641	7990	8764	9142	11472	12009	10449	8796	11224	11927
35	k__Bacteria	p__Proteobacteria	c__Gammaproteobacteria	o__Pseudomonadales	f__Pseudomonadaceae	g__Pseudomonas	s__unclassified	EU854429.1 gg_id:309948 Pseudomonas fluorescens str. Ps 2-3	8199	8096	9771	9268	10001	9150	8208	11061	10962	11141	8787	11358	11628
36	k__Bacteria	p__Proteobacteria	c__Gammaproteobacteria	o__Pseudomonadales	f__Pseudomonadaceae	g__Pseudomonas	s__unclassified	DQ318861.1 gg_id:152555 Pseudomonas syringae str. 8532	11589	11086	12406	11722	11693	11645	10573	12667	12691	12653	11549	13131	12498
38	k__Bacteria	p__Proteobacteria	c__Gammaproteobacteria	o__Chromatiales	f__Chromatiaceae	g__unclassified	s__unclassified	EU652571.1 gg_id:279434 Seasonal variation microbial Yel Sea sediment clone A8S-46	10393	7284	12397	7591	7702	6823	9832	12526	12196	9109	6146	11349	11942
39	k__Bacteria	p__Proteobacteria	c__Gammaproteobacteria	o__Pseudomonadales	f__Pseudomonadaceae	g__Pseudomonas	s__unclassified	AY738649.1 gg_id:150711 Pseudomonas putida str. HOT19	10284	10963	13307	11246	12369	10661	12608	13336	13000	12204	9888	13504	13585
40	k__Bacteria	p__Proteobacteria	c__Gammaproteobacteria	o__Oceanospirillales	f__Halomonadaceae	g__unclassified	s__unclassified	EU305727.1 gg_id:340031 Pseudomonas sp. str. TBZ33	11648	11417	13458	11206	11161	10977	10621	13259	13138	11648	10523	12166	12889
41	k__Bacteria	p__Proteobacteria	c__Gammaproteobacteria	o__Chromatiales	f__Ectothiorhodospiraceae	g__unclassified	s__unclassified	EF157092.1 gg_id:256908 Microbial natural asphalts rancho la brea heavy oil seeps Rancho La Brea tar pits clone 91-149	7193	7863	12872	9705	8115	8760	10834	12828	12884	11512	8342	12693	13335
42	k__Bacteria	p__Proteobacteria	c__Gammaproteobacteria	o__Pseudomonadales	f__Pseudomonadaceae	g__Pseudomonas	s__unclassified	AY308050.1 gg_id:88404 Pseudomonas putida str. AZ22R1	10916	11310	11942	11616	11938	11609	10393	12947	12586	12638	10524	13174	13191
43	k__Bacteria	p__Proteobacteria	c__Gammaproteobacteria	o__Pseudomonadales	f__Pseudomonadaceae	g__Pseudomonas	s__unclassified	NZ_ABZR01000729.1 gg_id:569411 Pseudomonas syringae pv. oryzae str. 1_6	8864	7177	11416	8967	10092	8402	10467	13831	13562	10225	7630	10487	11573
46	k__Bacteria	p__Proteobacteria	c__Gammaproteobacteria	o__Pseudomonadales	f__Pseudomonadaceae	g__Pseudomonas	s__unclassified	GQ200823.1 gg_id:533247 Pseudomonas plecoglossicida str. SP8	10814	11441	12171	12141	12729	11492	11015	13152	13047	13113	11285	14008	13786
47	k__Bacteria	p__Proteobacteria	c__Gammaproteobacteria	o__Alteromonadales	f__Pseudoalteromonadaceae	g__Pseudoalteromonas	s__unclassified	AB518970.1 gg_id:543117 Pseudoalteromonas sp. str. MB55	10538	10933	13646	9537	8501	9421	12814	13316	13395	11562	7804	11371	12927
48	k__Bacteria	p__Proteobacteria	c__Gammaproteobacteria	o__Oceanospirillales	f__Oceanospirillaceae	g__Marinomonas	s__unclassified	EU188447.1 gg_id:362695 Marinomonas sp. str. IVIA-Po-159	10875	12091	13460	11949	11090	9002	13010	13377	13534	11949	9035	11934	13260
49	k__Bacteria	p__Proteobacteria	c__Gammaproteobacteria	o__Pseudomonadales	f__Pseudomonadaceae	g__Pseudomonas	s__unclassified	EU797470.1 gg_id:350105 sediment station DBSE Northern Bering Sea clone 130D73	10124	10642	12893	10940	10924	10820	11771	12831	12773	11006	10930	12018	12760
51	k__Bacteria	p__Proteobacteria	c__Gammaproteobacteria	o__Pseudomonadales	f__Pseudomonadaceae	g__Pseudomonas	s__unclassified	FJ893512.1 gg_id:572521 Matriptase-deficient mice exhibit ichthyotic selective shift skin microbiota WT2; ear punch biopsy C57BL/6J mouse (2 months) clone nbt21d01	9755	10524	12635	10923	10646	11038	10939	13053	12623	12327	10954	13106	12417
52	k__Bacteria	p__Proteobacteria	c__Gammaproteobacteria	o__Oceanospirillales	f__Oceanospirillaceae	g__Oleispira	s__unclassified	AJ426421.1 gg_id:47332 Oleispira antarctica str. RB-9	10771	11532	13163	10700	10930	10142	11671	13469	13114	11704	9394	11920	12560
55	k__Bacteria	p__Proteobacteria	c__Gammaproteobacteria	o__Pseudomonadales	f__Pseudomonadaceae	g__Pseudomonas	s__Pseudomonas chlororaphis	EF488969.1 gg_id:226426 Pseudomonas fluorescens str. PS7	8472	8764	10452	9280	9319	9271	8443	11648	10906	11746	9782	11742	11223
56	k__Bacteria	p__Proteobacteria	c__Gammaproteobacteria	o__Pseudomonadales	f__Pseudomonadaceae	g__Pseudomonas	s__unclassified	FJ675430.1 gg_id:532272 Synecology primary and secondary habitats Escherichia coli O157:H7 feedlot surface MARC beef cattle feedlot; top 3 cm behind feedbunk west pen 301; was negative STEC O157 clone LL141-8D21	9166	9745	11717	10428	10897	10112	10651	7994	8942	7292	8546	9672	10544
58	k__Bacteria	p__Proteobacteria	c__Gammaproteobacteria	o__Pseudomonadales	f__Pseudomonadaceae	g__Pseudomonas	s__unclassified	FJ893304.1 gg_id:538132 Matriptase-deficient mice exhibit ichthyotic selective shift skin microbiota WT1; ear punch biopsy C57BL/6J mouse (2 months) clone nbt19f02	11738	12597	13122	13118	12611	13170	11739	13055	12930	12895	11998	13532	13371
60	k__Bacteria	p__Proteobacteria	c__Gammaproteobacteria	o__Alteromonadales	f__Pseudoalteromonadaceae	g__Pseudoalteromonas	s__unclassified	AM111090.1 gg_id:140875 Pseudoalteromonas sp. str. 8056	11464	12205	12781	11624	12436	11948	11953	12959	11304	11233	7440	12520	12206
62	k__Bacteria	p__Proteobacteria	c__Gammaproteobacteria	o__Pseudomonadales	f__Pseudomonadaceae	g__Pseudomonas	s__unclassified	DQ282185.1 gg_id:144955 Pseudomonas fluorescens str. PGN-1	11121	11609	12936	11347	11451	11715	10528	13361	13061	12307	10682	12983	13068
63	k__Bacteria	p__Proteobacteria	c__Gammaproteobacteria	o__Pseudomonadales	f__Pseudomonadaceae	g__Pseudomonas	s__unclassified	EU538158.1 gg_id:285771 profile human microbiota antecubital fossa (inner elbow) skin clone nbt81a05	11230	12425	12825	12914	12374	12803	10834	13187	12313	12945	11756	13107	12514
64	k__Bacteria	p__Proteobacteria	c__Gammaproteobacteria	o__Oceanospirillales	f__Oceanospirillaceae	g__unclassified	s__unclassified	EF067915.1 gg_id:245142 endolithic microbes marine basalts aerobic enrichment s innoculated basalt Brown Bear Seamount clone BECC1447a-50	12606	12589	14456	12285	12632	12109	14049	14158	14267	11783	12684	13143	12188
65	k__Bacteria	p__Proteobacteria	c__Gammaproteobacteria	o__Pseudomonadales	f__Pseudomonadaceae	g__Pseudomonas	s__unclassified	EU537643.1 gg_id:285279 profile human microbiota antecubital fossa (inner elbow) skin clone nbt74h03	11581	12260	13415	12402	12128	12401	12775	13216	13042	13196	12253	12820	13052
66	k__Bacteria	p__Proteobacteria	c__Gammaproteobacteria	o__Pseudomonadales	f__Pseudomonadaceae	g__Pseudomonas	s__unclassified	AY472116.1 gg_id:99985 Pseudomonas fluorescens	10651	9571	12624	10284	10760	11139	10128	13163	13390	12501	10913	13331	13798
68	k__Bacteria	p__Proteobacteria	c__Gammaproteobacteria	o__Pseudomonadales	f__Pseudomonadaceae	g__Pseudomonas	s__unclassified	EU118771.1 gg_id:236931 Pseudomonas lutea str. AGL 2	12263	12843	12661	13321	13222	13084	11038	13219	13557	13576	13192	13507	13021
69	k__Bacteria	p__Proteobacteria	c__Gammaproteobacteria	o__Alteromonadales	f__Colwelliaceae	g__Colwellia	s__unclassified	GU108544.1 gg_id:589927 active chemolithoautotrophic prokaryotes sulfidic zone Black pelagic redoxcline determined based stable isotope probing 145m depth NW-Black Sea clone II18-28	11547	12478	13382	12815	12534	12472	12496	13887	13732	12014	10181	12695	13264
70	k__Bacteria	p__Proteobacteria	c__Gammaproteobacteria	o__Pseudomonadales	f__Pseudomonadaceae	g__Pseudomonas	s__unclassified	EU538393.1 gg_id:282501 profile human microbiota antecubital fossa (inner elbow) skin clone nbt88f02	13285	13567	14693	13952	13682	13753	14346	14215	14081	13962	13907	14393	14054
71	k__Bacteria	p__Proteobacteria	c__Gammaproteobacteria	o__Pseudomonadales	f__Pseudomonadaceae	g__Pseudomonas	s__unclassified	EF062805.1 gg_id:202317 Pseudomonas sp. str. MY1410	12828	13041	14166	13012	13148	12854	13311	14469	14180	13479	12954	13909	14171
72	k__Bacteria	p__Proteobacteria	c__Gammaproteobacteria	o__Pseudomonadales	f__Pseudomonadaceae	g__Pseudomonas	s__unclassified	EU538914.1 gg_id:285813 profile human microbiota antecubital fossa (inner elbow) skin clone nbt95a08	8721	9541	9481	10341	10076	10211	9548	12267	11335	9705	11408	11577	8846
73	k__Bacteria	p__Proteobacteria	c__Gammaproteobacteria	o__Methylococcales	f__Methylococcaceae	g__Methylobacter	s__unclassified	GQ350218.1 gg_id:535569 Metagenome versatile chemolithoautotroph expanding oceanic dead zones Saanich Inlet 120 m depth clone SHBC1150	12733	12440	13726	12665	12288	12293	12052	14156	13891	12343	11942	12853	13632
75	k__Bacteria	p__Proteobacteria	c__Gammaproteobacteria	o__Pseudomonadales	f__Pseudomonadaceae	g__Pseudomonas	s__unclassified	AY303293.1 gg_id:131271 Pseudomonas sp. str. ps4-16	10667	10669	12723	10005	10545	10643	10612	12869	12865	12087	10555	12794	13054
76	k__Bacteria	p__Proteobacteria	c__Gammaproteobacteria	o__Pseudomonadales	f__Pseudomonadaceae	g__Pseudomonas	s__unclassified	FJ892791.1 gg_id:574101 Matriptase-deficient mice exhibit ichthyotic selective shift skin microbiota HM1; ear punch biopsy C57BL/6J (St14 hypo/-) mouse (2 months) clone nbt13e09	11975	12535	14179	12277	12071	12141	13198	13723	13563	12816	11450	13703	13775
77	k__Bacteria	p__Proteobacteria	c__Gammaproteobacteria	o__Pseudomonadales	f__Pseudomonadaceae	g__Pseudomonas	s__unclassified	FJ465156.2 gg_id:575465 Pseudomonas fluorescens str. FY32	8473	7978	10705	8223	7879	8181	8458	11234	10893	10362	7882	11141	10617
78	k__Bacteria	p__Proteobacteria	c__Gammaproteobacteria	o__Pseudomonadales	f__Pseudomonadaceae	g__Pseudomonas	s__Pseudomonas umsongensis	FJ426279.1 gg_id:369265 Pseudomonas fluorescens str. CB306	11876	12005	12619	12448	12825	12364	11076	12910	12801	13114	12627	12974	12669
79	k__Bacteria	p__Proteobacteria	c__Gammaproteobacteria	o__Pseudomonadales	f__Pseudomonadaceae	g__Azomonas	s__Azomonas insignis	AB175659.1 gg_id:173619 Azomonas insignis str. NCIB 9963	11267	10648	12089	11336	11285	11087	10992	12793	12137	12025	10638	11874	12854
80	k__Bacteria	p__Proteobacteria	c__Gammaproteobacteria	o__Pseudomonadales	f__Pseudomonadaceae	g__Pseudomonas	s__unclassified	NZ_AAXR01000013.1 gg_id:209007 Pseudomonas putida str. GB-1	8954	9134	11703	9712	9685	9862	9895	12018	11537	11169	9894	11285	11938
82	k__Bacteria	p__Proteobacteria	c__Gammaproteobacteria	o__Alteromonadales	f__Pseudoalteromonadaceae	g__Pseudoalteromonas	s__unclassified	AB049728.1 gg_id:51317 Pseudoalteromonas atlantica str. AR06	12626	12099	12510	12667	12553	12752	12482	13114	10419	12640	11886	12390	11748
83	k__Bacteria	p__Proteobacteria	c__Gammaproteobacteria	o__Pseudomonadales	f__Pseudomonadaceae	g__Pseudomonas	s__unclassified	EU540292.1 gg_id:283763 profile human microbiota antecubital fossa (inner elbow) skin clone nbt114b08	11496	12600	13115	13245	12581	13020	11892	13168	12841	13178	12283	13381	12945
84	k__Bacteria	p__Proteobacteria	c__Gammaproteobacteria	o__Pseudomonadales	f__Pseudomonadaceae	g__Pseudomonas	s__unclassified	FJ807483.1 gg_id:537835 Pseudomonas fulva str. TY16	11347	11882	12998	12302	12582	11883	12267	13594	13596	12896	12754	14215	13627
85	k__Bacteria	p__Proteobacteria	c__Gammaproteobacteria	o__Pseudomonadales	f__Pseudomonadaceae	g__Pseudomonas	s__unclassified	FJ894067.1 gg_id:544310 Matriptase-deficient mice exhibit ichthyotic selective shift skin microbiota B1E; ear punch biopsy C57BL/6J mouse (8 weeks) clone nbt175g02	11320	13011	13712	12862	12922	12942	12519	13602	12228	12650	11709	13234	13556
87	k__Bacteria	p__Proteobacteria	c__Gammaproteobacteria	o__Pseudomonadales	f__Pseudomonadaceae	g__Pseudomonas	s__unclassified	EU536974.1 gg_id:285745 profile human microbiota antecubital fossa (inner elbow) skin clone nbt217h10	9409	8978	9733	9773	9747	10914	6667	12678	13301	12345	11038	13246	13427
88	k__Bacteria	p__Proteobacteria	c__Gammaproteobacteria	o__Alteromonadales	f__Pseudoalteromonadaceae	g__Pseudoalteromonas	s__unclassified	AM111074.1 gg_id:140761 Pseudoalteromonas sp. str. 8039	12914	12833	14684	12864	12461	12433	13941	14712	14580	13095	12429	13459	14348
89	k__Bacteria	p__Proteobacteria	c__Gammaproteobacteria	o__Oceanospirillales	f__Alteromonadaceae	g__Marinobacter	s__unclassified	AM990796.1 gg_id:278977 Marinobacter sp. MOLA 20	9518	11154	12354	10257	10046	9428	10516	12838	12697	11624	10184	11563	12452
95	k__Bacteria	p__Proteobacteria	c__Gammaproteobacteria	o__Alteromonadales	f__Colwelliaceae	g__Colwellia	s__unclassified	DQ923440.1 gg_id:179604 Alteromonas sp. W-6	9105	9051	13643	8285	7602	7426	10845	13172	12387	8760	7615	8806	12294
96	k__Bacteria	p__Proteobacteria	c__Gammaproteobacteria	o__Pseudomonadales	f__Pseudomonadaceae	g__Pseudomonas	s__unclassified	EF459522.1 gg_id:207295 Pseudomonas graminis KFC-45	7573	7819	8165	8928	9244	8168	7126	10231	8910	10109	8153	8221	8388
97	k__Bacteria	p__Proteobacteria	c__Gammaproteobacteria	o__Pseudomonadales	f__Pseudomonadaceae	g__Pseudomonas	s__unclassified	EU179737.1 gg_id:244818 Pseudomonas putida str. MG-Y2	6987	7366	10082	9723	11200	8709	5723	11608	11383	10706	8419	12218	12324
98	k__Bacteria	p__Proteobacteria	c__Gammaproteobacteria	o__Pseudomonadales	f__Pseudomonadaceae	g__Azorhizophilus	s__unclassified	EF620443.1 gg_id:238882 Azotobacter vinelandii str. ISSDS-423	8859	10258	12237	10813	11272	10723	12221	12690	13300	10901	9859	11870	12249
99	k__Bacteria	p__Proteobacteria	c__Gammaproteobacteria	o__Oceanospirillales	f__HTCC2188	g__unclassified	s__unclassified	EU799735.1 gg_id:324875 It's all ranking aquatic Newport Harbour RI clone 1C227378	10130	10697	12906	10881	10069	10182	10815	12630	12539	12440	10360	11781	13508
100	k__Bacteria	p__Proteobacteria	c__Gammaproteobacteria	o__Chromatiales	f__Chromatiaceae	g__unclassified	s__unclassified	AB294924.1 gg_id:225518 -dependent and analyses hydrothermal system off Taketomi Island Japan microbial mat shal submarine hot spring clone pItb-vmat-3	7880	9313	12552	8805	9176	8514	10086	13493	13189	9956	9152	12049	12272
101	k__Bacteria	p__Proteobacteria	c__Gammaproteobacteria	o__Chromatiales	f__Chromatiaceae	g__unclassified	s__unclassified	AF420353.1 gg_id:55790 hydrothermal sediment clone AF420353	12376	12340	12843	12457	12394	12665	11400	13124	12167	13159	12097	12525	12910
102	k__Bacteria	p__Proteobacteria	c__Gammaproteobacteria	o__Pseudomonadales	f__Pseudomonadaceae	g__Pseudomonas	s__unclassified	EU538918.1 gg_id:286009 profile human microbiota antecubital fossa (inner elbow) skin clone nbt95b08	9227	9816	12406	10682	11634	10143	11651	12398	12559	9449	11165	10681	12174
107	k__Bacteria	p__Proteobacteria	c__Gammaproteobacteria	o__Oceanospirillales	f__Alcanivoracaceae	g__Alcanivorax	s__unclassified	EU621895.1 gg_id:278807 Alcanivorax sp. str. LY2	10111	8958	12874	10596	9406	9323	9681	13159	12407	12702	8207	12606	12204
108	k__Bacteria	p__Proteobacteria	c__Gammaproteobacteria	o__Pseudomonadales	f__Pseudomonadaceae	g__Pseudomonas	s__unclassified	AF313466.1 gg_id:35880 Pseudomonas veronii	11714	12061	13524	11907	11530	11738	12566	13853	13794	12615	12173	13404	13415
109	k__Bacteria	p__Proteobacteria	c__Gammaproteobacteria	o__Alteromonadales	f__Pseudoalteromonadaceae	g__Pseudoalteromonas	s__unclassified	AJ874344.1 gg_id:110410 Pseudoalteromonas atlantica str. 01/110	12094	11979	13231	12324	12240	12291	12799	13407	12828	12648	11657	12605	13649
110	k__Bacteria	p__Proteobacteria	c__Gammaproteobacteria	o__Pseudomonadales	f__Pseudomonadaceae	g__Pseudomonas	s__unclassified	EU539504.1 gg_id:281649 profile human microbiota antecubital fossa (inner elbow) skin clone nbt104d03	10433	10352	10892	11189	11023	11291	9540	12106	12447	12265	11904	13200	12512
111	k__Bacteria	p__Proteobacteria	c__Gammaproteobacteria	o__Oceanospirillales	f__Oceanospirillaceae	g__Marinobacterium	s__unclassified	AB006765.1 gg_id:8206 Marinobacterium jannaschii str. IFO15466	11346	11675	13312	11740	11734	11175	12223	14055	13588	10921	9786	11616	13230
112	k__Bacteria	p__Proteobacteria	c__Gammaproteobacteria	o__Pseudomonadales	f__Pseudomonadaceae	g__Pseudomonas	s__unclassified	EU540208.1 gg_id:281422 profile human microbiota antecubital fossa (inner elbow) skin clone nbt247c03	11307	12039	13031	12200	11765	11814	12325	12438	12355	11941	11186	12838	12491
114	k__Bacteria	p__Proteobacteria	c__Gammaproteobacteria	o__Pseudomonadales	f__Pseudomonadaceae	g__Pseudomonas	s__unclassified	EU535682.1 gg_id:281049 profile human microbiota antecubital fossa (inner elbow) skin clone nbt09e10	12020	12266	13705	12844	12293	12269	12962	13447	12651	12433	11685	13245	13021
115	k__Bacteria	p__Proteobacteria	c__Gammaproteobacteria	o__Methylococcales	f__Methylococcaceae	g__Methylobacter	s__unclassified	DQ270621.1 gg_id:142869 hydrothermal carbonate chimney clone LC1133B-99	9952	10431	11153	10915	10738	10550	10334	11091	10746	11878	10804	12057	11072
116	k__Bacteria	p__Proteobacteria	c__Gammaproteobacteria	o__Pseudomonadales	f__Pseudomonadaceae	g__Pseudomonas	s__unclassified	EU538183.1 gg_id:283248 profile human microbiota antecubital fossa (inner elbow) skin clone nbt81g06	11166	12093	13110	12893	12182	12598	11666	12678	12535	12993	12094	12790	12122
117	k__Bacteria	p__Proteobacteria	c__Gammaproteobacteria	o__Pseudomonadales	f__Pseudomonadaceae	g__Pseudomonas	s__unclassified	DQ318867.1 gg_id:152043 Pseudomonas syringae str. 6	11587	11083	12471	11722	11698	11610	10591	12725	12692	12655	11458	13115	12576
118	k__Bacteria	p__Proteobacteria	c__Gammaproteobacteria	o__Pseudomonadales	f__Pseudomonadaceae	g__Pseudomonas	s__unclassified	EU539367.1 gg_id:286796 profile human microbiota antecubital fossa (inner elbow) skin clone nbt237f01	10651	12153	13294	12800	12174	12722	12967	13041	12735	12249	10963	12936	12703
119	k__Bacteria	p__Proteobacteria	c__Gammaproteobacteria	o__Alteromonadales	f__Pseudoalteromonadaceae	g__Pseudoalteromonas	s__unclassified	AF529062.1 gg_id:60988 Pseudoalteromonas citrea str. CIP 105339	9815	10708	11983	11387	10858	11079	11469	11020	10671	11545	12491	10775	11758
120	k__Bacteria	p__Proteobacteria	c__Gammaproteobacteria	o__Oceanospirillales	f__Oceanospirillaceae	g__unclassified	s__unclassified	AY697896.1 gg_id:101312 Antarctica clone F3C18	9810	11634	13243	10427	10422	10209	12600	13914	13695	11502	10369	11860	13302
122	k__Bacteria	p__Proteobacteria	c__Gammaproteobacteria	o__Pseudomonadales	f__Pseudomonadaceae	g__Pseudomonas	s__unclassified	DQ257632.1 gg_id:147233 Pseudomonas putida str. MTCC 5110	11917	12542	12796	12925	12696	13027	11435	12953	12335	12863	12699	13279	12649
123	k__Bacteria	p__Proteobacteria	c__Gammaproteobacteria	o__Chromatiales	f__Chromatiaceae	g__unclassified	s__unclassified	FM877665.1 gg_id:362822 Microbial several mining wastes Bulgaria vicinity uranium mine Sliven clone Sliv-109	10213	10072	11702	10451	10423	10602	9584	12550	11854	11477	10135	12223	11920
124	k__Bacteria	p__Proteobacteria	c__Gammaproteobacteria	o__Pseudomonadales	f__Pseudomonadaceae	g__Pseudomonas	s__unclassified	GQ174492.1 gg_id:446815 Pseudomonas sp. str. 32A	8514	7863	9580	9813	11154	9313	7635	11262	10416	9929	8457	11297	11236
125	k__Bacteria	p__Proteobacteria	c__Gammaproteobacteria	o__Alteromonadales	f__Pseudoalteromonadaceae	g__Pseudoalteromonas	s__unclassified	EF551372.1 gg_id:220500 Pseudoalteromonas sp. str. BSw20508	11928	12436	13580	12078	11656	11666	13492	13942	13490	12931	11788	12414	13505
126	k__Bacteria	p__Proteobacteria	c__Gammaproteobacteria	o__Pseudomonadales	f__Pseudomonadaceae	g__Pseudomonas	s__unclassified	FJ950670.1 gg_id:426126 Pseudomonas fluorescens str. d112	11727	12133	13320	12428	12172	12548	11784	13780	13589	13120	12884	12888	13598
129	k__Bacteria	p__Proteobacteria	c__Gammaproteobacteria	o__Pseudomonadales	f__Pseudomonadaceae	g__Pseudomonas	s__unclassified	EU540318.1 gg_id:280568 profile human microbiota antecubital fossa (inner elbow) skin clone nbt113b12	10052	10656	12164	11407	11360	11020	10144	12378	12161	12054	11032	12118	12058
130	k__Bacteria	p__Proteobacteria	c__Gammaproteobacteria	o__Pseudomonadales	f__Pseudomonadaceae	g__Pseudomonas	s__unclassified	NC_010322.1 gg_id:263559 Pseudomonas putida str. GB-1	11092	11255	13311	11889	12519	11434	12882	13492	13684	12849	11515	14004	13831
132	k__Bacteria	p__Proteobacteria	c__Gammaproteobacteria	o__Pseudomonadales	f__Pseudomonadaceae	g__Pseudomonas	s__unclassified	EU538980.1 gg_id:286677 profile human microbiota antecubital fossa (inner elbow) skin clone nbt97f09	11177	10589	13536	11365	11573	10981	12949	13340	13426	11888	9838	12786	13392
133	k__Bacteria	p__Proteobacteria	c__Gammaproteobacteria	o__Pseudomonadales	f__Pseudomonadaceae	g__Pseudomonas	s__unclassified	FJ894474.1 gg_id:561792 Matriptase-deficient mice exhibit ichthyotic selective shift skin microbiota B2E; ear punch biopsy C57BL/6J mouse (8 weeks) clone nbt181f08	10824	11204	12623	11444	11278	11327	11350	13089	12765	12539	11570	12927	12386
134	k__Bacteria	p__Proteobacteria	c__Gammaproteobacteria	o__Pseudomonadales	f__Pseudomonadaceae	g__Pseudomonas	s__unclassified	EU536058.1 gg_id:282327 profile human microbiota antecubital fossa (inner elbow) skin clone nbt08a03	10006	10658	12656	11090	11889	10821	10640	12742	12518	12186	10032	13024	12595
135	k__Bacteria	p__Proteobacteria	c__Gammaproteobacteria	o__Chromatiales	f__Chromatiaceae	g__unclassified	s__unclassified	FJ545527.1 gg_id:533202 Diveristy Seawater and Sediment Northern North Yel Sea seawater clone W1-36	11099	11384	12891	11223	11359	11328	10420	13140	12694	12817	10407	13154	13088
139	k__Bacteria	p__Proteobacteria	c__Gammaproteobacteria	o__Pseudomonadales	f__Pseudomonadaceae	g__Pseudomonas	s__unclassified	AM410088.1 gg_id:192714 Pseudomonas veronii str. C9-4zhy	6992	7224	7523	8503	9587	8608	6393	10149	9794	8985	7945	10952	9992
141	k__Bacteria	p__Proteobacteria	c__Gammaproteobacteria	o__Pseudomonadales	f__Pseudomonadaceae	g__Pseudomonas	s__unclassified	FJ892805.1 gg_id:572626 Matriptase-deficient mice exhibit ichthyotic selective shift skin microbiota HM1; ear punch biopsy C57BL/6J (St14 hypo/-) mouse (2 months) clone nbt13g03	11113	12300	12565	13088	12390	12812	10773	12483	11738	12990	11673	13391	12124
142	k__Bacteria	p__Proteobacteria	c__Gammaproteobacteria	o__Pseudomonadales	f__Pseudomonadaceae	g__Pseudomonas	s__Pseudomonas stutzeri	FJ345693.1 gg_id:315478 Pseudomonas stutzeri str. LC2-8	13588	13410	13729	13634	13597	13410	12622	14267	13540	13703	12727	13656	13562
143	k__Bacteria	p__Proteobacteria	c__Gammaproteobacteria	o__Oceanospirillales	f__OM60	g__unclassified	s__unclassified	GU061619.1 gg_id:578346 and function microbial mesoscale eddy perturbations South China Sea clone CE2-DCM-86	11881	12178	13869	13115	12511	12664	12432	13862	13675	13392	12912	13680	14600
144	k__Bacteria	p__Proteobacteria	c__Gammaproteobacteria	o__Oceanospirillales	f__OM60	g__unclassified	s__unclassified	FJ717243.1 gg_id:536934 L. Bioturbated Mesocosm marine sediment Cullercoats Northumberland United Kingdom used laboratory Arenicola marina (lugworm) clone D12_10.4_2	10730	10851	13595	10398	10562	10444	12292	13410	13121	11112	9308	11353	12258
145	k__Bacteria	p__Proteobacteria	c__Gammaproteobacteria	o__Pseudomonadales	f__Pseudomonadaceae	g__Pseudomonas	s__Pseudomonas umsongensis	GU185860.1 gg_id:582087 Pseudomonas jessenii str. PGRs1	9571	9942	11393	11266	11230	10383	10044	12404	12255	11834	11220	12469	10599
146	k__Bacteria	p__Proteobacteria	c__Gammaproteobacteria	o__Pseudomonadales	f__Pseudomonadaceae	g__Pseudomonas	s__unclassified	DQ087528.1 gg_id:128047 Pseudomonas putida str. PBM11	11588	12114	12790	12622	13331	12314	11861	13241	13331	13175	12214	14084	13786
147	k__Bacteria	p__Proteobacteria	c__Gammaproteobacteria	o__Chromatiales	f__Chromatiaceae	g__unclassified	s__unclassified	AM040135.1 gg_id:145316 sandy sediments clone Sylt 39	6907	6222	11217	6660	7131	6169	9481	13116	13228	9922	7246	11300	12168
148	k__Bacteria	p__Proteobacteria	c__Gammaproteobacteria	o__Alteromonadales	f__Pseudoalteromonadaceae	g__Pseudoalteromonas	s__unclassified	AF007286.1 gg_id:8968 Pseudoalteromonas peptidolytica str. F12-50-A1	12630	13184	14157	13219	13124	13145	13241	13933	13785	13879	13528	13383	13916
149	k__Bacteria	p__Proteobacteria	c__Gammaproteobacteria	o__Pseudomonadales	f__Pseudomonadaceae	g__Pseudomonas	s__Pseudomonas veronii	DQ178235.1 gg_id:139966 Pseudomonas fluorescens str. PC38	12029	12952	13572	13004	12994	12963	12283	13534	13643	13662	13134	13743	13638
150	k__Bacteria	p__Proteobacteria	c__Gammaproteobacteria	o__Oceanospirillales	f__OM60	g__unclassified	s__unclassified	EU244006.1 gg_id:357193 16SrRNA probes river Leine sediment clone sls1121	7608	9349	11688	8723	8381	8034	7539	11217	12873	8051	8375	10112	12044
151	k__Bacteria	p__Proteobacteria	c__Gammaproteobacteria	o__Pseudomonadales	f__Pseudomonadaceae	g__Pseudomonas	s__unclassified	EU535483.1 gg_id:284336 profile human microbiota antecubital fossa (inner elbow) skin clone nbt26a05	11349	12300	13462	12954	11970	12231	12402	13040	12499	12916	11489	13251	12855
152	k__Bacteria	p__Proteobacteria	c__Gammaproteobacteria	o__Oceanospirillales	f__Alteromonadaceae	g__Marinobacter	s__unclassified	FJ196021.1 gg_id:351303 Marinobacter sp. str. ZS3-32	9566	10999	12226	10756	11362	10315	9270	12892	12052	11445	10667	11800	11612
154	k__Bacteria	p__Proteobacteria	c__Gammaproteobacteria	o__Alteromonadales	f__Alteromonadaceae	g__Alteromonas	s__Alteromonas marina	AJ319537.1 gg_id:71568 Alteromonas macleodii subsp. abyssi str. HYD657 subsp.	8207	8654	13017	8745	9286	6845	10257	13322	12288	9623	9107	10361	12052
155	k__Bacteria	p__Proteobacteria	c__Gammaproteobacteria	o__Chromatiales	f__Chromatiaceae	g__unclassified	s__unclassified	FM877664.1 gg_id:367915 Microbial several mining wastes Bulgaria vicinity uranium mine Sliven clone Sliv-80	10544	11830	13441	11401	11188	11312	11446	13574	13154	12135	10809	12692	13461
157	k__Bacteria	p__Proteobacteria	c__Gammaproteobacteria	o__Pseudomonadales	f__Pseudomonadaceae	g__Pseudomonas	s__unclassified	EU434397.1 gg_id:276367 Pseudomonas fluorescens str. a311	11310	11460	13326	11707	11455	11429	12900	13619	13605	12283	12205	13176	13006
158	k__Bacteria	p__Proteobacteria	c__Gammaproteobacteria	o__Pseudomonadales	f__Pseudomonadaceae	g__Pseudomonas	s__unclassified	EU538358.1 gg_id:280546 profile human microbiota antecubital fossa (inner elbow) skin clone nbt87a03	13284	13758	14568	14044	13888	14078	14589	14254	14119	13952	13960	14170	14070
159	k__Bacteria	p__Proteobacteria	c__Gammaproteobacteria	o__Chromatiales	f__Ectothiorhodospiraceae	g__unclassified	s__unclassified	FM209168.1 gg_id:543583 Dynamics during identified and SSU libraries pilot-scale bioremediation process hydrocarbon-contaminated soil clone delph2C9	11904	12345	13543	12461	12155	11615	11701	13700	13129	12872	11471	13291	13435
160	k__Bacteria	p__Proteobacteria	c__Gammaproteobacteria	o__Pseudomonadales	f__Pseudomonadaceae	g__Pseudomonas	s__unclassified	EU647701.1 gg_id:276918 Pseudomonas mandelii str. REG46	11250	11491	12889	12436	12988	11964	11449	13701	13572	12784	12133	13537	13152
161	k__Bacteria	p__Proteobacteria	c__Gammaproteobacteria	o__Chromatiales	f__Chromatiaceae	g__unclassified	s__unclassified	DQ833482.1 gg_id:164256 detected analyses depth sediment Guanting Reservoir clone 35-8	7157	7235	9697	7015	6551	6802	7883	10846	11104	7986	6295	9566	12117
162	k__Bacteria	p__Proteobacteria	c__Gammaproteobacteria	o__Pseudomonadales	f__Pseudomonadaceae	g__Pseudomonas	s__Pseudomonas chlororaphis	DQ813320.1 gg_id:170289 Pseudomonas sp. str. IBUN C16	10573	11009	11974	12332	13431	11627	10221	12676	13394	13056	11815	14054	13613
163	k__Bacteria	p__Proteobacteria	c__Gammaproteobacteria	o__Pseudomonadales	f__Pseudomonadaceae	g__Pseudomonas	s__unclassified	FM955865.1 gg_id:554111 Pseudomonas sp. str. Asd M4-6	12775	12279	13093	12111	12502	12288	11793	13417	13240	12470	12345	13426	13852
164	k__Bacteria	p__Proteobacteria	c__Gammaproteobacteria	o__Chromatiales	f__Chromatiaceae	g__unclassified	s__unclassified	EU439003.1 gg_id:540861 symbiont	11256	10671	10314	10731	10665	10705	7109	10309	10529	8152	6759	8769	9108
166	k__Bacteria	p__Proteobacteria	c__Gammaproteobacteria	o__Pseudomonadales	f__Pseudomonadaceae	g__Pseudomonas	s__unclassified	EU538923.1 gg_id:284541 profile human microbiota antecubital fossa (inner elbow) skin clone nbt95c09	10355	10836	11280	11271	11346	11510	9853	12151	12060	12832	11492	13072	12483
167	k__Bacteria	p__Proteobacteria	c__Gammaproteobacteria	o__Pseudomonadales	f__Pseudomonadaceae	g__Pseudomonas	s__unclassified	DQ177468.1 gg_id:140357 Pseudomonas sp. str. Tibet-IIA21	10989	11307	12563	10674	10988	11154	11173	12837	12908	12509	10817	13162	12858
168	k__Bacteria	p__Proteobacteria	c__Gammaproteobacteria	o__Pseudomonadales	f__Pseudomonadaceae	g__Pseudomonas	s__unclassified	EU538386.1 gg_id:279796 profile human microbiota antecubital fossa (inner elbow) skin clone nbt87h04	11888	12281	14072	12462	12275	12208	12881	13972	13634	12543	11509	13053	13196
171	k__Bacteria	p__Proteobacteria	c__Gammaproteobacteria	o__Pseudomonadales	f__Pseudomonadaceae	g__Pseudomonas	s__unclassified	EU540114.1 gg_id:280008 profile human microbiota antecubital fossa (inner elbow) skin clone nbt245f04	11080	12485	12954	13315	12478	13140	10654	12021	11480	12530	12182	12789	11433
172	k__Bacteria	p__Proteobacteria	c__Gammaproteobacteria	o__Pseudomonadales	f__Pseudomonadaceae	g__Pseudomonas	s__unclassified	FJ893186.1 gg_id:533616 Matriptase-deficient mice exhibit ichthyotic selective shift skin microbiota HM3; ear punch biopsy C57BL/6J (St14 hypo/-) mouse (2 months) clone nbt18c05	12533	12862	12859	13430	12929	13333	11629	13155	12469	13314	11749	12964	12631
173	k__Bacteria	p__Proteobacteria	c__Gammaproteobacteria	o__Chromatiales	f__Chromatiaceae	g__unclassified	s__unclassified	EU617752.1 gg_id:341837 Seasonal variation microbial Yel Sea sediment clone C13S-45	8318	9138	10960	9178	8241	9757	9081	11755	11173	9915	7301	11821	13654
174	k__Bacteria	p__Proteobacteria	c__Gammaproteobacteria	o__Pseudomonadales	f__Pseudomonadaceae	g__Pseudomonas	s__unclassified	AF332355.1 gg_id:25543 biostimulation process clone T12-4	8223	9073	10533	9133	10162	9181	7965	10847	11840	9984	7979	11056	11946
175	k__Bacteria	p__Proteobacteria	c__Gammaproteobacteria	o__Pseudomonadales	f__Pseudomonadaceae	g__Azomonas	s__Azomonas macrocytogenes	AB175654.1 gg_id:173614 Azomonas macrocytogenes str. IAM 15003	12012	12472	14153	13350	12572	11782	14117	14149	14328	13524	12726	13961	13842
176	k__Bacteria	p__Proteobacteria	c__Gammaproteobacteria	o__Oceanospirillales	f__Saccharospirillaceae	g__Reinekea	s__Reinekea blandensis	DQ403810.1 gg_id:154488 Reinekia blandensis str. MED 297	12311	12447	13853	12280	12048	11965	12324	13634	13913	12562	11446	12105	13169
177	k__Bacteria	p__Proteobacteria	c__Gammaproteobacteria	o__Alteromonadales	f__Pseudoalteromonadaceae	g__Pseudoalteromonas	s__unclassified	FJ457122.1 gg_id:511161 Pseudoalteromonas marina str. S186	10428	10362	12114	9988	10320	10132	11496	12314	11929	10962	9822	11417	13072
178	k__Bacteria	p__Proteobacteria	c__Gammaproteobacteria	o__Pseudomonadales	f__Pseudomonadaceae	g__Pseudomonas	s__unclassified	EU537224.1 gg_id:282390 profile human microbiota antecubital fossa (inner elbow) skin clone nbt68h09	11305	11785	13308	12161	12139	11920	13043	13798	13637	12635	12738	13447	13095
179	k__Bacteria	p__Proteobacteria	c__Gammaproteobacteria	o__Pseudomonadales	f__Moraxellaceae	g__Perlucidibaca	s__unclassified	AY212663.1 gg_id:99626 water 20 m downstream manure clone 216ds20	10235	10583	12461	12707	11729	11897	10093	13564	13415	13677	11562	13992	13679
180	k__Bacteria	p__Proteobacteria	c__Gammaproteobacteria	o__Pseudomonadales	f__Pseudomonadaceae	g__Pseudomonas	s__Pseudomonas oleovorans	EU047553.1 gg_id:236258 Pseudomonas oleovorans str. TMPSB5	9939	10256	11729	11486	10490	10967	10201	12562	12022	12213	10965	11611	12500
182	k__Bacteria	p__Proteobacteria	c__Gammaproteobacteria	o__Pseudomonadales	f__Pseudomonadaceae	g__Pseudomonas	s__unclassified	FJ894373.1 gg_id:558838 Matriptase-deficient mice exhibit ichthyotic selective shift skin microbiota B2E; ear punch biopsy C57BL/6J mouse (4 weeks) clone nbt129b07	11377	11864	13583	12027	11964	11760	12880	13633	13442	12787	11600	13525	13412
183	k__Bacteria	p__Proteobacteria	c__Gammaproteobacteria	o__Alteromonadales	f__Pseudoalteromonadaceae	g__Pseudoalteromonas	s__unclassified	EF673279.1 gg_id:251916 Pseudoalteromonas sp. str. BSi20518	10680	10329	12032	9345	10058	9277	11670	12442	12432	10580	8646	8363	11804
184	k__Bacteria	p__Proteobacteria	c__Gammaproteobacteria	o__Pseudomonadales	f__Pseudomonadaceae	g__Pseudomonas	s__unclassified	EF526503.1 gg_id:218860 Pseudomonas putida str. NAPC3	10189	11100	13301	11295	11988	10711	11693	14001	13620	12267	9987	13612	13214
185	k__Bacteria	p__Proteobacteria	c__Gammaproteobacteria	o__Pseudomonadales	f__Pseudomonadaceae	g__Pseudomonas	s__unclassified	FJ950635.1 gg_id:419521 Pseudomonas putida str. c315	8241	8550	11136	8749	9386	8543	7992	11729	11460	9234	7815	10520	11515
186	k__Bacteria	p__Proteobacteria	c__Gammaproteobacteria	o__Oceanospirillales	f__HTCC2188	g__unclassified	s__unclassified	GU061024.1 gg_id:543804 Evaluation culturing methods cultivate previously Yel Sea intertidal beach clone SF293	10646	11597	13377	10533	11123	10836	11874	13309	13511	10765	11149	12390	13315
188	k__Bacteria	p__Proteobacteria	c__Gammaproteobacteria	o__Pseudomonadales	f__Pseudomonadaceae	g__Pseudomonas	s__unclassified	EU539830.1 gg_id:287180 profile human microbiota antecubital fossa (inner elbow) skin clone nbt105g10	12940	12747	12906	13397	12801	12929	12458	13695	13486	13315	13436	13494	12865
189	k__Bacteria	p__Proteobacteria	c__Gammaproteobacteria	o__Chromatiales	f__Chromatiaceae	g__unclassified	s__unclassified	DQ070809.1 gg_id:149398 Prokaryotic Structures Seafloor Basalts Varying Age and Juan de Fuca Ridge basalt glass 9N latitude East Pacific Rise clone 9NBGBact_73	12723	12492	13558	12609	12369	12637	12628	13868	13356	12993	12506	12778	14036
193	k__Bacteria	p__Proteobacteria	c__Gammaproteobacteria	o__Pseudomonadales	f__Pseudomonadaceae	g__Pseudomonas	s__unclassified	EU538023.1 gg_id:284720 profile human microbiota antecubital fossa (inner elbow) skin clone nbt225a11	10674	11045	13158	11463	11545	11047	12558	13215	12824	11831	10820	12824	12661
194	k__Bacteria	p__Proteobacteria	c__Gammaproteobacteria	o__Oceanospirillales	f__Alteromonadaceae	g__Marinobacter	s__unclassified	NR_025799.1 gg_id:549391 Marinobacter flavimaris str. SW-145; KCTC 12185	9310	10204	11723	10289	10580	9695	9397	12831	12035	10920	8965	11207	12234
195	k__Bacteria	p__Proteobacteria	c__Gammaproteobacteria	o__Pseudomonadales	f__Pseudomonadaceae	g__Pseudomonas	s__unclassified	NZ_ACXS01000064.1 gg_id:516354 Pseudomonas syringae pv. aesculi str. NCPPB3681	11339	11013	12786	10604	10539	10653	11133	13070	12881	12028	11373	12961	12237
196	k__Bacteria	p__Proteobacteria	c__Gammaproteobacteria	o__Pseudomonadales	f__Pseudomonadaceae	g__Pseudomonas	s__unclassified	AY622256.1 gg_id:103728 subsurface soil clone B-AU68	7290	8490	10467	9639	8241	8711	8114	11890	11624	8458	6913	10042	11811
197	k__Bacteria	p__Proteobacteria	c__Gammaproteobacteria	o__Pseudomonadales	f__Pseudomonadaceae	g__Pseudomonas	s__unclassified	EU534446.1 gg_id:281265 profile human skin microbiota ear punch biopsy female C57BL/6J mouse clone nbt175e07	9114	10682	12948	8487	11015	10524	11134	11950	11723	9894	11865	11305	11980
198	k__Bacteria	p__Proteobacteria	c__Gammaproteobacteria	o__Alteromonadales	f__Idiomarinaceae	g__unclassified	s__unclassified	GU458902.1 gg_id:562858 microbiota human male female forehead forearm and influence make-up skin clone T0554	12280	12805	13060	12981	12847	12726	12033	12974	12692	12912	12640	12630	13283
200	k__Bacteria	p__Proteobacteria	c__Gammaproteobacteria	o__Pseudomonadales	f__Pseudomonadaceae	g__Pseudomonas	s__unclassified	Z76652.1 gg_id:8784 Pseudomonas agarici str. LMG 2112T ()	11053	11385	12584	11601	11853	11325	11206	12186	12570	11092	10162	12973	12517
202	k__Bacteria	p__Proteobacteria	c__Gammaproteobacteria	o__Alteromonadales	f__Idiomarinaceae	g__Pseudidiomarina	s__unclassified	DQ118948.1 gg_id:131585 Pseudoidiomarina taiwanensis str. PIT1	10027	11181	13092	10603	9700	10065	9910	13326	13105	10459	9464	11764	11383
203	k__Bacteria	p__Proteobacteria	c__Gammaproteobacteria	o__Oceanospirillales	f__Alteromonadaceae	g__Marinobacter	s__unclassified	FJ675429.1 gg_id:526155 Synecology primary and secondary habitats Escherichia coli O157:H7 feedlot surface MARC beef cattle feedlot; top 3 cm behind feedbunk west pen 301; was negative STEC O157 clone LL141-8D20	9896	9278	11430	9285	9281	9068	8753	11347	11389	9851	8810	9814	10553
206	k__Bacteria	p__Proteobacteria	c__Gammaproteobacteria	o__Pseudomonadales	f__Pseudomonadaceae	g__Pseudomonas	s__unclassified	EU538170.1 gg_id:281603 profile human microbiota antecubital fossa (inner elbow) skin clone nbt81c12	11232	11842	13486	12117	12097	12152	12914	13454	13271	12712	11322	13265	13262
210	k__Bacteria	p__Proteobacteria	c__Gammaproteobacteria	o__Pseudomonadales	f__Pseudomonadaceae	g__Pseudomonas	s__unclassified	EU538028.1 gg_id:279841 profile human microbiota antecubital fossa (inner elbow) skin clone nbt225b04	10559	11235	13016	12035	11890	11683	12414	13069	12609	11802	10381	12678	12556
213	k__Bacteria	p__Proteobacteria	c__Gammaproteobacteria	o__Chromatiales	f__Chromatiaceae	g__unclassified	s__unclassified	GU118033.1 gg_id:579643 Threatened Corals Provide Microbial Habitats clone Apal_F02	10425	11153	13078	10327	11041	10969	12686	12533	12195	9504	10929	11072	11895
215	k__Bacteria	p__Proteobacteria	c__Gammaproteobacteria	o__Pseudomonadales	f__Pseudomonadaceae	g__Pseudomonas	s__unclassified	EU538548.1 gg_id:284117 profile human microbiota antecubital fossa (inner elbow) skin clone nbt231f05	10281	11140	12335	11709	11169	11436	12481	13551	13297	11735	12921	12952	11989
216	k__Bacteria	p__Proteobacteria	c__Gammaproteobacteria	o__Pseudomonadales	f__Pseudomonadaceae	g__Pseudomonas	s__unclassified	EU538115.1 gg_id:285323 profile human microbiota antecubital fossa (inner elbow) skin clone nbt82c09	11841	11884	13025	12907	12062	12162	12673	13425	13187	13222	12514	13237	12999
217	k__Bacteria	p__Proteobacteria	c__Gammaproteobacteria	o__Oceanospirillales	f__Endozoicimonaceae	g__Endozoicimonas	s__unclassified	GU118076.1 gg_id:567768 Threatened Corals Provide Microbial Habitats clone Apal_O13	10402	12328	13014	11123	10427	11177	10411	13402	13420	11944	10741	12125	13216
218	k__Bacteria	p__Proteobacteria	c__Gammaproteobacteria	o__Pseudomonadales	f__Pseudomonadaceae	g__Pseudomonas	s__unclassified	FJ893603.1 gg_id:553179 Matriptase-deficient mice exhibit ichthyotic selective shift skin microbiota WT3; ear punch biopsy C57BL/6J mouse (2 months) clone nbt23b05	11023	10997	12701	11655	11618	11139	11868	13455	13283	12967	11457	13409	12477
219	k__Bacteria	p__Proteobacteria	c__Gammaproteobacteria	o__Pseudomonadales	f__Pseudomonadaceae	g__Pseudomonas	s__unclassified	EU540573.1 gg_id:283457 profile human microbiota antecubital fossa (inner elbow) skin clone nbt120b02	10899	11260	12659	11394	11318	11458	11371	13143	12818	12585	11697	12860	12472
221	k__Bacteria	p__Proteobacteria	c__Gammaproteobacteria	o__Pseudomonadales	f__Pseudomonadaceae	g__Pseudomonas	s__unclassified	DQ095893.1 gg_id:130252 Pseudomonas plecoglossicida str. S4	10177	10759	12528	11658	13079	10991	10341	13203	13518	12974	10638	14238	13938
224	k__Bacteria	p__Proteobacteria	c__Gammaproteobacteria	o__Oceanospirillales	f__OM60	g__unclassified	s__unclassified	EU050825.1 gg_id:251646 libraries sediment Kings Bay Svalbard Arctic clone SS1_B_07_55	11818	12325	14065	12707	12351	12625	12252	13723	13640	13477	13619	13132	13884
226	k__Bacteria	p__Proteobacteria	c__Gammaproteobacteria	o__Alteromonadales	f__Alteromonadaceae	g__unclassified	s__unclassified	EU287412.1 gg_id:256595 Pacific arctic surface sediment clone S26-112	9911	10937	13453	10397	9980	9626	11758	13434	12958	10072	10194	11221	12839
227	k__Bacteria	p__Proteobacteria	c__Gammaproteobacteria	o__Chromatiales	f__Ectothiorhodospiraceae	g__unclassified	s__unclassified	AM935143.1 gg_id:536607 Dynamics during identified and SSU libraries pilot-scale bioremediation process hydrocarbon-contaminated soil clone AMOH12	10189	9800	11296	10597	10395	10203	7822	11618	10981	11319	9713	11935	10966
229	k__Bacteria	p__Proteobacteria	c__Gammaproteobacteria	o__Pseudomonadales	f__Pseudomonadaceae	g__Pseudomonas	s__unclassified	FJ892816.1 gg_id:567266 Matriptase-deficient mice exhibit ichthyotic selective shift skin microbiota HM1; ear punch biopsy C57BL/6J (St14 hypo/-) mouse (2 months) clone nbt13h05	9553	10511	12700	11011	10202	10370	10655	12372	11924	12522	9437	13140	12916
230	k__Bacteria	p__Proteobacteria	c__Gammaproteobacteria	o__Chromatiales	f__Chromatiaceae	g__unclassified	s__unclassified	GQ866093.1 gg_id:553108 Seasonal changes Norway lobster (Nephrops norvegicus) gut clone F1-2	10763	10372	12632	10796	10551	10255	9713	12724	12529	11593	10150	12290	13198
233	k__Bacteria	p__Proteobacteria	c__Gammaproteobacteria	o__Chromatiales	f__Chromatiaceae	g__unclassified	s__unclassified	DQ394927.1 gg_id:155515 harbor sediment clone VHS-B3-4	11036	11477	13512	11796	11461	11065	12217	13878	13670	13143	10859	13783	13676
237	k__Bacteria	p__Proteobacteria	c__Gammaproteobacteria	o__Pseudomonadales	f__Pseudomonadaceae	g__Pseudomonas	s__unclassified	FJ893407.1 gg_id:535046 Matriptase-deficient mice exhibit ichthyotic selective shift skin microbiota WT1; ear punch biopsy C57BL/6J mouse (2 months) clone nbt20h05	9968	10997	13491	11739	11253	10863	12435	12455	12893	10169	10345	10844	12642
238	k__Bacteria	p__Proteobacteria	c__Gammaproteobacteria	o__Pseudomonadales	f__Pseudomonadaceae	g__Azorhizophilus	s__unclassified	AB175655.1 gg_id:168352 Azotobacter armeniacus str. DSM 2284	10991	10517	12807	11774	10270	11139	11444	13459	13400	12759	11650	12702	13595
241	k__Bacteria	p__Proteobacteria	c__Gammaproteobacteria	o__Pseudomonadales	f__Pseudomonadaceae	g__Pseudomonas	s__unclassified	EU538364.1 gg_id:284949 profile human microbiota antecubital fossa (inner elbow) skin clone nbt87d08	9738	10650	12504	10972	11149	10735	10642	12036	12093	11334	10168	11829	12589
242	k__Bacteria	p__Proteobacteria	c__Gammaproteobacteria	o__Pseudomonadales	f__Pseudomonadaceae	g__Pseudomonas	s__unclassified	EU539867.1 gg_id:283578 profile human microbiota antecubital fossa (inner elbow) skin clone nbt106h02	12632	12241	13615	12765	12569	12396	11973	13559	13242	12791	11645	13114	13372
244	k__Bacteria	p__Proteobacteria	c__Gammaproteobacteria	o__Pseudomonadales	f__Pseudomonadaceae	g__Pseudomonas	s__Pseudomonas veronii	EU538127.1 gg_id:281863 profile human microbiota antecubital fossa (inner elbow) skin clone nbt82e01	12417	12092	12216	12559	12456	12625	10700	13179	13360	12975	11668	13288	13365
245	k__Bacteria	p__Proteobacteria	c__Gammaproteobacteria	o__Pseudomonadales	f__Pseudomonadaceae	g__Pseudomonas	s__unclassified	EU536420.1 gg_id:283843 profile human microbiota antecubital fossa (inner elbow) skin clone nbt213f02	11233	11696	13612	11922	11722	11436	12863	13430	13112	12222	11169	13030	13023
247	k__Bacteria	p__Proteobacteria	c__Gammaproteobacteria	o__Chromatiales	f__Chromatiaceae	g__unclassified	s__unclassified	AM997582.1 gg_id:542870 and biogeography deep-sea surface sediments South Ocean Atlantic Ocean:South-Atlantic OceanCape Basin clone Ucd15583	8397	8568	11803	9463	9364	8319	9871	12590	11530	10816	8703	9135	12558
249	k__Bacteria	p__Proteobacteria	c__Gammaproteobacteria	o__Methylococcales	f__Methylococcaceae	g__unclassified	s__unclassified	AM936083.1 gg_id:539835 Dynamics during identified and SSU libraries pilot-scale bioremediation process hydrocarbon-contaminated soil clone CMPE11	11000	10553	12927	11105	10282	10115	8798	12894	12912	10749	9291	11250	12605
251	k__Bacteria	p__Proteobacteria	c__Gammaproteobacteria	o__Alteromonadales	f__Alteromonadaceae	g__unclassified	s__unclassified	AY926461.1 gg_id:113825 Alteromonas hispanica str. B-35	9544	10342	12112	11293	10904	9951	11279	13972	14179	11843	9746	11034	11791
252	k__Bacteria	p__Proteobacteria	c__Gammaproteobacteria	o__Alteromonadales	f__Colwelliaceae	g__Thalassomonas	s__unclassified	EU491328.1 gg_id:269454 Abundance and microbial life ocean crust seafloor lavas Loi'hi Seamount Pisces Peak X2 clone P9X2b8G04	12026	11532	14108	12377	11699	11462	11799	14001	13712	12914	9838	12419	13211
253	k__Bacteria	p__Proteobacteria	c__Gammaproteobacteria	o__Chromatiales	f__Chromatiaceae	g__unclassified	s__unclassified	FJ745203.1 gg_id:553528 Transporter genes expressed coastal response dissolved organic carbon surface water UGA Marine Institute clone SHWN_night2_16S_390	9839	9370	12475	9512	9615	8485	10133	13246	13277	11656	8349	10747	12223
255	k__Bacteria	p__Proteobacteria	c__Gammaproteobacteria	o__Alteromonadales	f__Pseudoalteromonadaceae	g__Pseudoalteromonas	s__unclassified	DQ005900.1 gg_id:130450 Pseudoalteromonas rubra str. C312	9662	10789	13074	11046	11664	10472	11513	13642	13202	11434	10359	12253	13209
256	k__Bacteria	p__Proteobacteria	c__Gammaproteobacteria	o__Pseudomonadales	f__Pseudomonadaceae	g__Pseudomonas	s__unclassified	EU888582.1 gg_id:310807 Pseudomonas syringae str. FR2_MS8c	11557	11032	12381	11592	11632	11616	10132	12501	12477	12485	11590	12758	12333
258	k__Bacteria	p__Proteobacteria	c__Gammaproteobacteria	o__Pseudomonadales	f__Pseudomonadaceae	g__Pseudomonas	s__unclassified	EU539489.1 gg_id:281181 profile human microbiota antecubital fossa (inner elbow) skin clone nbt104b06	11210	11501	13534	11910	11957	11537	12826	13510	13441	13166	11286	13670	13692
259	k__Bacteria	p__Proteobacteria	c__Gammaproteobacteria	o__Alteromonadales	f__Pseudoalteromonadaceae	g__Pseudoalteromonas	s__unclassified	AY864628.1 gg_id:111346 Pseudoalteromonas sp. str. U50	10796	10607	10866	10935	10831	10967	8769	10853	10006	10166	8690	9215	10168
260	k__Bacteria	p__Proteobacteria	c__Gammaproteobacteria	o__Pseudomonadales	f__Pseudomonadaceae	g__Pseudomonas	s__unclassified	AY622219.1 gg_id:101900 Pseudomonas fluorescens str. DR54	10627	11187	11310	11830	11522	11572	11806	12921	12679	11751	12992	12574	11034
261	k__Bacteria	p__Proteobacteria	c__Gammaproteobacteria	o__Pseudomonadales	f__Pseudomonadaceae	g__Pseudomonas	s__unclassified	AY303306.1 gg_id:135272 Pseudomonas sp. str. ps4-49	12866	13499	13628	13557	13699	13582	12597	13304	12917	12606	12532	13162	13346
262	k__Bacteria	p__Proteobacteria	c__Gammaproteobacteria	o__Pseudomonadales	f__Pseudomonadaceae	g__Pseudomonas	s__unclassified	AY970952.1 gg_id:115366 Pseudomonas moraviensis str. 1B4	10421	10734	11405	11301	10932	11247	9702	11748	11963	12162	11556	11824	10989
263	k__Bacteria	p__Proteobacteria	c__Gammaproteobacteria	o__Oceanospirillales	f__Alteromonadaceae	g__Marinobacter	s__unclassified	EU718223.1 gg_id:337093 Microbial farmed prawn preservation methods Marinobacter clone HL13	11039	11592	13206	11847	11078	10796	10537	13296	12720	11469	11153	12029	12915
264	k__Bacteria	p__Proteobacteria	c__Gammaproteobacteria	o__Pseudomonadales	f__Pseudomonadaceae	g__Pseudomonas	s__unclassified	FJ893108.1 gg_id:546592 Matriptase-deficient mice exhibit ichthyotic selective shift skin microbiota HM3; ear punch biopsy C57BL/6J (St14 hypo/-) mouse (2 months) clone nbt17c06	12691	13500	13781	13735	13795	13520	13688	13901	13905	13606	13888	14012	13417
266	k__Bacteria	p__Proteobacteria	c__Gammaproteobacteria	o__Pseudomonadales	f__Pseudomonadaceae	g__Pseudomonas	s__unclassified	FJ893415.1 gg_id:552313 Matriptase-deficient mice exhibit ichthyotic selective shift skin microbiota WT1; ear punch biopsy C57BL/6J mouse (2 months) clone nbt19f04	11399	11940	12736	12325	11932	12233	12703	13753	13617	13390	13176	13862	13151
267	k__Bacteria	p__Proteobacteria	c__Gammaproteobacteria	o__Alteromonadales	f__Pseudoalteromonadaceae	g__Pseudoalteromonas	s__unclassified	DQ665793.1 gg_id:173097 Pseudoalteromonas elyakovii str. BSi20460	10474	10565	12183	11217	10945	11192	10655	11796	11915	10607	10041	10231	11806
268	k__Bacteria	p__Proteobacteria	c__Gammaproteobacteria	o__Pseudomonadales	f__Pseudomonadaceae	g__Pseudomonas	s__unclassified	FJ405364.1 gg_id:368656 Pseudomonas sp. str. SPe	9729	10531	11012	12062	12599	11798	9320	11978	12287	12181	10956	12928	12274
270	k__Bacteria	p__Proteobacteria	c__Gammaproteobacteria	o__Pseudomonadales	f__Pseudomonadaceae	g__Pseudomonas	s__unclassified	EU536909.1 gg_id:285991 profile human microbiota antecubital fossa (inner elbow) skin clone nbt223g07	10937	10918	13258	11594	12325	11772	12491	13643	13409	13024	11675	13428	13408
271	k__Bacteria	p__Proteobacteria	c__Gammaproteobacteria	o__Alteromonadales	f__Pseudoalteromonadaceae	g__unclassified	s__unclassified	FJ403097.1 gg_id:359108 Disease- changes healthy and diseased colonies Caribbean coral Montastrea faveolata Alteromonadales clone MD2.48	8297	8236	13991	10488	6670	6201	7213	14393	14381	8213	6642	8374	12079
272	k__Bacteria	p__Proteobacteria	c__Gammaproteobacteria	o__Alteromonadales	f__Pseudoalteromonadaceae	g__unclassified	s__unclassified	EU930871.1 gg_id:342076 Pseudoalteromonas sp. str. KDW4	6803	5041	12032	9997	6291	5706	6655	13146	12110	6294	5646	7000	11666
273	k__Bacteria	p__Proteobacteria	c__Gammaproteobacteria	o__Chromatiales	f__Chromatiaceae	g__unclassified	s__unclassified	EU050809.1 gg_id:253074 libraries sediment Kings Bay Svalbard Arctic clone SS1_B_01_83	7633	8321	12396	7373	7092	7539	9484	12257	11720	8475	6231	12416	11744
274	k__Bacteria	p__Proteobacteria	c__Gammaproteobacteria	o__Pseudomonadales	f__Pseudomonadaceae	g__Pseudomonas	s__unclassified	EF194769.1 gg_id:202303 Pseudomonas plecoglossicida str. AT10	11778	11063	11577	11610	12081	11458	10906	11884	11746	12090	10742	12972	12226
275	k__Bacteria	p__Proteobacteria	c__Gammaproteobacteria	o__Pseudomonadales	f__Pseudomonadaceae	g__Pseudomonas	s__unclassified	EF623836.1 gg_id:245159 Pseudomonas putida str. GIST-MRP44-1	10240	10086	11604	11516	11913	11109	10541	12519	12576	13134	11233	13729	13089
276	k__Bacteria	p__Proteobacteria	c__Gammaproteobacteria	o__Pseudomonadales	f__Pseudomonadaceae	g__Pseudomonas	s__unclassified	EU538635.1 gg_id:283783 profile human microbiota antecubital fossa (inner elbow) skin clone nbt234c07	11293	11874	13479	12353	12097	12146	12963	13425	13310	13171	11432	13638	13369
277	k__Bacteria	p__Proteobacteria	c__Gammaproteobacteria	o__Chromatiales	f__Chromatiaceae	g__unclassified	s__unclassified	AB252426.1 gg_id:153466 Microbial extremely CO2 rich deep-sea sediment Marine sediments Yonaguni Knoll IV hydrothermal field southern Okinawa Trough clone OT-B06.06	10961	8885	13064	9509	8289	9013	11595	12821	11656	12072	9416	12308	12757
279	k__Bacteria	p__Proteobacteria	c__Gammaproteobacteria	o__Pseudomonadales	f__Pseudomonadaceae	g__Pseudomonas	s__unclassified	L28676.1 gg_id:8572 Pseudomonas putida str. mt-2 PaW1	12030	11950	13594	12325	12598	11897	12364	13836	13781	12981	12763	14259	13689
280	k__Bacteria	p__Proteobacteria	c__Gammaproteobacteria	o__Oceanospirillales	f__OM60	g__unclassified	s__unclassified	AB294961.1 gg_id:219188 -dependent and analyses hydrothermal system off Taketomi Island Japan microbial mat shal submarine hot spring clone pItb-vmat-60	8991	9652	11407	9667	9449	9814	9323	13243	12643	9969	9124	10938	13450
283	k__Bacteria	p__Proteobacteria	c__Gammaproteobacteria	o__Chromatiales	f__Chromatiaceae	g__unclassified	s__unclassified	EU491349.1 gg_id:260349 Abundance and microbial life ocean crust seafloor lavas Hawai'i South Point X3 clone P0X3b5B09	9555	10582	12437	10825	9658	9884	9454	12356	11436	9401	9070	10671	12054
285	k__Bacteria	p__Proteobacteria	c__Gammaproteobacteria	o__Pseudomonadales	f__Pseudomonadaceae	g__Pseudomonas	s__unclassified	AM933518.1 gg_id:309848 Pseudomonas antarctica FB27	10520	10827	11809	11698	11406	11496	11630	12941	12835	11907	12380	13036	11627
287	k__Bacteria	p__Proteobacteria	c__Gammaproteobacteria	o__Pseudomonadales	f__Pseudomonadaceae	g__Pseudomonas	s__unclassified	EU540148.1 gg_id:283193 profile human microbiota antecubital fossa (inner elbow) skin clone nbt246b06	10726	11884	12293	12516	12175	12735	11608	12457	11832	13183	11679	13041	11459
288	k__Bacteria	p__Proteobacteria	c__Gammaproteobacteria	o__Pseudomonadales	f__Pseudomonadaceae	g__Pseudomonas	s__unclassified	EU046271.1 gg_id:253171 Pseudomonas takelamaensis str. HR2	9218	9791	12522	11382	10768	9981	10634	13112	13234	12532	9513	12801	13131
290	k__Bacteria	p__Proteobacteria	c__Gammaproteobacteria	o__Alteromonadales	f__Colwelliaceae	g__Colwellia	s__unclassified	NR_024635.1 gg_id:548903 Colwellia maris str. ABE-1	8145	7212	9432	7350	7437	7024	7300	10730	10630	6180	5926	9608	11678
291	k__Bacteria	p__Proteobacteria	c__Gammaproteobacteria	o__Pseudomonadales	f__Pseudomonadaceae	g__Pseudomonas	s__unclassified	DQ981457.1 gg_id:203619 Pseudomonas fluorescens SB2	11014	10539	12559	10885	11338	10374	10022	12992	12531	11445	10260	11912	12146
292	k__Bacteria	p__Proteobacteria	c__Gammaproteobacteria	o__Pseudomonadales	f__Pseudomonadaceae	g__Azomonas	s__Azomonas insignis	AB175658.1 gg_id:162524 Azomonas insignis str. ATCC 29361	9374	10596	10411	10151	11380	9463	11281	12575	11588	10873	8679	12954	12535
293	k__Bacteria	p__Proteobacteria	c__Gammaproteobacteria	o__Chromatiales	f__Chromatiaceae	g__unclassified	s__unclassified	FJ264656.1 gg_id:346479 Manganese and Iron Dependent Anaerobic Oxidation Methane methane seep sediment clone OrigSedB16	9531	8652	11575	7464	9789	6948	9906	13185	13098	8059	7160	9863	11916
294	k__Bacteria	p__Proteobacteria	c__Gammaproteobacteria	o__Alteromonadales	f__Pseudoalteromonadaceae	g__Pseudoalteromonas	s__unclassified	NC_007481.1 gg_id:140750 Pseudoalteromonas haloplanktis str. TAC125	10531	10887	12387	11056	10939	11207	10400	12692	12515	11383	11754	11439	12948
296	k__Bacteria	p__Proteobacteria	c__Gammaproteobacteria	o__Pseudomonadales	f__Pseudomonadaceae	g__Pseudomonas	s__unclassified	L37365.1 gg_id:8573 Pseudomonas putida str. F1	11701	11675	12723	12301	13282	12025	9494	12649	12295	11587	11249	13118	12417
300	k__Bacteria	p__Proteobacteria	c__Gammaproteobacteria	o__Oceanospirillales	f__OM60	g__unclassified	s__unclassified	EU707310.1 gg_id:320148 sulfur oxidizing Wadden Sea sediments Janssand sediment -490cm clone JS9_43	11292	12084	13429	12241	11765	11781	11226	13673	13464	12610	11351	13207	14038
301	k__Bacteria	p__Proteobacteria	c__Gammaproteobacteria	o__Pseudomonadales	f__Pseudomonadaceae	g__Pseudomonas	s__Pseudomonas stutzeri	AB176955.1 gg_id:104939 Pseudomonas stutzeri str. KMM 235	9201	9728	12416	11100	12119	10262	9668	12261	11539	10431	9465	11671	11792
304	k__Bacteria	p__Proteobacteria	c__Gammaproteobacteria	o__Pseudomonadales	f__Pseudomonadaceae	g__Pseudomonas	s__unclassified	EU537190.1 gg_id:286488 profile human microbiota antecubital fossa (inner elbow) skin clone nbt68b06	12382	13210	12906	13617	13280	13615	10521	12646	12300	12884	12478	13156	12560
307	k__Bacteria	p__Proteobacteria	c__Gammaproteobacteria	o__Oceanospirillales	f__Endozoicimonaceae	g__Endozoicimonas	s__unclassified	FJ347758.1 gg_id:370251 Endozoicomonas sp. str. CL-33	9493	10584	11831	11271	11314	11378	10335	10859	10471	12280	12228	11471	11413
309	k__Bacteria	p__Proteobacteria	c__Gammaproteobacteria	o__Pseudomonadales	f__Pseudomonadaceae	g__Azotobacter	s__unclassified	AB429526.1 gg_id:333725 Azotobacter beijerinckii str. C4	11400	12458	13414	12756	12675	12011	11888	12610	12972	12869	11776	13337	13487
313	k__Bacteria	p__Proteobacteria	c__Gammaproteobacteria	o__Alteromonadales	f__Alteromonadaceae	g__unclassified	s__unclassified	AB526336.1 gg_id:573848 Alteromonas sp. str. JAM-GA13	9440	8986	13828	8344	8382	8010	13232	12656	11665	12245	7304	11505	12372
314	k__Bacteria	p__Proteobacteria	c__Gammaproteobacteria	o__Pseudomonadales	f__Pseudomonadaceae	g__Pseudomonas	s__unclassified	DQ076645.1 gg_id:131495 Pseudomonas sp. str. LDC-25	10864	12135	12046	12836	12954	12675	10787	12743	13030	12963	11385	14008	13596
315	k__Bacteria	p__Proteobacteria	c__Gammaproteobacteria	o__Chromatiales	f__Ectothiorhodospiraceae	g__unclassified	s__unclassified	EF157075.1 gg_id:255083 Microbial natural asphalts rancho la brea heavy oil seeps Rancho La Brea tar pits clone 91-110	9755	10460	13296	10734	10449	10225	11699	12824	12794	12037	10253	12522	13588
316	k__Bacteria	p__Proteobacteria	c__Gammaproteobacteria	o__Pseudomonadales	f__Pseudomonadaceae	g__Pseudomonas	s__unclassified	AY303320.1 gg_id:135251 Pseudomonas sp. str. ps6-47	11973	12372	13377	12874	12722	12981	12537	13338	13514	13543	13277	13659	13969
317	k__Bacteria	p__Proteobacteria	c__Gammaproteobacteria	o__Chromatiales	f__Chromatiaceae	g__unclassified	s__unclassified	EU734910.1 gg_id:313480 assemblages sediment station DBSE Northern Bering Sea clone 001A1	11113	10621	12502	11370	11169	10217	8229	12536	11660	10144	6653	11561	13052
318	k__Bacteria	p__Proteobacteria	c__Gammaproteobacteria	o__Oceanospirillales	f__OM60	g__unclassified	s__unclassified	AB476262.1 gg_id:561798 Compositional and functional transition epibiotic microbial hydrothermal vent galatheid crab during aquarium rearing ventral setae Shinkaia crosnieri clone IHE3_132	9714	11390	13453	10612	10305	8374	13078	13584	13622	11928	9144	11919	13533
319	k__Bacteria	p__Proteobacteria	c__Gammaproteobacteria	o__Oceanospirillales	f__Oceanospirillaceae	g__unclassified	s__unclassified	FJ202960.1 gg_id:353341 and White Plague Disease-Induced Changes Caribbean Coral Montastraea faveolata kept aquarium 23 days clone SGUS606	10163	9589	13449	7218	7337	7329	12506	14054	13951	8966	5810	7712	11254
320	k__Bacteria	p__Proteobacteria	c__Gammaproteobacteria	o__Pseudomonadales	f__Pseudomonadaceae	g__Pseudomonas	s__unclassified	AF494092.1 gg_id:67520 Burkholderia caryophylli str. YS13	12508	12689	13554	12299	12439	12384	12361	13526	13219	12452	12022	12862	13421
321	k__Bacteria	p__Proteobacteria	c__Gammaproteobacteria	o__Pseudomonadales	f__Pseudomonadaceae	g__Pseudomonas	s__unclassified	AM411057.1 gg_id:191934 Pseudomonas sp. str. Z49zhy	9272	9740	12314	10077	10726	9176	9636	12896	12467	10419	7813	12523	12311
323	k__Bacteria	p__Proteobacteria	c__Gammaproteobacteria	o__Pseudomonadales	f__Pseudomonadaceae	g__Pseudomonas	s__unclassified	EU008575.1 gg_id:257715 Pseudomonas putida str. PS13	10470	11450	13144	12140	12583	11954	12386	13625	13599	13236	13310	13731	12450
324	k__Bacteria	p__Proteobacteria	c__Gammaproteobacteria	o__Pseudomonadales	f__Pseudomonadaceae	g__Pseudomonas	s__unclassified	EU439420.1 gg_id:547800 Pseudomonas putida str. LH-R1	11184	11451	12173	12095	12721	11793	11364	12905	13119	13145	11701	13887	13606
325	k__Bacteria	p__Proteobacteria	c__Gammaproteobacteria	o__Pseudomonadales	f__Pseudomonadaceae	g__Pseudomonas	s__unclassified	AF094732.1 gg_id:47203 Pseudomonas fluorescens str. ATCC 49642	9984	9832	11796	10466	10707	10979	10409	12790	12721	12074	11764	12869	12467
326	k__Bacteria	p__Proteobacteria	c__Gammaproteobacteria	o__Pseudomonadales	f__Pseudomonadaceae	g__Pseudomonas	s__unclassified	EU539155.1 gg_id:285112 profile human microbiota antecubital fossa (inner elbow) skin clone nbt101a08	10672	12291	12441	12980	12102	12739	11122	12200	11433	12233	11108	12605	11999
327	k__Bacteria	p__Proteobacteria	c__Gammaproteobacteria	o__Pseudomonadales	f__Pseudomonadaceae	g__Pseudomonas	s__unclassified	EU540291.1 gg_id:284613 profile human microbiota antecubital fossa (inner elbow) skin clone nbt114b02	8630	9295	11668	11564	12543	10362	10312	12716	11539	9896	10495	10717	11730
328	k__Bacteria	p__Proteobacteria	c__Gammaproteobacteria	o__Pseudomonadales	f__Pseudomonadaceae	g__Pseudomonas	s__unclassified	FJ893413.1 gg_id:547116 Matriptase-deficient mice exhibit ichthyotic selective shift skin microbiota WT1; ear punch biopsy C57BL/6J mouse (2 months) clone nbt19a04	9272	9814	11619	10451	9976	10663	11803	12968	13302	11011	11177	13106	12072
329	k__Bacteria	p__Proteobacteria	c__Gammaproteobacteria	o__Pseudomonadales	f__Moraxellaceae	g__Perlucidibaca	s__unclassified	DQ660872.1 gg_id:237806 DongChuan copper pyrites PRC determined acid mine drainage (AMD) clone DC-II-27	6567	6523	9646	7542	7601	6020	5871	11430	9895	7506	6121	8809	9141
333	k__Bacteria	p__Proteobacteria	c__Gammaproteobacteria	o__Oceanospirillales	f__OM60	g__unclassified	s__unclassified	GQ347899.1 gg_id:555942 Metagenome versatile chemolithoautotroph expanding oceanic dead zones Saanich Inlet 10 m depth clone SGSO673	11966	12606	13237	12739	12739	12663	13090	13141	12627	12692	12874	12742	13807
334	k__Bacteria	p__Proteobacteria	c__Gammaproteobacteria	o__Oceanospirillales	f__OM60	g__unclassified	s__unclassified	AM259790.1 gg_id:216671 Spatial sponge- Mediterranean Tethya aurantium sponge endosome clone TAI-8-20	10235	10770	12599	11220	10554	11408	10834	13530	13579	12997	11910	12889	13872
335	k__Bacteria	p__Proteobacteria	c__Gammaproteobacteria	o__Chromatiales	f__Chromatiaceae	g__unclassified	s__unclassified	GQ249599.1 gg_id:509542 Microbial anaerobic sediments Bay Cadiz (Spain) marine sediment: 12-14 cm layer clone D57	11906	12192	13797	12942	11976	12071	12260	13779	13504	12983	11752	13518	13874
336	k__Bacteria	p__Proteobacteria	c__Gammaproteobacteria	o__Pseudomonadales	f__Pseudomonadaceae	g__Pseudomonas	s__unclassified	EU537871.1 gg_id:286843 profile human microbiota antecubital fossa (inner elbow) skin clone nbt226a07	8818	9602	12568	9019	8912	8809	11634	13022	12747	11352	9156	12702	12358
337	k__Bacteria	p__Proteobacteria	c__Gammaproteobacteria	o__Pseudomonadales	f__Pseudomonadaceae	g__Pseudomonas	s__unclassified	FM992407.1 gg_id:574081 Pseudomonas sp. JPM-2009-2	13404	14145	14174	13793	14212	14086	14005	14027	13763	13511	13777	13907	14018
339	k__Bacteria	p__Proteobacteria	c__Gammaproteobacteria	o__Pseudomonadales	f__Pseudomonadaceae	g__Pseudomonas	s__unclassified	EU537862.1 gg_id:281450 profile human microbiota antecubital fossa (inner elbow) skin clone nbt225e12	11454	12018	13654	12623	12644	12506	13000	13696	13603	13505	11777	14011	13626
340	k__Bacteria	p__Proteobacteria	c__Gammaproteobacteria	o__Pseudomonadales	f__Pseudomonadaceae	g__Pseudomonas	s__unclassified	AM293678.1 gg_id:242660 Pseudomonas fluorescens str. PTA-268	10054	11929	12405	13040	12903	12572	10501	12571	12217	12351	11160	13108	11990
341	k__Bacteria	p__Proteobacteria	c__Gammaproteobacteria	o__Pseudomonadales	f__Pseudomonadaceae	g__Pseudomonas	s__Pseudomonas chlororaphis	DQ682655.1 gg_id:164272 Pseudomonas aurantiaca str. NCIB 10068	10324	10589	11038	11908	12813	11128	9657	12081	12825	12502	11517	13656	12975
342	k__Bacteria	p__Proteobacteria	c__Gammaproteobacteria	o__Methylococcales	f__Crenotrichaceae	g__Crenothrix	s__Crenothrix polyspora	DQ295893.1 gg_id:145412 Cohn's Crenothrix filamentous oxidizer unusual methane monooxygenase physical enrichment rapid sand filter backwash (drinking water facility)	8271	9729	10879	8417	8471	8984	8813	11230	10346	9986	9862	11007	10716
343	k__Bacteria	p__Proteobacteria	c__Gammaproteobacteria	o__Alteromonadales	f__Pseudoalteromonadaceae	g__Pseudoalteromonas	s__unclassified	AF218246.1 gg_id:25530 Pseudoalteromonas sp	12411	12417	13700	11809	11998	11984	13642	13322	11911	12186	11604	12778	13008
345	k__Bacteria	p__Proteobacteria	c__Gammaproteobacteria	o__Pseudomonadales	f__Pseudomonadaceae	g__Pseudomonas	s__unclassified	EU538163.1 gg_id:280131 profile human microbiota antecubital fossa (inner elbow) skin clone nbt81b11	10577	11156	11944	11794	11366	11408	11702	13181	12909	11877	12853	12868	11592
346	k__Bacteria	p__Proteobacteria	c__Gammaproteobacteria	o__Pseudomonadales	f__Pseudomonadaceae	g__Pseudomonas	s__unclassified	GU391472.1 gg_id:572803 Pseudomonas fluorescens str. Gd2F	9351	9034	10168	6739	9806	10364	7930	11578	11162	11864	10510	10695	10246
347	k__Bacteria	p__Proteobacteria	c__Gammaproteobacteria	o__Pseudomonadales	f__Pseudomonadaceae	g__Pseudomonas	s__unclassified	GQ149776.1 gg_id:565857 Burkholderia cepacia str. BCC933	12289	12315	12710	12467	12410	12201	12046	12910	12810	12313	12199	12576	12489
348	k__Bacteria	p__Proteobacteria	c__Gammaproteobacteria	o__Pseudomonadales	f__Pseudomonadaceae	g__Pseudomonas	s__unclassified	EU600372.1 gg_id:271714 Pseudomonas poae str. RT5RP2	11667	11991	13144	12642	12899	12695	12787	13275	13340	13239	12567	13430	13195
349	k__Bacteria	p__Proteobacteria	c__Gammaproteobacteria	o__Oceanospirillales	f__125ds10	g__unclassified	s__unclassified	EU104176.1 gg_id:311244 Evidence Comamonadaceae determinants settling performance activated sludge clone N1512_03	11010	11632	13995	11867	12449	11591	11217	13842	13306	12500	11812	12355	14082
350	k__Bacteria	p__Proteobacteria	c__Gammaproteobacteria	o__Pseudomonadales	f__Pseudomonadaceae	g__Pseudomonas	s__Pseudomonas stutzeri	GQ280051.1 gg_id:585761 Pseudomonas stutzeri str. BJ-41	10087	10383	11505	12233	13534	10511	9573	11822	11167	10266	10653	11413	11736
351	k__Bacteria	p__Proteobacteria	c__Gammaproteobacteria	o__Pseudomonadales	f__Pseudomonadaceae	g__Pseudomonas	s__unclassified	EU434518.1 gg_id:265493 Pseudomonas fluorescens str. b225	11027	11433	12825	11355	11406	11600	10441	13305	13268	12507	11554	12316	12774
352	k__Bacteria	p__Proteobacteria	c__Gammaproteobacteria	o__Pseudomonadales	f__Pseudomonadaceae	g__Pseudomonas	s__Pseudomonas umsongensis	DQ095891.1 gg_id:128393 Pseudomonas fluorescens str. S2	7930	7186	10334	7324	9765	8200	5524	11264	10773	9598	7911	11434	10728
353	k__Bacteria	p__Proteobacteria	c__Gammaproteobacteria	o__Oceanospirillales	f__Alteromonadaceae	g__unclassified	s__unclassified	AY845232.1 gg_id:110380 sponge clone 34P38	8953	8045	11676	6230	6393	6486	9530	11395	10778	6130	6539	8225	9657
354	k__Bacteria	p__Proteobacteria	c__Gammaproteobacteria	o__Pseudomonadales	f__Pseudomonadaceae	g__Pseudomonas	s__unclassified	EU534823.1 gg_id:283071 profile human skin microbiota ear punch biopsy female C57BL/6J mouse clone nbt211e07	10538	10799	12642	11595	11283	11512	11083	12971	12718	12663	11118	12567	12607
356	k__Bacteria	p__Proteobacteria	c__Gammaproteobacteria	o__Alteromonadales	f__Pseudoalteromonadaceae	g__Pseudoalteromonas	s__unclassified	EF551371.1 gg_id:221998 Pseudoalteromonas sp. str. BSw20507	12605	12203	13935	11985	12454	11392	10807	14219	14142	12721	11056	12587	13369
357	k__Bacteria	p__Proteobacteria	c__Gammaproteobacteria	o__Alteromonadales	f__Idiomarinaceae	g__unclassified	s__unclassified	EF554896.1 gg_id:226059 Idiomarina sp. str. JK38	8362	10942	12826	8053	8914	7728	8507	12905	13061	10804	6888	11312	11893
358	k__Bacteria	p__Proteobacteria	c__Gammaproteobacteria	o__Pseudomonadales	f__Pseudomonadaceae	g__Pseudomonas	s__Pseudomonas umsongensis	AM419155.2 gg_id:271957 Pseudomonas clemancea str. PR221	10373	11031	12835	12213	12790	11529	11448	13688	13227	11561	12248	12944	11778
359	k__Bacteria	p__Proteobacteria	c__Gammaproteobacteria	o__Alteromonadales	f__Pseudoalteromonadaceae	g__Pseudoalteromonas	s__unclassified	AM111034.1 gg_id:140870 Pseudoalteromonas sp. str. 7038	8077	6369	9602	6535	7699	6463	6270	10384	9050	6936	6587	8131	12559
360	k__Bacteria	p__Proteobacteria	c__Gammaproteobacteria	o__Oceanospirillales	f__Endozoicimonaceae	g__Endozoicimonas	s__unclassified	AM259915.1 gg_id:252743 Chondrilla nucula-specific sponge mesohyl clone CN34	12898	13180	13309	13539	13510	13600	13549	13869	13607	13679	14112	13064	13498
361	k__Bacteria	p__Proteobacteria	c__Gammaproteobacteria	o__Pseudomonadales	f__Pseudomonadaceae	g__Pseudomonas	s__unclassified	EU537189.1 gg_id:286969 profile human microbiota antecubital fossa (inner elbow) skin clone nbt68b05	11536	11404	12900	12169	11358	11479	11148	12768	12293	12624	11304	12543	12288
362	k__Bacteria	p__Proteobacteria	c__Gammaproteobacteria	o__Pseudomonadales	f__Pseudomonadaceae	g__Pseudomonas	s__unclassified	EU535554.1 gg_id:282463 profile human microbiota antecubital fossa (inner elbow) skin clone nbt27b09	11498	13251	13552	13357	13503	13346	12520	13855	13571	13973	12637	14598	13455
363	k__Bacteria	p__Proteobacteria	c__Gammaproteobacteria	o__Pseudomonadales	f__Pseudomonadaceae	g__Pseudomonas	s__Pseudomonas umsongensis	GU391518.1 gg_id:539900 Pseudomonas jessenii str. Gd2F	9980	9681	11554	10960	11846	11045	8839	12248	12307	12418	11203	12926	12820
364	k__Bacteria	p__Proteobacteria	c__Gammaproteobacteria	o__Oceanospirillales	f__Alteromonadaceae	g__Spongiibacter	s__unclassified	FJ203003.1 gg_id:317569 and White Plague Disease-Induced Changes Caribbean Coral Montastraea faveolata kept aquarium 23 days clone SGUS1390	6609	6998	10886	7318	6824	6780	7140	11077	10518	10859	7787	10634	10000
365	k__Bacteria	p__Proteobacteria	c__Gammaproteobacteria	o__Oceanospirillales	f__Halomonadaceae	g__unclassified	s__unclassified	AB021383.1 gg_id:8811 Pseudomonas halophila str. DSM 3050T	10930	10238	13716	9948	9673	9804	12126	13790	13538	11455	8124	12185	13243
366	k__Bacteria	p__Proteobacteria	c__Gammaproteobacteria	o__Oceanospirillales	f__Oceanospirillaceae	g__Marinomonas	s__unclassified	AY730245.1 gg_id:101261 Marinomonas sp. M6-20A	8648	9824	12575	10040	9934	10198	10253	13177	12936	12220	9700	11002	12424
368	k__Bacteria	p__Proteobacteria	c__Gammaproteobacteria	o__Pseudomonadales	f__Pseudomonadaceae	g__Pseudomonas	s__unclassified	EU169149.1 gg_id:245779 Pseudomonas tolaasii str. B37	10786	11330	12983	11942	11749	11350	11675	13532	13298	12426	11607	13127	12336
370	k__Bacteria	p__Proteobacteria	c__Gammaproteobacteria	o__Alteromonadales	f__Pseudoalteromonadaceae	g__Pseudoalteromonas	s__unclassified	FJ200648.1 gg_id:350574 Pseudoalteromonas marina str. I 17	13187	13008	13502	13123	13000	12959	13857	13799	12932	13696	13854	12841	13472
371	k__Bacteria	p__Proteobacteria	c__Gammaproteobacteria	o__Pseudomonadales	f__Pseudomonadaceae	g__Pseudomonas	s__unclassified	DQ095892.1 gg_id:134548 Pseudomonas plecoglossicida str. S3	11863	11917	12208	12392	12871	12491	11956	12729	13243	13390	12448	14032	13360
372	k__Bacteria	p__Proteobacteria	c__Gammaproteobacteria	o__Oceanospirillales	f__Oceanospirillaceae	g__Marinomonas	s__unclassified	AF321017.2 gg_id:30213 Marinomonas sp. GOBB3-320	12572	12918	13268	13480	13022	12844	12119	13239	12958	13257	12270	12562	13529
373	k__Bacteria	p__Proteobacteria	c__Gammaproteobacteria	o__Chromatiales	f__Chromatiaceae	g__unclassified	s__unclassified	AF223299.1 gg_id:31454 marine sediment clone B2M60	11465	12065	13327	12242	12468	12229	12161	13929	13445	13204	12553	13312	13618
374	k__Bacteria	p__Proteobacteria	c__Gammaproteobacteria	o__Alteromonadales	f__Alteromonadaceae	g__unclassified	s__unclassified	Y18233.1 gg_id:8895 Alteromonas macleodii str. CH-460	7824	6658	11386	6811	7549	7147	8089	12398	10738	9020	6089	6958	10297
375	k__Bacteria	p__Proteobacteria	c__Gammaproteobacteria	o__Pseudomonadales	f__Pseudomonadaceae	g__Pseudomonas	s__unclassified	AY689052.1 gg_id:100960 Pseudomonas sp. str. 6C_12	9411	9593	11614	10082	10507	10094	11115	12496	12321	10520	10778	12620	11078
376	k__Bacteria	p__Proteobacteria	c__Gammaproteobacteria	o__Oceanospirillales	f__HTCC2188	g__unclassified	s__unclassified	EU592358.1 gg_id:583231 Seasonal changes Salton Sea hypersaline water clone SSW83Ap	11587	11228	13030	11321	11085	10886	10456	13021	12458	11146	9814	11782	13559
377	k__Bacteria	p__Proteobacteria	c__Gammaproteobacteria	o__Pseudomonadales	f__Pseudomonadaceae	g__Pseudomonas	s__unclassified	FM955874.1 gg_id:549837 Pseudomonas sp. str. Asd M6-6	9181	9006	11763	8800	10078	9400	8508	12169	11817	10473	9530	10732	11762
378	k__Bacteria	p__Proteobacteria	c__Gammaproteobacteria	o__Alteromonadales	f__Pseudoalteromonadaceae	g__Pseudoalteromonas	s__unclassified	DQ492816.1 gg_id:157558 Pseudoalteromonas sp. str. BR003	10940	11002	12947	10363	10197	10171	11910	13296	13169	11202	9792	10993	13276
379	k__Bacteria	p__Proteobacteria	c__Gammaproteobacteria	o__Pseudomonadales	f__Pseudomonadaceae	g__Pseudomonas	s__unclassified	EU857418.1 gg_id:314447 Pseudomonas putida str. BF-S5	11982	11897	13484	12179	12497	11566	12358	13766	13600	12674	12569	14043	13459
380	k__Bacteria	p__Proteobacteria	c__Gammaproteobacteria	o__Methylococcales	f__Methylococcaceae	g__Methylosarcina	s__unclassified	AF177296.1 gg_id:8051 Methylosarcina fibrata AML-C10	10365	11422	12077	9569	10941	10804	9854	12041	12399	9138	9908	11113	11319
382	k__Bacteria	p__Proteobacteria	c__Gammaproteobacteria	o__Chromatiales	f__Ectothiorhodospiraceae	g__unclassified	s__unclassified	AM936356.1 gg_id:562653 Dynamics during identified and SSU libraries pilot-scale bioremediation process hydrocarbon-contaminated soil clone CM36F12	11390	12227	13304	11832	12099	12229	11927	13306	12908	13012	12561	13156	13524
387	k__Bacteria	p__Proteobacteria	c__Gammaproteobacteria	o__Pseudomonadales	f__Pseudomonadaceae	g__Pseudomonas	s__unclassified	EU538380.1 gg_id:286403 profile human microbiota antecubital fossa (inner elbow) skin clone nbt88h01	10758	11277	12834	11762	11982	11335	12416	12781	12929	12459	10757	12781	12940
388	k__Bacteria	p__Proteobacteria	c__Gammaproteobacteria	o__Pseudomonadales	f__Pseudomonadaceae	g__Pseudomonas	s__unclassified	EU535314.1 gg_id:280820 profile human microbiota antecubital fossa (inner elbow) skin clone nbt01e06	10305	11110	13743	11127	11162	10901	12360	13532	13512	11705	10371	12393	13735
389	k__Bacteria	p__Proteobacteria	c__Gammaproteobacteria	o__Pseudomonadales	f__Pseudomonadaceae	g__Pseudomonas	s__Pseudomonas stutzeri	AM236234.1 gg_id:151046 Methylobacterium extorquens AM1	9226	8997	9883	9862	9809	9638	8244	11238	10570	10616	9033	11340	10852
393	k__Bacteria	p__Proteobacteria	c__Gammaproteobacteria	o__Pseudomonadales	f__Pseudomonadaceae	g__Pseudomonas	s__unclassified	FJ893914.1 gg_id:536878 Matriptase-deficient mice exhibit ichthyotic selective shift skin microbiota B1E; ear punch biopsy C57BL/6J mouse (4 weeks) clone nbt123f11	13047	13516	14139	14004	13759	13766	14103	14306	14175	14255	14588	14176	14177
394	k__Bacteria	p__Proteobacteria	c__Gammaproteobacteria	o__Pseudomonadales	f__Pseudomonadaceae	g__Pseudomonas	s__unclassified	EU538530.1 gg_id:282256 profile human microbiota antecubital fossa (inner elbow) skin clone nbt231c12	9837	10828	12603	11201	10790	11167	11748	12802	12518	11439	10307	12857	12516
396	k__Bacteria	p__Proteobacteria	c__Gammaproteobacteria	o__Pseudomonadales	f__Pseudomonadaceae	g__Pseudomonas	s__unclassified	EU538383.1 gg_id:284088 profile human microbiota antecubital fossa (inner elbow) skin clone nbt87b06	12509	13012	14079	12963	13082	12738	12857	14069	13845	13548	12116	13913	13945
397	k__Bacteria	p__Proteobacteria	c__Gammaproteobacteria	o__Pseudomonadales	f__Pseudomonadaceae	g__Pseudomonas	s__unclassified	EU082809.1 gg_id:245977 Pseudomonas sp. str. MY0506	11866	12593	13549	11973	12232	11614	13225	14170	13841	12697	11712	13256	13303
398	k__Bacteria	p__Proteobacteria	c__Gammaproteobacteria	o__Oceanospirillales	f__OM60	g__unclassified	s__unclassified	GQ249557.1 gg_id:555216 Microbial anaerobic sediments Bay Cadiz (Spain) marine sediment: 12-14 cm layer clone D15	7420	8099	10415	8620	7669	7420	7139	11601	11424	10139	7200	9417	12755
400	k__Bacteria	p__Proteobacteria	c__Gammaproteobacteria	o__Pseudomonadales	f__Pseudomonadaceae	g__Pseudomonas	s__unclassified	FJ184324.1 gg_id:319416 structure and physiology pyrene-degrading consortia growing biofilms model trickle column PAH-contaminated soil clone B8_3	10590	11023	11263	11184	11051	11573	9782	11720	11730	12830	12102	11671	11174
401	k__Bacteria	p__Proteobacteria	c__Gammaproteobacteria	o__Pseudomonadales	f__Pseudomonadaceae	g__Pseudomonas	s__unclassified	GQ222267.1 gg_id:552840 Pseudomonas reactans str. AS1	12830	12757	13636	12780	13081	12706	13534	13446	13351	13100	12881	13533	13547
403	k__Bacteria	p__Proteobacteria	c__Gammaproteobacteria	o__Pseudomonadales	f__Pseudomonadaceae	g__Pseudomonas	s__unclassified	EU539418.1 gg_id:285673 profile human microbiota antecubital fossa (inner elbow) skin clone nbt238e05	11026	12465	13720	12978	12396	12873	13213	13419	13188	12485	11251	13168	13147
404	k__Bacteria	p__Proteobacteria	c__Gammaproteobacteria	o__Oceanospirillales	f__HTCC2188	g__unclassified	s__unclassified	EU050827.1 gg_id:246352 libraries sediment Kings Bay Svalbard Arctic clone SS1_B_06_91	11161	10603	11381	10706	10955	10836	9727	12079	11242	11791	9891	10958	11019
406	k__Bacteria	p__Proteobacteria	c__Gammaproteobacteria	o__Pseudomonadales	f__Pseudomonadaceae	g__Pseudomonas	s__unclassified	FJ893386.1 gg_id:548779 Matriptase-deficient mice exhibit ichthyotic selective shift skin microbiota WT1; ear punch biopsy C57BL/6J mouse (2 months) clone nbt20f05	11088	11497	12833	11616	11567	11681	11493	13318	12972	12813	11818	13087	12860
409	k__Bacteria	p__Proteobacteria	c__Gammaproteobacteria	o__Chromatiales	f__Chromatiaceae	g__unclassified	s__unclassified	FJ358866.1 gg_id:580890 and redox-stratified sediments marine reef sandy sediment clone OX79	9359	10528	12774	10912	11028	10987	10100	11841	12135	11644	12269	11891	12758
410	k__Bacteria	p__Proteobacteria	c__Gammaproteobacteria	o__Pseudomonadales	f__Pseudomonadaceae	g__Pseudomonas	s__unclassified	DQ365584.1 gg_id:145159 Pseudomonas sp. str. GS08	9649	10038	11324	10605	11190	10314	9047	11708	11631	11244	10388	12349	11763
412	k__Bacteria	p__Proteobacteria	c__Gammaproteobacteria	o__Pseudomonadales	f__Pseudomonadaceae	g__Pseudomonas	s__unclassified	DQ481477.1 gg_id:157307 Pseudomonas putida str. VTs-34	8529	7688	11629	9707	10966	7788	6734	11969	11912	10095	7504	12012	11745
413	k__Bacteria	p__Proteobacteria	c__Gammaproteobacteria	o__Pseudomonadales	f__Pseudomonadaceae	g__Pseudomonas	s__unclassified	EU536369.1 gg_id:285992 profile human microbiota antecubital fossa (inner elbow) skin clone nbt62e06	11623	12435	13824	13249	12524	13052	12247	14194	13915	14340	12898	13798	13949
415	k__Bacteria	p__Proteobacteria	c__Gammaproteobacteria	o__Oceanospirillales	f__OM60	g__unclassified	s__unclassified	EU544829.1 gg_id:273948 free-living particle- aggregate- archaeal and Laptev Sea 1.0-60 um size fraction ( suspended particles) Arctic seawater clone NABOS_SSPbact24	10287	11076	11961	11064	10584	9196	10066	12008	11530	12155	9932	11300	12835
416	k__Bacteria	p__Proteobacteria	c__Gammaproteobacteria	o__Pseudomonadales	f__Pseudomonadaceae	g__Pseudomonas	s__unclassified	GU354317.1 gg_id:523150 Pseudomonas putida str. L1-5	11952	12707	13364	13047	13476	12904	12281	13552	13598	13688	13056	13884	13495
418	k__Bacteria	p__Proteobacteria	c__Gammaproteobacteria	o__Chromatiales	f__Chromatiaceae	g__unclassified	s__unclassified	DQ867047.1 gg_id:186089 Microbial and methanogenic potential temperature water Japan natural gas field clone NAK2-b2	10056	11292	12325	8360	8904	8635	9528	12956	12784	8240	8172	9881	12742
419	k__Bacteria	p__Proteobacteria	c__Gammaproteobacteria	o__Pseudomonadales	f__Pseudomonadaceae	g__Pseudomonas	s__unclassified	AY866408.1 gg_id:111749 Pseudomonas rhizosphaerae str. OW-2	8791	10475	12138	11295	11796	10864	9630	12347	12248	11904	10242	12774	12363
420	k__Bacteria	p__Proteobacteria	c__Gammaproteobacteria	o__Alteromonadales	f__Pseudoalteromonadaceae	g__Pseudoalteromonas	s__unclassified	AB257325.2 gg_id:180592 Pseudoalteromonas tetraodonis str. Do-17	9008	8940	11688	8387	8303	8445	8867	11986	11683	9937	8082	10199	12605
421	k__Bacteria	p__Proteobacteria	c__Gammaproteobacteria	o__Pseudomonadales	f__Pseudomonadaceae	g__Pseudomonas	s__unclassified	FJ494693.1 gg_id:512429 Pseudomonas putida str. SY45	12227	12515	13316	12932	13275	12927	12956	13464	13840	13625	13012	14441	14036
422	k__Bacteria	p__Proteobacteria	c__Gammaproteobacteria	o__Chromatiales	f__Chromatiaceae	g__unclassified	s__unclassified	GQ246364.1 gg_id:593033 Temporal and spatial China North Yel Sea sediments clone Cm1-27	9651	9047	11101	9744	9333	8674	9449	12251	10346	10545	9858	11701	10935
424	k__Bacteria	p__Proteobacteria	c__Gammaproteobacteria	o__Pseudomonadales	f__Pseudomonadaceae	g__Pseudomonas	s__unclassified	EU536306.1 gg_id:283773 profile human microbiota antecubital fossa (inner elbow) skin clone nbt62c10	11044	10749	12529	11432	11468	10997	11111	13234	13219	12346	10564	12692	13295
426	k__Bacteria	p__Proteobacteria	c__Gammaproteobacteria	o__Alteromonadales	f__Alteromonadaceae	g__Glaciecola	s__unclassified	AJ488501.1 gg_id:65357 Glaciecola mesophila str. KMM 241	9809	11610	13237	9735	9526	10223	11356	13552	13382	12069	10004	12076	13295
429	k__Bacteria	p__Proteobacteria	c__Gammaproteobacteria	o__Pseudomonadales	f__Pseudomonadaceae	g__Pseudomonas	s__Pseudomonas umsongensis	FM955889.1 gg_id:552742 Pseudomonas moorei str. Asd MY-A1	10323	10349	12883	11386	11995	10889	10209	13624	13168	11853	10544	13483	12869
430	k__Bacteria	p__Proteobacteria	c__Gammaproteobacteria	o__Alteromonadales	f__Pseudoalteromonadaceae	g__Pseudoalteromonas	s__unclassified	EU849123.1 gg_id:348634 Pseudoalteromonas sp. str. LP621	10776	10971	12676	10205	10200	10241	12116	13222	13044	11198	9851	10856	12942
432	k__Bacteria	p__Proteobacteria	c__Gammaproteobacteria	o__Pseudomonadales	f__Pseudomonadaceae	g__Pseudomonas	s__unclassified	EU214613.1 gg_id:328976 Pseudomonas fluorescens yb126	11181	12312	13033	11858	12277	12205	13021	13991	13705	13006	12221	13853	13114
433	k__Bacteria	p__Proteobacteria	c__Gammaproteobacteria	o__Pseudomonadales	f__Pseudomonadaceae	g__Pseudomonas	s__unclassified	EU734169.1 gg_id:461530 Pseudomonas plecoglossicida	12792	13085	13939	12933	13060	12810	12721	14052	13573	13782	12349	13357	13495
434	k__Bacteria	p__Proteobacteria	c__Gammaproteobacteria	o__Pseudomonadales	f__Pseudomonadaceae	g__Pseudomonas	s__unclassified	AM410631.1 gg_id:177686 Pseudomonas fluorescens str. 9zhy	10271	10599	12060	11123	11694	10936	10404	12439	12470	12193	10932	12955	12476
435	k__Bacteria	p__Proteobacteria	c__Gammaproteobacteria	o__Methylococcales	f__Methylococcaceae	g__Methylobacter	s__unclassified	EU528230.1 gg_id:286126 Seasonal Dynamics Mudflat Mouth Major Kentucky Lake Reservoir Tributary sediment clone 3.5.8	10641	11539	13838	11995	11286	10936	12625	14127	14107	13509	12697	13571	13737
436	k__Bacteria	p__Proteobacteria	c__Gammaproteobacteria	o__Pseudomonadales	f__Pseudomonadaceae	g__Azorhizophilus	s__unclassified	AB175656.1 gg_id:173793 Azotobacter salinestris str. ATCC 49674	9804	10072	11662	10914	10229	10619	10913	12257	11603	12425	11316	12165	12463
437	k__Bacteria	p__Proteobacteria	c__Gammaproteobacteria	o__Alteromonadales	f__Pseudoalteromonadaceae	g__Pseudoalteromonas	s__unclassified	AY682201.1 gg_id:107552 Pseudoalteromonas chazhmella str. R10SW10	11993	11414	13865	11864	12182	11649	12317	13975	13996	11454	9966	10816	12420
439	k__Bacteria	p__Proteobacteria	c__Gammaproteobacteria	o__Pseudomonadales	f__Pseudomonadaceae	g__Pseudomonas	s__unclassified	EU537179.1 gg_id:284941 profile human microbiota antecubital fossa (inner elbow) skin clone nbt68a03	11793	12769	13472	13155	12680	13131	11468	13655	13227	13243	12182	13313	13362
440	k__Bacteria	p__Proteobacteria	c__Gammaproteobacteria	o__Pseudomonadales	f__Pseudomonadaceae	g__Pseudomonas	s__unclassified	FJ892842.1 gg_id:559778 Matriptase-deficient mice exhibit ichthyotic selective shift skin microbiota HM1; ear punch biopsy C57BL/6J (St14 hypo/-) mouse (2 months) clone nbt14c02	12380	12860	14044	13266	13047	13366	13517	13954	13650	13307	12928	13469	13871
442	k__Bacteria	p__Proteobacteria	c__Gammaproteobacteria	o__Pseudomonadales	f__Pseudomonadaceae	g__Pseudomonas	s__unclassified	EF051575.2 gg_id:198685 Pseudomonas putida str. T7-5	9767	10475	12242	11036	12064	10906	10788	12951	12941	12567	10554	13902	13714
443	k__Bacteria	p__Proteobacteria	c__Gammaproteobacteria	o__Pseudomonadales	f__Pseudomonadaceae	g__Pseudomonas	s__unclassified	FJ607147.1 gg_id:513959 Pseudomonas syringae pv. actinidiae str. ICMP 9853	9959	8490	11828	9421	8552	9352	7826	11757	11593	10134	9961	11598	10701
445	k__Bacteria	p__Proteobacteria	c__Gammaproteobacteria	o__Pseudomonadales	f__Pseudomonadaceae	g__Pseudomonas	s__unclassified	EF515714.1 gg_id:223417 Electricigen Enrichment MFC full-scale anaerobic bioreactor sludge treating brewery waste clone 32f03	8258	8068	12246	8895	8302	7509	9157	11631	11490	8561	8183	10291	12252
446	k__Bacteria	p__Proteobacteria	c__Gammaproteobacteria	o__Chromatiales	f__Chromatiaceae	g__unclassified	s__unclassified	AB530206.1 gg_id:586045 Monitoring Suez and Tokyo bays based on analyses marine sediment clone Tokyo..Bac.6	9758	10770	12668	10806	9736	9380	11492	13784	13663	13055	11113	12856	12831
447	k__Bacteria	p__Proteobacteria	c__Gammaproteobacteria	o__Pseudomonadales	f__Pseudomonadaceae	g__Pseudomonas	s__unclassified	AY206685.1 gg_id:82206 Pseudomonas jessenii str. PS06	10276	10926	12504	11702	12162	11263	11632	13240	13106	12137	11599	13289	12320
448	k__Bacteria	p__Proteobacteria	c__Gammaproteobacteria	o__Pseudomonadales	f__Pseudomonadaceae	g__Pseudomonas	s__unclassified	EU535797.1 gg_id:282047 profile human microbiota antecubital fossa (inner elbow) skin clone nbt10h06	13691	13524	13474	14134	13525	13686	11160	12692	12528	12642	10995	13681	13181
450	k__Bacteria	p__Proteobacteria	c__Gammaproteobacteria	o__Pseudomonadales	f__Pseudomonadaceae	g__Pseudomonas	s__unclassified	FJ894178.1 gg_id:540187 Matriptase-deficient mice exhibit ichthyotic selective shift skin microbiota B2E; ear punch biopsy C57BL/6J mouse (2 weeks) clone nbt37a03	10857	11312	12992	11724	11642	11476	12751	13217	13266	12813	11563	13242	13194
451	k__Bacteria	p__Proteobacteria	c__Gammaproteobacteria	o__Chromatiales	f__Chromatiaceae	g__unclassified	s__unclassified	AB530192.1 gg_id:549648 Monitoring Suez and Tokyo bays based on analyses marine sediment clone Suez..Bac.24	11192	11582	12853	12327	11822	12015	11401	13140	12737	13010	12088	12664	13111
452	k__Bacteria	p__Proteobacteria	c__Gammaproteobacteria	o__Alteromonadales	f__Alteromonadaceae	g__unclassified	s__unclassified	EU188189.1 gg_id:317008 Uncultivated oceanic unicellular N2-fixing cyanobacteria are picoplankton unusual 70 meter Hawaii Ocean Time-Series (HOT193) Station ALOHA clone 4041AA82	12283	13144	14547	13374	13248	13254	13900	14790	14546	13974	13520	13371	14092
453	k__Bacteria	p__Proteobacteria	c__Gammaproteobacteria	o__Oceanospirillales	f__Alteromonadaceae	g__Cellvibrio	s__unclassified	AJ289161.1 gg_id:52677 Cellvibrio sp. str. R-4001	9641	10125	11935	9667	10099	9928	9821	12225	11741	11248	9803	11534	12732
455	k__Bacteria	p__Proteobacteria	c__Gammaproteobacteria	o__Pseudomonadales	f__Pseudomonadaceae	g__Pseudomonas	s__unclassified	AY267192.1 gg_id:106450 Pseudomonas veronii str. 16-6A	11031	11263	12968	11711	11481	11265	12839	13440	13384	11978	12047	12903	12761
456	k__Bacteria	p__Proteobacteria	c__Gammaproteobacteria	o__Alteromonadales	f__Pseudoalteromonadaceae	g__Pseudoalteromonas	s__unclassified	DQ517879.1 gg_id:161373 Pseudoalteromonas elyakovii str. BSi20670	10826	10828	12188	11323	11100	11325	10123	12549	12291	11701	10713	11104	12920
461	k__Bacteria	p__Proteobacteria	c__Gammaproteobacteria	o__Oceanospirillales	f__Oceanospirillaceae	g__unclassified	s__unclassified	GQ131677.1 gg_id:376032 Neptuniibacter sp. str. antisso-13	12245	12419	14364	11464	11172	11608	13634	14338	14276	12107	11804	12023	12823
462	k__Bacteria	p__Proteobacteria	c__Gammaproteobacteria	o__Pseudomonadales	f__Pseudomonadaceae	g__Pseudomonas	s__unclassified	AY054374.1 gg_id:105822 Pseudomonas pavonaceae	10641	11007	12303	12297	13029	11577	10833	13270	13622	12986	11525	13587	13918
464	k__Bacteria	p__Proteobacteria	c__Gammaproteobacteria	o__Oceanospirillales	f__Oceanospirillaceae	g__unclassified	s__unclassified	AY549004.2 gg_id:101822 marine bone clone Osedax_sym1	10854	11535	13543	9390	7904	8778	12316	14097	13883	11209	8684	10449	12236
465	k__Bacteria	p__Proteobacteria	c__Gammaproteobacteria	o__Oceanospirillales	f__Halomonadaceae	g__unclassified	s__unclassified	AY987840.1 gg_id:128215 Microbial Salterns Maras salterns clone 2B4	10562	5839	13448	6750	6549	6116	11930	12827	13182	7602	5741	7948	10363
466	k__Bacteria	p__Proteobacteria	c__Gammaproteobacteria	o__Pseudomonadales	f__Pseudomonadaceae	g__Pseudomonas	s__unclassified	EU538192.1 gg_id:282127 profile human microbiota antecubital fossa (inner elbow) skin clone nbt82b02	11202	11583	13028	12456	12138	12128	11314	12806	12541	13361	12367	13403	12967
468	k__Bacteria	p__Proteobacteria	c__Gammaproteobacteria	o__Oceanospirillales	f__Alteromonadaceae	g__Marinobacter	s__unclassified	AY690675.1 gg_id:99388 Marinobacter sp. str. GC101	7921	9224	12419	10661	10259	9131	9881	13220	12796	11419	10676	12826	12804
470	k__Bacteria	p__Proteobacteria	c__Gammaproteobacteria	o__Alteromonadales	f__Alteromonadaceae	g__Alteromonas	s__unclassified	AY344429.1 gg_id:91492 Lake Kauhako 30 m clone K2-30-18	11219	10023	11458	10572	10641	10795	9172	13242	11631	10302	7957	10366	12626
471	k__Bacteria	p__Proteobacteria	c__Gammaproteobacteria	o__Pseudomonadales	f__Pseudomonadaceae	g__Pseudomonas	s__unclassified	EF561642.1 gg_id:228381 Pseudomonas veronii str. T1/1	10697	11194	12821	11450	11764	11604	11980	13213	13310	12246	11516	12359	12632
472	k__Bacteria	p__Proteobacteria	c__Gammaproteobacteria	o__Oceanospirillales	f__Oceanospirillaceae	g__unclassified	s__unclassified	AY549002.2 gg_id:101490 marine bone clone sacC13A2	10905	11678	13045	11793	11568	12070	11743	13382	13208	11750	11759	11796	13202
473	k__Bacteria	p__Proteobacteria	c__Gammaproteobacteria	o__Pseudomonadales	f__Pseudomonadaceae	g__Pseudomonas	s__unclassified	AF074383.1 gg_id:8628 Pseudomonas migulae str. CIP 105470	11843	12068	12580	12581	12435	12565	11551	12897	13274	13503	12801	13690	12976
475	k__Bacteria	p__Proteobacteria	c__Gammaproteobacteria	o__Pseudomonadales	f__Pseudomonadaceae	g__Pseudomonas	s__unclassified	FJ894073.1 gg_id:534048 Matriptase-deficient mice exhibit ichthyotic selective shift skin microbiota B1E; ear punch biopsy C57BL/6J mouse (8 weeks) clone nbt175g08	9799	10725	12851	11410	10836	11485	10539	12052	11086	11755	11172	11850	11695
476	k__Bacteria	p__Proteobacteria	c__Gammaproteobacteria	o__Oceanospirillales	f__Alteromonadaceae	g__unclassified	s__unclassified	EU050817.1 gg_id:237439 libraries sediment Kings Bay Svalbard Arctic clone SS1_B_05_77	10319	10100	12947	9560	9680	9287	9710	13000	12281	10489	7813	10929	12582
477	k__Bacteria	p__Proteobacteria	c__Gammaproteobacteria	o__Pseudomonadales	f__Pseudomonadaceae	g__Pseudomonas	s__unclassified	EU540285.1 gg_id:282167 profile human microbiota antecubital fossa (inner elbow) skin clone nbt113h06	12479	12820	13278	13320	12998	13316	12562	13773	13363	13921	13172	13502	13646
478	k__Bacteria	p__Proteobacteria	c__Gammaproteobacteria	o__Oceanospirillales	f__Alteromonadaceae	g__Marinobacter	s__unclassified	FJ973518.1 gg_id:454067 Marinobacter alkaliphilus str. NBSL07	9234	9795	11123	10842	10900	10754	9745	12470	12408	12157	11189	12466	12165
479	k__Bacteria	p__Proteobacteria	c__Gammaproteobacteria	o__Pseudomonadales	f__Moraxellaceae	g__Perlucidibaca	s__unclassified	DQ458033.1 gg_id:158925 acid mine drainage clone DX63	8253	8334	12282	9042	8376	8249	10161	12485	12318	9567	9132	10730	11734
484	k__Bacteria	p__Proteobacteria	c__Gammaproteobacteria	o__Oceanospirillales	f__Alteromonadaceae	g__Marinobacter	s__unclassified	FJ674980.1 gg_id:511539 Synecology primary and secondary habitats Escherichia coli O157:H7 feedlot surface MARC beef cattle feedlot; top 3 cm behind feedbunk west pen 301; was negative STEC O157 clone LL141-6D11	7184	7154	8121	8218	7698	8588	7611	12059	11752	11425	8718	12696	12551
486	k__Bacteria	p__Proteobacteria	c__Gammaproteobacteria	o__Chromatiales	f__Chromatiaceae	g__unclassified	s__unclassified	EU134786.1 gg_id:243086 tallgrass prarie soil clone FFCH2627	9171	9211	12558	10288	8907	8543	10726	13021	13146	9657	6704	10231	12901
487	k__Bacteria	p__Proteobacteria	c__Gammaproteobacteria	o__Oceanospirillales	f__OM60	g__unclassified	s__unclassified	FJ203170.1 gg_id:333574 and White Plague Disease-Induced Changes Caribbean Coral Montastraea faveolata diseased tissue clone SHFG575	9657	9746	12270	10444	10040	10221	9587	11930	11842	9383	8674	10861	10742
488	k__Bacteria	p__Proteobacteria	c__Gammaproteobacteria	o__Pseudomonadales	f__Pseudomonadaceae	g__Pseudomonas	s__unclassified	GU185861.1 gg_id:577433 Pseudomonas koreensis str. PBRs7	10137	10705	12743	11683	12218	10966	11673	13105	13103	11946	11569	13241	12367
490	k__Bacteria	p__Proteobacteria	c__Gammaproteobacteria	o__Alteromonadales	f__Idiomarinaceae	g__unclassified	s__unclassified	FJ152984.1 gg_id:347471 Changes ly soil (Mexico) flooding alkaline saline soils former lake Texcoco clone TX4CB_115	9492	10622	13051	10769	10330	10085	10804	12892	12321	11816	10571	10140	12568
491	k__Bacteria	p__Proteobacteria	c__Gammaproteobacteria	o__Pseudomonadales	f__Pseudomonadaceae	g__Pseudomonas	s__unclassified	AY622320.1 gg_id:102554 Pseudomonas putida str. AS90	10570	11295	12368	11618	12199	10992	11504	12502	12451	12210	11378	12568	10782
493	k__Bacteria	p__Proteobacteria	c__Gammaproteobacteria	o__Pseudomonadales	f__Pseudomonadaceae	g__Pseudomonas	s__unclassified	EF011017.1 gg_id:362986 Pseudomonas putida str. WP090	8777	9077	11942	10720	12245	8857	6028	12622	13000	11562	8889	13060	12659
499	k__Bacteria	p__Proteobacteria	c__Gammaproteobacteria	o__Pseudomonadales	f__Pseudomonadaceae	g__Pseudomonas	s__Pseudomonas chlororaphis	AY216795.1 gg_id:81078 Pseudomonas chlororaphis 24_4	6745	5596	9647	8170	8879	6189	6334	10081	10536	8671	6356	10764	10509
500	k__Bacteria	p__Proteobacteria	c__Gammaproteobacteria	o__Pseudomonadales	f__Pseudomonadaceae	g__Pseudomonas	s__unclassified	EU826028.1 gg_id:333541 Pseudomonas putida str. SRI156	10407	11125	12738	12275	13073	11699	9920	12238	12855	13119	12003	13976	12298
501	k__Bacteria	p__Proteobacteria	c__Gammaproteobacteria	o__Pseudomonadales	f__Pseudomonadaceae	g__Pseudomonas	s__unclassified	EU538858.1 gg_id:284602 profile human microbiota antecubital fossa (inner elbow) skin clone nbt95c02	10803	11064	13114	11515	11449	11126	12530	13033	12587	11685	10920	12652	12472
503	k__Bacteria	p__Proteobacteria	c__Gammaproteobacteria	o__Pseudomonadales	f__Pseudomonadaceae	g__Pseudomonas	s__unclassified	GU391485.1 gg_id:537184 Pseudomonas sp. str. Pd1T	11876	12082	13169	12098	12828	12336	11206	13921	14129	13488	12092	13743	14037
504	k__Bacteria	p__Proteobacteria	c__Gammaproteobacteria	o__Chromatiales	f__Ectothiorhodospiraceae	g__Thiorhodospira	s__unclassified	EU908045.1 gg_id:341286 Thiorhodospira sp. str. SLG	8263	9194	13572	10094	9278	9042	11272	12846	11871	10763	9624	11776	12159
505	k__Bacteria	p__Proteobacteria	c__Gammaproteobacteria	o__Alteromonadales	f__Idiomarinaceae	g__Idiomarina	s__unclassified	AY526862.1 gg_id:102489 Idiomarina ramblicola str. R22	9358	9318	13810	10461	10502	10263	9267	13512	12716	10636	10894	12235	12455
506	k__Bacteria	p__Proteobacteria	c__Gammaproteobacteria	o__Pseudomonadales	f__Pseudomonadaceae	g__Pseudomonas	s__Pseudomonas oleovorans	AY623816.1 gg_id:159881 Pseudomonas oleovorans	9048	9512	10211	11193	8967	10349	8938	12752	11594	11031	9746	9847	11640
507	k__Bacteria	p__Proteobacteria	c__Gammaproteobacteria	o__Pseudomonadales	f__Pseudomonadaceae	g__Pseudomonas	s__unclassified	FJ894574.1 gg_id:555704 Matriptase-deficient mice exhibit ichthyotic selective shift skin microbiota B2E; ear punch biopsy C57BL/6J mouse (8 weeks) clone nbt182h02	13581	13458	13945	13535	13372	13315	12956	13760	13412	13666	12528	13562	13437
508	k__Bacteria	p__Proteobacteria	c__Gammaproteobacteria	o__Pseudomonadales	f__Pseudomonadaceae	g__Pseudomonas	s__unclassified	EU536488.1 gg_id:285516 profile human microbiota antecubital fossa (inner elbow) skin clone nbt214f08	11222	12193	12998	13067	12344	13164	12113	13511	12810	13725	12860	13881	13695
510	k__Bacteria	p__Proteobacteria	c__Gammaproteobacteria	o__Alteromonadales	f__Colwelliaceae	g__Colwellia	s__unclassified	EU491896.1 gg_id:259552 Abundance and microbial life ocean crust deep seawater East Pacific Rise clone EPR4055-N3-Bc15	11157	11759	14134	11024	10291	10666	12499	13839	13695	10767	9466	11405	13267
511	k__Bacteria	p__Proteobacteria	c__Gammaproteobacteria	o__Oceanospirillales	f__Alcanivoracaceae	g__unclassified	s__unclassified	GQ259322.1 gg_id:579351 Microbial activities coastal marine sediments and water column Svalbard surface sediment clone sediment_surface34	11183	11775	13808	11523	11048	11438	12484	14017	13844	11834	11839	11368	12855
512	k__Bacteria	p__Proteobacteria	c__Gammaproteobacteria	o__Oceanospirillales	f__OM60	g__unclassified	s__unclassified	DQ009135.1 gg_id:121881 bacterioplankton clone SPOTSAPR01_5m185	11189	12117	12982	11794	11883	11155	11323	13691	13335	12719	12571	12235	14724
514	k__Bacteria	p__Proteobacteria	c__Gammaproteobacteria	o__Chromatiales	f__Chromatiaceae	g__unclassified	s__unclassified	EU236373.1 gg_id:297512 Haliclona gellius: sponge and symbionts 13 m depth Pacific Ocean clone Hg91G3	10334	9678	12858	9663	8602	9480	9367	13498	13012	11656	9168	11738	13259
515	k__Bacteria	p__Proteobacteria	c__Gammaproteobacteria	o__Pseudomonadales	f__Pseudomonadaceae	g__Pseudomonas	s__unclassified	EU538922.1 gg_id:281466 profile human microbiota antecubital fossa (inner elbow) skin clone nbt95c04	10233	10820	11832	12234	11068	11432	9782	11715	10778	11900	10690	12467	11821
516	k__Bacteria	p__Proteobacteria	c__Gammaproteobacteria	o__Oceanospirillales	f__Oceanospirillaceae	g__Marinomonas	s__unclassified	AJ717294.1 gg_id:105555 Marinomonas sp. str. BJK13	6829	8755	10594	10542	7516	8215	6610	11010	8790	6838	6545	7929	12136
517	k__Bacteria	p__Proteobacteria	c__Gammaproteobacteria	o__Pseudomonadales	f__Pseudomonadaceae	g__Pseudomonas	s__unclassified	EU620069.1 gg_id:269290 Pseudomonas putida str. GNA5	13932	13950	14590	14269	14173	14164	14096	14780	14491	14509	14290	14588	14472
518	k__Bacteria	p__Proteobacteria	c__Gammaproteobacteria	o__Pseudomonadales	f__Pseudomonadaceae	g__Pseudomonas	s__unclassified	EU434528.1 gg_id:264077 Pseudomonas fluorescens str. b338	10730	11062	12465	11928	11446	11539	11733	13447	13306	12424	12027	13218	12901
519	k__Bacteria	p__Proteobacteria	c__Gammaproteobacteria	o__Pseudomonadales	f__Pseudomonadaceae	g__Pseudomonas	s__unclassified	DQ473439.1 gg_id:157065 Pseudomonas fluorescens str. Pf29A	10951	11218	12213	11296	11122	11330	10956	11946	11990	12497	11109	12254	11536
521	k__Bacteria	p__Proteobacteria	c__Gammaproteobacteria	o__Pseudomonadales	f__Pseudomonadaceae	g__Pseudomonas	s__unclassified	EU538750.1 gg_id:281718 profile human microbiota antecubital fossa (inner elbow) skin clone nbt236a07	12646	13127	14663	13101	12948	12959	14792	14359	14335	13135	12328	13751	13850
522	k__Bacteria	p__Proteobacteria	c__Gammaproteobacteria	o__Pseudomonadales	f__Pseudomonadaceae	g__Pseudomonas	s__unclassified	X99541.1 gg_id:8521 Pseudomonas anguilliseptica str. 1123/5	9791	9941	13467	10402	9896	9928	10690	13490	13214	12646	9286	13585	12722
525	k__Bacteria	p__Proteobacteria	c__Gammaproteobacteria	o__Oceanospirillales	f__Alteromonadaceae	g__HB2-32-21	s__unclassified	FM242423.1 gg_id:331444 sequences sediment clone 66 T12d-oil	12147	12249	14019	12402	12301	12248	12328	14016	13833	13101	12120	13585	13908
528	k__Bacteria	p__Proteobacteria	c__Gammaproteobacteria	o__Oceanospirillales	f__OM60	g__unclassified	s__unclassified	FJ205329.1 gg_id:544776 Prokaryotic deep-sea hydrothermal region East Lau Spreading Centre deep marine sediments depth:2725m clone I1A	8235	10277	12363	7877	8207	7794	8144	12224	12625	6326	5157	8818	11261
529	k__Bacteria	p__Proteobacteria	c__Gammaproteobacteria	o__Pseudomonadales	f__Pseudomonadaceae	g__Pseudomonas	s__unclassified	EU434493.1 gg_id:261872 Pseudomonas fluorescens str. b361	11195	11649	13298	11596	11875	11720	12097	13658	13664	12553	11535	12663	13204
530	k__Bacteria	p__Proteobacteria	c__Gammaproteobacteria	o__Pseudomonadales	f__Pseudomonadaceae	g__Pseudomonas	s__unclassified	DQ117553.1 gg_id:138228 structure (Citrullus vulgaris SCHARD.) -based approaches and terminal fragment length polymorphism (t-RFLP) rhizosphere soil watermelon	13282	13558	13856	13939	13623	13752	13058	13814	14005	14390	13911	14481	13662
532	k__Bacteria	p__Proteobacteria	c__Gammaproteobacteria	o__Pseudomonadales	f__Pseudomonadaceae	g__Pseudomonas	s__unclassified	AY690672.1 gg_id:98925 Pseudomonas sp. str. GC06	10500	11291	12178	11735	11371	11204	10090	12862	12596	12404	11546	12653	12641
533	k__Bacteria	p__Proteobacteria	c__Gammaproteobacteria	o__Pseudomonadales	f__Pseudomonadaceae	g__Pseudomonas	s__unclassified	FM213380.2 gg_id:335840 Pseudomonas antarctica str. KJPB54	11049	11902	13327	11423	11601	11736	11511	13113	12842	12520	10991	13059	13564
534	k__Bacteria	p__Proteobacteria	c__Gammaproteobacteria	o__Pseudomonadales	f__Pseudomonadaceae	g__Pseudomonas	s__Pseudomonas balearica	EU741649.1 gg_id:311673 Pseudomonas sp. str. BQNR	10123	11771	12536	12218	12830	11958	11032	12782	12290	12037	11608	12172	12444
535	k__Bacteria	p__Proteobacteria	c__Gammaproteobacteria	o__Pseudomonadales	f__Pseudomonadaceae	g__Pseudomonas	s__unclassified	EU460330.1 gg_id:301237 polar bear feces clone PB1_aai26f10	12111	12594	12584	13216	13392	13117	12038	13049	12797	13187	13530	13106	13190
536	k__Bacteria	p__Proteobacteria	c__Gammaproteobacteria	o__Oceanospirillales	f__Alteromonadaceae	g__Marinobacter	s__unclassified	AF173969.1 gg_id:21222 Marinobacter aquaeolei str. KT02ds19	9591	11262	12451	10311	10166	9260	10480	12980	12669	11744	10013	11680	12628
538	k__Bacteria	p__Proteobacteria	c__Gammaproteobacteria	o__Pseudomonadales	f__Pseudomonadaceae	g__Pseudomonas	s__unclassified	EU539906.1 gg_id:284493 profile human microbiota antecubital fossa (inner elbow) skin clone nbt107f04	10168	10803	11735	11095	10681	10819	9107	11679	10796	10854	9980	12023	10855
539	k__Bacteria	p__Proteobacteria	c__Gammaproteobacteria	o__Oceanospirillales	f__Alteromonadaceae	g__Marinobacter	s__unclassified	EU440994.1 gg_id:353090 Marinobacter alkaliphilus str. 2PR56-13	10363	11701	12462	11903	11906	11645	10709	13124	13221	12883	11982	13182	12519
541	k__Bacteria	p__Proteobacteria	c__Gammaproteobacteria	o__Oceanospirillales	f__Oceanospirillaceae	g__Marinomonas	s__unclassified	DQ676859.1 gg_id:172752 Marinomonas sp. str. ASs2032	8390	9755	12340	9179	8336	8060	10705	12156	11698	10924	8143	9254	11204
542	k__Bacteria	p__Proteobacteria	c__Gammaproteobacteria	o__Pseudomonadales	f__Pseudomonadaceae	g__Pseudomonas	s__unclassified	EU538024.1 gg_id:280553 profile human microbiota antecubital fossa (inner elbow) skin clone nbt225a12	11527	12024	13525	12253	12366	12097	13136	13964	13815	12806	12842	13586	13357
544	k__Bacteria	p__Proteobacteria	c__Gammaproteobacteria	o__Pseudomonadales	f__Pseudomonadaceae	g__Pseudomonas	s__unclassified	FJ893055.1 gg_id:566846 Matriptase-deficient mice exhibit ichthyotic selective shift skin microbiota HM2; ear punch biopsy C57BL/6J (St14 hypo/-) mouse (2 months) clone nbt15b03	8985	9603	11366	10400	9781	9807	11082	12097	11750	9799	11943	11881	11598
546	k__Bacteria	p__Proteobacteria	c__Gammaproteobacteria	o__Pseudomonadales	f__Pseudomonadaceae	g__Pseudomonas	s__unclassified	AM933517.1 gg_id:340813 Pseudomonas migulae FB26	10463	10757	11773	11167	11547	12032	10201	12909	13189	12647	11263	13280	12944
547	k__Bacteria	p__Proteobacteria	c__Gammaproteobacteria	o__Oceanospirillales	f__Alteromonadaceae	g__Marinobacter	s__unclassified	GU223374.1 gg_id:554900 Marinobacter sp. str. EM491	7979	8249	10964	8923	8555	8066	9778	12180	11643	9382	8573	10802	12466
548	k__Bacteria	p__Proteobacteria	c__Gammaproteobacteria	o__Pseudomonadales	f__Pseudomonadaceae	g__Pseudomonas	s__unclassified	AJ308306.1 gg_id:37605 Pseudomonas fluorescens str. Biotype F ICMP 13616; ATCC 12983	9048	8984	10478	8422	9460	9976	8173	11826	10375	11668	9675	11251	11065
551	k__Bacteria	p__Proteobacteria	c__Gammaproteobacteria	o__Oceanospirillales	f__Alteromonadaceae	g__Marinobacter	s__unclassified	EU196317.1 gg_id:255215 Marinobacter sp. NP38	12941	12756	13547	13212	12963	13029	12805	13485	13374	13811	13437	13679	13345
553	k__Bacteria	p__Proteobacteria	c__Gammaproteobacteria	o__Oceanospirillales	f__OM60	g__unclassified	s__unclassified	GQ261773.1 gg_id:537571 shifts taxa and response localized organic loading deep sea sediment whale falls clone 70mos_0s_D9	8993	9524	12078	9023	8371	8928	8512	12276	12378	10181	8686	10038	13215
554	k__Bacteria	p__Proteobacteria	c__Gammaproteobacteria	o__Pseudomonadales	f__Pseudomonadaceae	g__Pseudomonas	s__unclassified	EU536354.1 gg_id:284460 profile human microbiota antecubital fossa (inner elbow) skin clone nbt61e08	9740	9309	10578	9616	10595	10819	7700	11602	11783	12055	10871	12038	12063
556	k__Bacteria	p__Proteobacteria	c__Gammaproteobacteria	o__Alteromonadales	f__Pseudoalteromonadaceae	g__Pseudoalteromonas	s__unclassified	AF313497.1 gg_id:111481 Pseudoalteromonas sp. str. A3	9780	9040	13171	9725	9013	9055	11213	12715	12842	7631	5992	9297	12729
557	k__Bacteria	p__Proteobacteria	c__Gammaproteobacteria	o__Alteromonadales	f__Pseudoalteromonadaceae	g__Pseudoalteromonas	s__unclassified	DQ923439.1 gg_id:187538 Pseudoalteromonas sp. W-5	11302	10664	13332	10115	10146	7912	8892	13654	13415	10100	7792	11000	12507
558	k__Bacteria	p__Proteobacteria	c__Gammaproteobacteria	o__Pseudomonadales	f__Pseudomonadaceae	g__Pseudomonas	s__unclassified	FJ405303.1 gg_id:360957 Edwardsiella tarda str. K14	11793	12016	12563	12440	12465	12314	11564	12607	12890	13120	12555	13234	12666
559	k__Bacteria	p__Proteobacteria	c__Gammaproteobacteria	o__Pseudomonadales	f__Pseudomonadaceae	g__Pseudomonas	s__unclassified	AY741159.1 gg_id:170404 Pseudomonas fulva str. S29	7594	6960	10176	10477	12432	7935	7480	11934	12097	11605	8418	12988	12535
564	k__Bacteria	p__Proteobacteria	c__Gammaproteobacteria	o__Oceanospirillales	f__OM60	g__unclassified	s__unclassified	AY386334.1 gg_id:97734 marine str. HTCC2148	11071	10449	13298	10389	10255	10520	10831	13621	13993	12007	8813	11348	13602
565	k__Bacteria	p__Proteobacteria	c__Gammaproteobacteria	o__Pseudomonadales	f__Pseudomonadaceae	g__Pseudomonas	s__unclassified	AJ132994.1 gg_id:201265 Pseudomonas sp H171	10171	10850	12071	11448	12254	10770	10905	12894	12635	12063	10607	13208	12745
566	k__Bacteria	p__Proteobacteria	c__Gammaproteobacteria	o__Pseudomonadales	f__Pseudomonadaceae	g__Pseudomonas	s__unclassified	AJ299216.1 gg_id:25364 Pseudomonas mevalonii str. M	9593	10349	11415	11406	11398	11187	11245	13082	12659	12432	12356	13189	11976
568	k__Bacteria	p__Proteobacteria	c__Gammaproteobacteria	o__Oceanospirillales	f__Alteromonadaceae	g__HB2-32-21	s__unclassified	AM935832.1 gg_id:535164 Dynamics during identified and SSU libraries pilot-scale bioremediation process hydrocarbon-contaminated soil clone AMAG7	10719	12670	13626	12692	12799	12599	11894	13546	13178	12545	12068	13150	13502
569	k__Bacteria	p__Proteobacteria	c__Gammaproteobacteria	o__Pseudomonadales	f__Pseudomonadaceae	g__Pseudomonas	s__unclassified	DQ279335.1 gg_id:141206 Dynamic during maturation Tuber magnatum Pico ascoma Pseudomonas clone TM14_20	12364	12593	13272	12774	13054	12805	12219	13781	13516	13677	12513	13580	13032
570	k__Bacteria	p__Proteobacteria	c__Gammaproteobacteria	o__Pseudomonadales	f__Pseudomonadaceae	g__Pseudomonas	s__unclassified	AF534212.1 gg_id:60329 soil clone Phe41	10115	10906	11418	11044	11645	12135	10331	13449	13334	13185	12097	13957	13588
571	k__Bacteria	p__Proteobacteria	c__Gammaproteobacteria	o__Oceanospirillales	f__Alteromonadaceae	g__Cellvibrio	s__unclassified	EU528236.1 gg_id:283599 Seasonal Dynamics Mudflat Mouth Major Kentucky Lake Reservoir Tributary sediment clone 3.3.5	13199	12627	14093	12525	12784	12653	12024	14145	14129	13200	11436	13632	13691
572	k__Bacteria	p__Proteobacteria	c__Gammaproteobacteria	o__Pseudomonadales	f__Pseudomonadaceae	g__Pseudomonas	s__unclassified	EU536746.1 gg_id:286175 profile human microbiota antecubital fossa (inner elbow) skin clone nbt250c09	11225	11845	13518	12213	12098	12159	12824	13521	13298	12780	11239	13303	13336
573	k__Bacteria	p__Proteobacteria	c__Gammaproteobacteria	o__Pseudomonadales	f__Pseudomonadaceae	g__Pseudomonas	s__unclassified	NR_029051.1 gg_id:581450 Pseudomonas salomonii str. CFBP 2022	10865	10965	11360	11600	11247	11613	9874	12073	12163	12311	11857	12805	12477
575	k__Bacteria	p__Proteobacteria	c__Gammaproteobacteria	o__Pseudomonadales	f__Pseudomonadaceae	g__Azorhizophilus	s__unclassified	EF620446.1 gg_id:239704 Azotobacter vinelandii str. ISSDS-426	12185	12335	13630	13233	13535	12632	11672	14250	14099	13313	12573	13361	13468
576	k__Bacteria	p__Proteobacteria	c__Gammaproteobacteria	o__Oceanospirillales	f__Oceanospirillaceae	g__Oleibacter	s__unclassified	FJ403082.1 gg_id:364829 Disease- changes healthy and diseased colonies Caribbean coral Montastrea faveolata clone MD2.33	11028	11516	13197	12433	11867	12066	11246	13482	13696	11533	9724	12344	12649
577	k__Bacteria	p__Proteobacteria	c__Gammaproteobacteria	o__Pseudomonadales	f__Pseudomonadaceae	g__Pseudomonas	s__unclassified	EU540306.1 gg_id:283879 profile human microbiota antecubital fossa (inner elbow) skin clone nbt114h04	11194	11677	12731	12026	11805	11864	12093	13544	13299	12634	12753	13254	12493
579	k__Bacteria	p__Proteobacteria	c__Gammaproteobacteria	o__Oceanospirillales	f__HTCC2188	g__unclassified	s__unclassified	EU491768.1 gg_id:263897 Abundance and microbial life ocean crust seafloor lavas East Pacific Rise clone EPR3967-O2-Bc19	13422	13021	14372	13248	12854	12922	12379	14016	13496	12646	10641	12742	13959
580	k__Bacteria	p__Proteobacteria	c__Gammaproteobacteria	o__Oceanospirillales	f__OM60	g__unclassified	s__unclassified	EU491062.1 gg_id:271257 Abundance and microbial life ocean crust seafloor lavas Loi'hi Seamount South Rift X3 clone P7X3b4B05	10119	11401	13087	10931	10710	10538	11026	13158	12758	11320	10851	11732	13242
581	k__Bacteria	p__Proteobacteria	c__Gammaproteobacteria	o__Methylococcales	f__Crenotrichaceae	g__unclassified	s__unclassified	AF304195.1 gg_id:40043 Methylobacter luteus str. NCIMB 11914	8279	8131	12034	8081	8107	6055	8327	12156	12154	6915	6375	10173	10811
582	k__Bacteria	p__Proteobacteria	c__Gammaproteobacteria	o__Oceanospirillales	f__OM60	g__unclassified	s__unclassified	EU652559.1 gg_id:278975 Seasonal variation microbial Yel Sea sediment clone D8S-33	12326	12229	13369	12579	12324	12467	12185	13612	13273	13125	12053	12971	13933
583	k__Bacteria	p__Proteobacteria	c__Gammaproteobacteria	o__Alteromonadales	f__Alteromonadaceae	g__unclassified	s__unclassified	GQ495024.1 gg_id:581173 Pseudoalteromonas sp. str. W-14-2	8925	9514	12594	9495	11195	8279	8618	13592	12775	10388	7770	10666	12342
584	k__Bacteria	p__Proteobacteria	c__Gammaproteobacteria	o__Pseudomonadales	f__Pseudomonadaceae	g__Pseudomonas	s__unclassified	AY091631.1 gg_id:123196 Pseudomonas sp. str. PH-05	11206	11310	13329	11136	10791	11078	12329	13514	13496	12237	11865	13318	13214
585	k__Bacteria	p__Proteobacteria	c__Gammaproteobacteria	o__Oceanospirillales	f__Alcanivoracaceae	g__Alcanivorax	s__unclassified	GQ009749.1 gg_id:499916 Topographical and Temporal Human Skin Microbiome skin plantar heel clone nbw779a01c1	8409	8238	12616	9811	8742	8483	11073	12167	11679	9014	7873	10169	12995
586	k__Bacteria	p__Proteobacteria	c__Gammaproteobacteria	o__Pseudomonadales	f__Pseudomonadaceae	g__Pseudomonas	s__unclassified	EU071502.1 gg_id:238253 and resistance microorganisms European clean room ESTEC HYDRA facility clone EHFS1_S10c	13302	12938	12970	13193	13172	12836	9570	12827	12370	12396	10781	12366	12715
587	k__Bacteria	p__Proteobacteria	c__Gammaproteobacteria	o__Oceanospirillales	f__Oceanospirillaceae	g__Amphritea	s__unclassified	AM930471.1 gg_id:275885 involved Tripneustes gratilla (Echinoidea) cloning and FISH host body wall lesions clone 3.22	11420	10923	14354	5400	5554	5889	9473	13063	12027	6101	4818	6831	9958
588	k__Bacteria	p__Proteobacteria	c__Gammaproteobacteria	o__Chromatiales	f__Chromatiaceae	g__unclassified	s__unclassified	EU491429.1 gg_id:261838 Abundance and microbial life ocean crust seafloor lavas Hawai'i South Point X4 clone P0X4b3H08	9780	8823	11177	9541	9139	8820	8457	11963	11471	10550	8714	11089	11974
589	k__Bacteria	p__Proteobacteria	c__Gammaproteobacteria	o__Pseudomonadales	f__Pseudomonadaceae	g__Pseudomonas	s__unclassified	EU538018.1 gg_id:282396 profile human microbiota antecubital fossa (inner elbow) skin clone nbt225a06	11070	12231	12741	13265	12476	12969	11018	12758	12076	12918	12042	13001	12490
591	k__Bacteria	p__Proteobacteria	c__Gammaproteobacteria	o__Pseudomonadales	f__Pseudomonadaceae	g__Pseudomonas	s__unclassified	X86623.1 gg_id:8602 Pseudomonas sp str. 2E-14 2A	10511	10596	13287	10722	11779	9520	8805	13596	12578	11314	8909	12431	12707
592	k__Bacteria	p__Proteobacteria	c__Gammaproteobacteria	o__Oceanospirillales	f__Alcanivoracaceae	g__Alcanivorax	s__unclassified	EU440954.1 gg_id:345659 Alcanivorax sp. str. 2PR511-6	10069	10601	12520	11655	11276	11209	9954	13172	12853	12527	10354	12606	13325
593	k__Bacteria	p__Proteobacteria	c__Gammaproteobacteria	o__Oceanospirillales	f__unclassified	g__sfA	s__unclassified	GU117979.1 gg_id:581250 Threatened Corals Provide Microbial Habitats clone Acer_F12	10707	11283	13297	11432	11235	11249	11194	12946	12964	12356	11780	12064	13270
595	k__Bacteria	p__Proteobacteria	c__Gammaproteobacteria	o__Pseudomonadales	f__Pseudomonadaceae	g__Pseudomonas	s__unclassified	EU538325.1 gg_id:285758 profile human microbiota antecubital fossa (inner elbow) skin clone nbt83d10	10964	11354	12868	11951	11979	11742	12721	13600	13400	12235	12700	13193	12559
596	k__Bacteria	p__Proteobacteria	c__Gammaproteobacteria	o__Pseudomonadales	f__Pseudomonadaceae	g__Pseudomonas	s__unclassified	EU537274.1 gg_id:282810 profile human microbiota antecubital fossa (inner elbow) skin clone nbt72c03	10711	11757	12785	12330	11440	11662	10974	12375	11680	11913	10813	12952	12033
597	k__Bacteria	p__Proteobacteria	c__Gammaproteobacteria	o__Oceanospirillales	f__Alteromonadaceae	g__BD2-13	s__unclassified	FJ202771.1 gg_id:318714 and White Plague Disease-Induced Changes Caribbean Coral Montastraea faveolata kept aquarium 23 days clone SGUS1003	7637	9167	14432	8394	8318	7623	9731	14330	14417	8650	6686	9395	11723
598	k__Bacteria	p__Proteobacteria	c__Gammaproteobacteria	o__Alteromonadales	f__Pseudoalteromonadaceae	g__Pseudoalteromonas	s__unclassified	EU330366.1 gg_id:235804 Pseudoalteromonas sp. str. BSi20411	11071	11674	12857	11476	11083	11302	12603	13462	13147	12487	11699	11914	12773
600	k__Bacteria	p__Proteobacteria	c__Gammaproteobacteria	o__Alteromonadales	f__Alteromonadaceae	g__Glaciecola	s__unclassified	Y18230.1 gg_id:202397 macleodii- and cellular rDNAs Mediterranean seawater mesocosm experiment Alteromonas macleodii clone 7B113	9671	10537	12817	8676	9365	9007	11002	12755	12320	10073	8859	10907	11245
601	k__Bacteria	p__Proteobacteria	c__Gammaproteobacteria	o__Oceanospirillales	f__OM60	g__unclassified	s__unclassified	GU061452.1 gg_id:593389 and function microbial mesoscale eddy perturbations South China Sea clone CE1-DCM-73	9028	10322	12458	11168	10605	10694	10686	13528	13140	11723	10891	12900	14572
604	k__Bacteria	p__Proteobacteria	c__Gammaproteobacteria	o__Oceanospirillales	f__HTCC2188	g__unclassified	s__unclassified	EU799676.1 gg_id:306629 It's all ranking aquatic Newport Harbour RI clone 1C227304	11936	12668	14102	13261	12977	13132	12659	13830	13741	13906	13361	13685	13851
605	k__Bacteria	p__Proteobacteria	c__Gammaproteobacteria	o__Pseudomonadales	f__Pseudomonadaceae	g__Azorhizophilus	s__unclassified	EF620447.1 gg_id:256056 Azotobacter vinelandii str. ISSDS-428	12200	12127	13354	12797	12836	12632	13023	13997	14021	13265	12199	13179	13269
606	k__Bacteria	p__Proteobacteria	c__Gammaproteobacteria	o__Chromatiales	f__Chromatiaceae	g__unclassified	s__unclassified	DQ811847.1 gg_id:164335 mangrove soil clone MSB-5C2	6319	8303	9788	6791	6462	7063	7180	10907	10104	7930	5581	8547	10599
608	k__Bacteria	p__Proteobacteria	c__Gammaproteobacteria	o__Pseudomonadales	f__Pseudomonadaceae	g__Pseudomonas	s__unclassified	EU834281.1 gg_id:324211 Pseudomonas brassicacearum str. DS67	9866	9974	11145	10102	10411	10328	9338	11690	11413	10877	10471	10969	10742
609	k__Bacteria	p__Proteobacteria	c__Gammaproteobacteria	o__Methylococcales	f__Methylococcaceae	g__unclassified	s__unclassified	EU144026.1 gg_id:252662 Methylomicrobium agile str. ATCC 35068	11015	11373	12261	10977	11590	11671	10405	12481	12198	12554	11000	12099	11683
610	k__Bacteria	p__Proteobacteria	c__Gammaproteobacteria	o__Alteromonadales	f__Colwelliaceae	g__Colwellia	s__unclassified	AF530146.1 gg_id:103969 Colwellia sp. str. MGP-59	11050	11671	14174	11833	10821	11244	12750	13881	13697	12770	11007	13025	13538
611	k__Bacteria	p__Proteobacteria	c__Gammaproteobacteria	o__Pseudomonadales	f__Pseudomonadaceae	g__Pseudomonas	s__Pseudomonas umsongensis	GU191930.1 gg_id:588031 Pseudomonas putida str. SB 3057	10191	9234	12062	10563	12175	10213	9891	12696	12178	12052	10299	12736	12670
612	k__Bacteria	p__Proteobacteria	c__Gammaproteobacteria	o__Chromatiales	f__Chromatiaceae	g__unclassified	s__unclassified	DQ811843.1 gg_id:172303 mangrove soil clone MSB-4E4	9269	11108	13924	11196	11282	10878	12257	13723	13630	13010	11908	13892	13346
613	k__Bacteria	p__Proteobacteria	c__Gammaproteobacteria	o__Pseudomonadales	f__Pseudomonadaceae	g__Pseudomonas	s__unclassified	FJ893018.1 gg_id:534589 Matriptase-deficient mice exhibit ichthyotic selective shift skin microbiota HM2; ear punch biopsy C57BL/6J (St14 hypo/-) mouse (2 months) clone nbt16d10	11018	11595	13410	11970	11804	11420	12916	13105	12982	12234	11070	13258	12948
614	k__Bacteria	p__Proteobacteria	c__Gammaproteobacteria	o__Alteromonadales	f__Pseudoalteromonadaceae	g__Pseudoalteromonas	s__unclassified	AM110975.1 gg_id:140860 Pseudoalteromonas sp. str. 3020	10316	10288	11258	10537	10535	10359	8988	12287	11783	10133	9390	9680	11231
615	k__Bacteria	p__Proteobacteria	c__Gammaproteobacteria	o__Pseudomonadales	f__Pseudomonadaceae	g__Pseudomonas	s__unclassified	FJ892869.1 gg_id:560497 Matriptase-deficient mice exhibit ichthyotic selective shift skin microbiota HM1; ear punch biopsy C57BL/6J (St14 hypo/-) mouse (2 months) clone nbt14e08	12060	12252	14041	11948	12007	11745	12869	13841	13658	12095	11034	12539	13864
616	k__Bacteria	p__Proteobacteria	c__Gammaproteobacteria	o__Pseudomonadales	f__Pseudomonadaceae	g__Pseudomonas	s__unclassified	EF102848.1 gg_id:238201 Pseudomonas putida str. N-5-143XBH	12449	12240	13058	12670	12888	12510	11707	13167	13195	13141	12807	13773	13260
617	k__Bacteria	p__Proteobacteria	c__Gammaproteobacteria	o__Alteromonadales	f__Alteromonadaceae	g__Glaciecola	s__unclassified	AJ548479.1 gg_id:89023 Glaciecola mesophila str. LMG 21855	9808	11590	13334	9798	9527	10220	11415	13418	13312	12148	10083	12066	13262
619	k__Bacteria	p__Proteobacteria	c__Gammaproteobacteria	o__Pseudomonadales	f__Pseudomonadaceae	g__Pseudomonas	s__unclassified	EU537051.1 gg_id:280037 profile human microbiota antecubital fossa (inner elbow) skin clone nbt219f07	13345	12991	13261	13311	13232	13064	12922	13409	13249	13265	13479	13215	13107
620	k__Bacteria	p__Proteobacteria	c__Gammaproteobacteria	o__Pseudomonadales	f__Pseudomonadaceae	g__Pseudomonas	s__unclassified	EU536280.1 gg_id:280556 profile human microbiota antecubital fossa (inner elbow) skin clone nbt62a02	11914	12464	13763	13321	12575	12859	12238	13480	13116	12680	12427	13243	12732
621	k__Bacteria	p__Proteobacteria	c__Gammaproteobacteria	o__Alteromonadales	f__Pseudoalteromonadaceae	g__Pseudoalteromonas	s__unclassified	NR_026222.1 gg_id:543735 Pseudoalteromonas nigrifaciens str. NCIMB 8614	9744	9630	11380	10716	10129	10302	8706	11282	10914	9931	9213	9093	11989
623	k__Bacteria	p__Proteobacteria	c__Gammaproteobacteria	o__Pseudomonadales	f__Pseudomonadaceae	g__Pseudomonas	s__unclassified	AY321588.1 gg_id:88851 Pseudomonas fluorescens str. CCUG32456A	12192	11687	13398	12271	12062	11985	12369	13579	13202	12754	11967	12635	13104
624	k__Bacteria	p__Proteobacteria	c__Gammaproteobacteria	o__Oceanospirillales	f__Oceanospirillaceae	g__unclassified	s__unclassified	NR_028788.1 gg_id:579521 Marinospirillum alkaliphilum str. Z4; JCM 11312	9592	10288	11599	10203	9483	9918	8967	11919	11897	10447	7160	12247	12292
626	k__Bacteria	p__Proteobacteria	c__Gammaproteobacteria	o__Pseudomonadales	f__Pseudomonadaceae	g__Pseudomonas	s__unclassified	EU539168.1 gg_id:280377 profile human microbiota antecubital fossa (inner elbow) skin clone nbt102a09	11471	12430	13276	13321	12653	13023	12045	13205	12919	13602	12681	13611	13177
627	k__Bacteria	p__Proteobacteria	c__Gammaproteobacteria	o__Oceanospirillales	f__OM60	g__unclassified	s__unclassified	FJ203235.1 gg_id:320209 and White Plague Disease-Induced Changes Caribbean Coral Montastraea faveolata diseased tissue clone SHFG647	9042	9062	11689	9571	9947	9159	8766	13929	12995	10119	8628	10288	12680
628	k__Bacteria	p__Proteobacteria	c__Gammaproteobacteria	o__Pseudomonadales	f__Pseudomonadaceae	g__Pseudomonas	s__unclassified	EF428995.1 gg_id:216433 Pseudomonas fluorescens	9056	9532	13348	10256	9947	9482	10708	12752	12698	11156	9179	11499	12184
630	k__Bacteria	p__Proteobacteria	c__Gammaproteobacteria	o__Pseudomonadales	f__Pseudomonadaceae	g__Pseudomonas	s__Pseudomonas umsongensis	AY050495.1 gg_id:32635 Pseudomonas corrugata str. SB4	10546	10994	11885	12261	12178	11694	10189	12571	11887	12326	10924	12711	11722
631	k__Bacteria	p__Proteobacteria	c__Gammaproteobacteria	o__Pseudomonadales	f__Pseudomonadaceae	g__Pseudomonas	s__unclassified	EU538367.1 gg_id:284298 profile human microbiota antecubital fossa (inner elbow) skin clone nbt87f04	10829	11755	12920	12080	12530	11794	11333	12575	12382	12331	11186	12862	12916
634	k__Bacteria	p__Proteobacteria	c__Gammaproteobacteria	o__Pseudomonadales	f__Pseudomonadaceae	g__Pseudomonas	s__unclassified	DQ234206.2 gg_id:143653 determined library mangrove clone DS123	11701	12038	12834	12484	13256	12581	12327	13300	13540	13310	12717	13743	13362
636	k__Bacteria	p__Proteobacteria	c__Gammaproteobacteria	o__Pseudomonadales	f__Pseudomonadaceae	g__Pseudomonas	s__Pseudomonas chlororaphis	FJ652607.1 gg_id:511076 Pseudomonas chlororaphis str. 30-84	9572	9575	9634	11543	12598	10482	8580	11690	12552	11647	11085	13501	12773
637	k__Bacteria	p__Proteobacteria	c__Gammaproteobacteria	o__Alteromonadales	f__Alteromonadaceae	g__Alteromonas	s__unclassified	AM885869.1 gg_id:240896 Alteromonas macleodii R-28696	8953	9117	12566	9343	9621	9469	8995	13851	13201	12111	9769	8606	12726
639	k__Bacteria	p__Proteobacteria	c__Gammaproteobacteria	o__Pseudomonadales	f__Pseudomonadaceae	g__Pseudomonas	s__unclassified	FJ894557.1 gg_id:565334 Matriptase-deficient mice exhibit ichthyotic selective shift skin microbiota B2E; ear punch biopsy C57BL/6J mouse (8 weeks) clone nbt182f06	11723	12456	13171	12955	12624	12918	12210	13363	12994	13632	11973	13626	13599
640	k__Bacteria	p__Proteobacteria	c__Gammaproteobacteria	o__Pseudomonadales	f__Pseudomonadaceae	g__Pseudomonas	s__Pseudomonas umsongensis	DQ981460.1 gg_id:205168 Pseudomonas putida SB5	8619	8131	10179	8746	9606	9147	7286	10993	10372	10227	9073	10352	9832
642	k__Bacteria	p__Proteobacteria	c__Gammaproteobacteria	o__Chromatiales	f__Chromatiaceae	g__unclassified	s__unclassified	EF203207.1 gg_id:207236 phylotypes sediments Lake Kastoria Greece sediment clone Kas176B	9546	8760	13014	9965	8128	8495	10932	12728	12842	9459	7030	10212	12837
644	k__Bacteria	p__Proteobacteria	c__Gammaproteobacteria	o__Pseudomonadales	f__Moraxellaceae	g__Alkanindiges	s__unclassified	DQ469231.1 gg_id:158223 Microbial and ecology water Zhong Tiaoshan mine Shanxi province China AMD clone SX3-31	8422	8470	10264	7097	8492	8401	8272	11635	10835	10671	8737	10800	10752
645	k__Bacteria	p__Proteobacteria	c__Gammaproteobacteria	o__Pseudomonadales	f__Pseudomonadaceae	g__Pseudomonas	s__unclassified	FJ894984.1 gg_id:560160 Matriptase-deficient mice exhibit ichthyotic selective shift skin microbiota BME; ear punch biopsy C57BL/6J mouse (8 weeks) clone nbt188e01	12539	13173	14024	13849	13115	13296	13107	13708	13446	13571	12961	14125	13601
646	k__Bacteria	p__Proteobacteria	c__Gammaproteobacteria	o__Pseudomonadales	f__Pseudomonadaceae	g__Pseudomonas	s__unclassified	EU538332.1 gg_id:286926 profile human microbiota antecubital fossa (inner elbow) skin clone nbt83g07	10783	11191	12558	12033	11934	11896	10800	12915	12367	13129	11562	13054	12683
647	k__Bacteria	p__Proteobacteria	c__Gammaproteobacteria	o__Alteromonadales	f__Pseudoalteromonadaceae	g__Pseudoalteromonas	s__unclassified	AF045560.1 gg_id:8946 Pseudoalteromonas antarctica str. N-1	11686	12582	13688	13117	12505	12613	14010	13544	13166	13573	13710	13122	13362
648	k__Bacteria	p__Proteobacteria	c__Gammaproteobacteria	o__Chromatiales	f__Chromatiaceae	g__unclassified	s__unclassified	FM877666.1 gg_id:366930 Microbial several mining wastes Bulgaria vicinity uranium mine Sliven clone Sliv-112	12151	11879	13780	12351	11674	11822	11863	13685	13286	12317	11408	12684	13531
651	k__Bacteria	p__Proteobacteria	c__Gammaproteobacteria	o__Oceanospirillales	f__Alteromonadaceae	g__BD2-13	s__unclassified	EU491790.1 gg_id:275246 Abundance and microbial life ocean crust seafloor lavas East Pacific Rise clone EPR3967-O2-Bc43	9914	10004	13049	8804	9811	7607	10457	13249	13300	8686	6819	9997	12463
652	k__Bacteria	p__Proteobacteria	c__Gammaproteobacteria	o__Pseudomonadales	f__Pseudomonadaceae	g__Pseudomonas	s__unclassified	GU191929.1 gg_id:588639 Pseudomonas putida str. SB 3051	10086	10908	12259	11525	12490	10910	11983	13528	13136	11848	11486	13464	12936
653	k__Bacteria	p__Proteobacteria	c__Gammaproteobacteria	o__Pseudomonadales	f__Pseudomonadaceae	g__Pseudomonas	s__unclassified	GU191927.1 gg_id:584485 Pseudomonas monteilii str. SB 3078	11307	11816	12683	12327	12874	11925	11773	13118	12993	13161	11874	13859	13523
654	k__Bacteria	p__Proteobacteria	c__Gammaproteobacteria	o__Oceanospirillales	f__Oceanospirillaceae	g__unclassified	s__unclassified	AM930473.1 gg_id:274407 involved Tripneustes gratilla (Echinoidea) cloning and FISH host body wall lesions clone 4.10	12082	11990	14042	9344	10523	9284	13312	14809	14723	10086	7996	9879	13071
656	k__Bacteria	p__Proteobacteria	c__Gammaproteobacteria	o__Methylococcales	f__Methylococcaceae	g__unclassified	s__unclassified	AM936065.1 gg_id:564002 Dynamics during identified and SSU libraries pilot-scale bioremediation process hydrocarbon-contaminated soil clone CMPD2	12812	13168	14004	13472	13513	13385	14057	13858	13863	13757	13982	13665	13987
658	k__Bacteria	p__Proteobacteria	c__Gammaproteobacteria	o__Pseudomonadales	f__Pseudomonadaceae	g__Pseudomonas	s__unclassified	FJ894054.1 gg_id:566587 Matriptase-deficient mice exhibit ichthyotic selective shift skin microbiota B1E; ear punch biopsy C57BL/6J mouse (8 weeks) clone nbt175e08	11395	11961	13632	12341	12053	12013	13257	13410	13320	12653	11440	13284	13217
659	k__Bacteria	p__Proteobacteria	c__Gammaproteobacteria	o__Thiotrichales	f__Piscirickettsiaceae	g__unclassified	s__unclassified	EU919781.1 gg_id:340144 Kongsfjorden western Spitsbergen Svalbard ocean water clone b59	11288	11579	14013	11795	10991	11028	13394	14074	13702	12620	11687	12964	13856
660	k__Bacteria	p__Proteobacteria	c__Gammaproteobacteria	o__Alteromonadales	f__Alteromonadaceae	g__Alteromonas	s__Alteromonas marina	EU982324.1 gg_id:322486 Alteromonas sp. str. UST010723-013	9347	9767	13530	9681	9692	9499	10918	14189	13600	11460	9960	8245	12672
661	k__Bacteria	p__Proteobacteria	c__Gammaproteobacteria	o__Oceanospirillales	f__Alteromonadaceae	g__Marinobacter	s__unclassified	AB166970.1 gg_id:104848 Marinobacter sp. str. NT N14	7264	6661	10871	6689	6978	6782	8287	11794	10437	8028	6648	6489	10642
662	k__Bacteria	p__Proteobacteria	c__Gammaproteobacteria	o__Pseudomonadales	f__Pseudomonadaceae	g__Pseudomonas	s__Pseudomonas umsongensis	AB051693.1 gg_id:52556 Pseudomonas sp. str. LAB-06	9141	8557	11490	8610	9836	9758	8328	11405	10917	10717	9702	11011	10397
663	k__Bacteria	p__Proteobacteria	c__Gammaproteobacteria	o__Chromatiales	f__Ectothiorhodospiraceae	g__unclassified	s__unclassified	EF157077.1 gg_id:256826 Microbial natural asphalts rancho la brea heavy oil seeps Rancho La Brea tar pits clone 91-51	11453	10649	13575	11635	11175	11136	12366	13723	13594	12952	10689	13417	14114
665	k__Bacteria	p__Proteobacteria	c__Gammaproteobacteria	o__Alteromonadales	f__Alteromonadaceae	g__Alteromonas	s__Alteromonas marina	FJ210814.1 gg_id:309174 Alteromonas sp. str. QDHT-19	9209	9599	12869	8718	10095	9415	9481	12749	10923	9536	8674	9718	11700
666	k__Bacteria	p__Proteobacteria	c__Gammaproteobacteria	o__Pseudomonadales	f__Pseudomonadaceae	g__Pseudomonas	s__unclassified	Z76654.1 gg_id:8607 Pseudomonas amygdali str. LMG 2123T ()	9619	9326	11693	9704	10560	9086	10750	13777	13502	10988	8371	11697	12503
667	k__Bacteria	p__Proteobacteria	c__Gammaproteobacteria	o__Alteromonadales	f__Alteromonadaceae	g__Glaciecola	s__unclassified	AF173965.1 gg_id:71399 Alteromonas macleodii str. KT1113	5585	8002	11546	9126	6083	7656	7051	12601	12077	9256	6731	8976	10779
668	k__Bacteria	p__Proteobacteria	c__Gammaproteobacteria	o__Oceanospirillales	f__HTCC2188	g__unclassified	s__unclassified	GQ349449.1 gg_id:588121 Metagenome versatile chemolithoautotroph expanding oceanic dead zones Saanich Inlet 200 m depth clone SHAS578	11393	11991	13963	13729	12445	11773	12545	13742	13795	13051	11828	13644	13979
669	k__Bacteria	p__Proteobacteria	c__Gammaproteobacteria	o__Pseudomonadales	f__Pseudomonadaceae	g__Pseudomonas	s__unclassified	NR_025174.1 gg_id:564254 Pseudomonas extremorientalis str. KMM 3447	8928	9686	11863	9672	9849	9766	10626	11693	11583	10846	9313	12017	12486
670	k__Bacteria	p__Proteobacteria	c__Gammaproteobacteria	o__Pseudomonadales	f__Pseudomonadaceae	g__Pseudomonas	s__Pseudomonas stutzeri	AF237677.1 gg_id:38888 Pseudomonas stutzeri str. M14C	9060	9472	11785	9556	8991	9851	11659	11561	12078	10174	9744	11389	11648
671	k__Bacteria	p__Proteobacteria	c__Gammaproteobacteria	o__Pseudomonadales	f__Pseudomonadaceae	g__Pseudomonas	s__unclassified	GQ169380.1 gg_id:588287 Pseudomonas thivervalensis str. IEHa	10432	10597	11463	11100	11093	11190	10141	11474	11763	11943	11300	11793	11218
673	k__Bacteria	p__Proteobacteria	c__Gammaproteobacteria	o__Pseudomonadales	f__Pseudomonadaceae	g__Pseudomonas	s__unclassified	GQ900590.1 gg_id:574251 Pseudomonas putida str. MPR 4	12561	12413	13667	12831	13111	12620	12913	13545	13508	13197	12865	13793	13407
674	k__Bacteria	p__Proteobacteria	c__Gammaproteobacteria	o__Pseudomonadales	f__Pseudomonadaceae	g__Pseudomonas	s__unclassified	EU539535.1 gg_id:283940 profile human microbiota antecubital fossa (inner elbow) skin clone nbt241d05	10267	10024	12380	10394	11065	10540	11124	12133	12137	10378	10538	11480	13090
675	k__Bacteria	p__Proteobacteria	c__Gammaproteobacteria	o__Alteromonadales	f__Colwelliaceae	g__Thalassomonas	s__unclassified	FJ791872.1 gg_id:513615 Unexpectedly archaeal species shift between rare and dominant over thousand year time scales carbonate chimney Lost City Hydrothermal Field clone SGXT439	11384	12736	14228	12747	12252	12404	13372	14056	13822	13434	12662	13121	12933
676	k__Bacteria	p__Proteobacteria	c__Gammaproteobacteria	o__Methylococcales	f__Crenotrichaceae	g__Crenothrix	s__Crenothrix polyspora	GQ390223.1 gg_id:548160 oxic-anoxic interface meromictic crater lake Lac Pavin clone eub62A8	8771	9294	11823	9490	8705	8442	8128	11357	11337	8972	7126	9367	11849
678	k__Bacteria	p__Proteobacteria	c__Gammaproteobacteria	o__Pseudomonadales	f__Pseudomonadaceae	g__Pseudomonas	s__unclassified	EU536583.1 gg_id:282830 profile human microbiota antecubital fossa (inner elbow) skin clone nbt63c09	10610	10955	13037	11972	12099	11445	13120	13044	13096	12234	10527	12755	12286
679	k__Bacteria	p__Proteobacteria	c__Gammaproteobacteria	o__Oceanospirillales	f__OM60	g__unclassified	s__unclassified	AM997950.1 gg_id:575798 and biogeography deep-sea surface sediments South Ocean Atlantic Ocean:South-Atlantic OceanGuinea Basin clone Ucc1553	11058	12408	14353	11204	11427	11700	12463	13929	14164	12318	11609	12412	13454
681	k__Bacteria	p__Proteobacteria	c__Gammaproteobacteria	o__Methylococcales	f__Methylococcaceae	g__unclassified	s__unclassified	EF648094.1 gg_id:254304 dynamics during produced water treatment aerobic activated sludge clone HB102	8461	8688	11415	9185	8608	7259	9269	12775	11163	10774	7035	11405	11773
682	k__Bacteria	p__Proteobacteria	c__Gammaproteobacteria	o__Chromatiales	f__Chromatiaceae	g__unclassified	s__unclassified	AY225635.1 gg_id:98613 Mid-Atlantic Ridge hydrothermal sediment clone AT-s80	10145	9736	11594	11468	10168	9402	8036	12009	11376	9252	8163	11403	11545
686	k__Bacteria	p__Proteobacteria	c__Gammaproteobacteria	o__Alteromonadales	f__Alteromonadaceae	g__Alteromonas	s__Alteromonas marina	DQ486510.1 gg_id:227411 Alteromonas sp. str. DG1302	9336	10555	13851	10037	11463	9143	11233	14122	13840	11036	9360	11730	12425
687	k__Bacteria	p__Proteobacteria	c__Gammaproteobacteria	o__Pseudomonadales	f__Pseudomonadaceae	g__Pseudomonas	s__unclassified	EU538944.1 gg_id:283825 profile human microbiota antecubital fossa (inner elbow) skin clone nbt95f09	10660	10854	12522	11586	11487	11612	11784	13115	13102	12977	12168	12647	12699
688	k__Bacteria	p__Proteobacteria	c__Gammaproteobacteria	o__Oceanospirillales	f__HTCC2188	g__unclassified	s__unclassified	AY907800.1 gg_id:137086 identification picoplankton contrasting waters Arabian Sea water clone A714013	10641	10813	12438	11001	10734	10924	11129	13170	12601	11418	11265	12189	14187
691	k__Bacteria	p__Proteobacteria	c__Gammaproteobacteria	o__Oceanospirillales	f__HTCC2188	g__unclassified	s__unclassified	EU803061.1 gg_id:332281 It's all ranking aquatic Northeast Colon Panama clone 4C230470	6375	5581	8459	6043	5847	5312	5498	9794	10199	6539	5005	8017	13816
693	k__Bacteria	p__Proteobacteria	c__Gammaproteobacteria	o__Oceanospirillales	f__Oceanospirillaceae	g__Marinomonas	s__unclassified	DQ007439.1 gg_id:124798 Marinomonas sp. str. BSi20101	6653	5760	8908	5538	5785	5989	7983	8991	9029	4833	5884	9425	10593
694	k__Bacteria	p__Proteobacteria	c__Gammaproteobacteria	o__Alteromonadales	f__Colwelliaceae	g__Thalassomonas	s__unclassified	FJ203091.1 gg_id:324976 and White Plague Disease-Induced Changes Caribbean Coral Montastraea faveolata diseased tissue clone SHFG487	11496	11874	14210	11699	11476	10094	13171	14195	13845	11995	9095	12144	13022
695	k__Bacteria	p__Proteobacteria	c__Gammaproteobacteria	o__Oceanospirillales	f__Alteromonadaceae	g__HB2-32-21	s__unclassified	AM935433.1 gg_id:532686 Dynamics during identified and SSU libraries pilot-scale bioremediation process hydrocarbon-contaminated soil clone AMGH9	11160	11714	13008	11497	11518	11262	11640	12968	12331	12448	11276	12555	12650
697	k__Bacteria	p__Proteobacteria	c__Gammaproteobacteria	o__Oceanospirillales	f__Alteromonadaceae	g__Marinobacter	s__Marinobacter sp. ELB17	DQ521387.1 gg_id:164240 Marinobacter sp. str. ice-oil-325	11052	12664	13331	12468	12634	12396	12075	13476	13155	13013	12138	13592	13327
698	k__Bacteria	p__Proteobacteria	c__Gammaproteobacteria	o__Pseudomonadales	f__Pseudomonadaceae	g__Pseudomonas	s__unclassified	FJ950560.1 gg_id:429741 Pseudomonas putida str. c53	9032	9038	11911	9517	10390	8843	9720	12435	12049	10698	8220	11731	12571
699	k__Bacteria	p__Proteobacteria	c__Gammaproteobacteria	o__Pseudomonadales	f__Pseudomonadaceae	g__Pseudomonas	s__unclassified	FJ894025.1 gg_id:554071 Matriptase-deficient mice exhibit ichthyotic selective shift skin microbiota B1E; ear punch biopsy C57BL/6J mouse (8 weeks) clone nbt175b08	10716	12048	13160	11989	11536	11810	12101	13144	12801	11396	10871	12546	13157
700	k__Bacteria	p__Proteobacteria	c__Gammaproteobacteria	o__Pseudomonadales	f__Pseudomonadaceae	g__Pseudomonas	s__unclassified	FJ424813.1 gg_id:364673 Pseudomonas sp. str. MS-3	9713	10920	12384	10427	10223	10764	11028	13386	13422	11576	11720	13026	12496
701	k__Bacteria	p__Proteobacteria	c__Gammaproteobacteria	o__Alteromonadales	f__Alteromonadaceae	g__unclassified	s__unclassified	AB295494.1 gg_id:216998 Alteromonas sp. str. A14	8600	9428	12127	9773	11037	8880	9432	12488	12018	10507	9061	11706	12002
702	k__Bacteria	p__Proteobacteria	c__Gammaproteobacteria	o__Alteromonadales	f__Pseudoalteromonadaceae	g__Pseudoalteromonas	s__unclassified	FJ200643.1 gg_id:320146 Pseudoalteromonas marina str. C 90	12274	13505	14039	13439	13237	12879	12933	14103	13435	13188	12226	13552	13663
703	k__Bacteria	p__Proteobacteria	c__Gammaproteobacteria	o__Pseudomonadales	f__Pseudomonadaceae	g__Pseudomonas	s__Pseudomonas chlororaphis	FJ652609.1 gg_id:541680 Pseudomonas chlororaphis str. BS1393	10357	10712	12080	11547	12029	10946	11132	12707	12916	12257	11034	13594	13283
704	k__Bacteria	p__Proteobacteria	c__Gammaproteobacteria	o__Pseudomonadales	f__Pseudomonadaceae	g__Pseudomonas	s__unclassified	FJ893331.1 gg_id:564098 Matriptase-deficient mice exhibit ichthyotic selective shift skin microbiota WT1; ear punch biopsy C57BL/6J mouse (2 months) clone nbt19h11	10841	11688	12527	12805	11930	12189	10621	12675	11139	12951	11529	13402	12591
705	k__Bacteria	p__Proteobacteria	c__Gammaproteobacteria	o__Pseudomonadales	f__Pseudomonadaceae	g__Pseudomonas	s__unclassified	AJ871471.1 gg_id:110332 Pseudomonas luteola CP155-2	11730	11873	12730	12706	12025	12116	11802	13475	12897	13156	11811	13005	13116
706	k__Bacteria	p__Proteobacteria	c__Gammaproteobacteria	o__Pseudomonadales	f__Pseudomonadaceae	g__Pseudomonas	s__unclassified	AF430121.1 gg_id:66816 Pseudomonas sp. str. VKM B-2265 dcm4	9865	10312	12886	11363	10633	10722	11281	13587	13205	13053	10558	13150	13853
707	k__Bacteria	p__Proteobacteria	c__Gammaproteobacteria	o__Pseudomonadales	f__Pseudomonadaceae	g__Pseudomonas	s__unclassified	EU538637.1 gg_id:283995 profile human microbiota antecubital fossa (inner elbow) skin clone nbt234d02	11687	12905	13159	13570	12844	13416	12161	12900	12620	13083	12355	13188	12652
709	k__Bacteria	p__Proteobacteria	c__Gammaproteobacteria	o__Alteromonadales	f__Pseudoalteromonadaceae	g__Pseudoalteromonas	s__unclassified	AJ507251.1 gg_id:59526 Pseudoalteromonas mariniglutinosa str. KMM 3635	11681	11472	13656	11896	11321	11428	12860	13517	13343	12696	11416	11766	12414
710	k__Bacteria	p__Proteobacteria	c__Gammaproteobacteria	o__Pseudomonadales	f__Pseudomonadaceae	g__Pseudomonas	s__unclassified	AJ534672.1 gg_id:75843 ground water deep-well injection disposal site radioactive wastes Tomsk-7 clone S15A-MN7 proteobacterium	12609	12632	14204	12671	12978	12333	12844	13988	13894	13399	12154	13528	13948
712	k__Bacteria	p__Proteobacteria	c__Gammaproteobacteria	o__Chromatiales	f__Chromatiaceae	g__unclassified	s__unclassified	DQ811842.1 gg_id:171222 mangrove soil clone MSB-4D7	12771	11816	13092	11974	12055	11581	8977	12966	12629	10835	8849	12008	13058
713	k__Bacteria	p__Proteobacteria	c__Gammaproteobacteria	o__Pseudomonadales	f__Pseudomonadaceae	g__Pseudomonas	s__unclassified	AM111045.1 gg_id:140916 Pseudomonas sp. str. 7065	10527	11210	13697	10762	10949	9982	12840	13501	13397	11524	9503	12407	13290
715	k__Bacteria	p__Proteobacteria	c__Gammaproteobacteria	o__Pseudomonadales	f__Pseudomonadaceae	g__Pseudomonas	s__unclassified	FN646596.1 gg_id:557247 Pseudomonas sp. SS-2009-PA4 str. PA4	9760	9100	11794	10636	12273	10198	10742	12071	12048	9784	9008	11499	12905
716	k__Bacteria	p__Proteobacteria	c__Gammaproteobacteria	o__Pseudomonadales	f__Pseudomonadaceae	g__Pseudomonas	s__unclassified	AJ249382.1 gg_id:22698 Pseudomonas frederiksbergensis str. JAJ28	10125	10209	11432	10680	11366	11021	10835	12621	12671	11944	10749	12689	12156
717	k__Bacteria	p__Proteobacteria	c__Gammaproteobacteria	o__Pseudomonadales	f__Pseudomonadaceae	g__Pseudomonas	s__unclassified	EU539350.1 gg_id:283152 profile human microbiota antecubital fossa (inner elbow) skin clone nbt237c09	11099	12587	12824	13330	12494	13094	11641	12604	12214	12604	11482	12902	12416
719	k__Bacteria	p__Proteobacteria	c__Gammaproteobacteria	o__Oceanospirillales	f__Alcanivoracaceae	g__Alcanivorax	s__unclassified	AB053125.1 gg_id:32122 Alcanivorax sp. str. I4	7217	7036	7381	6795	7020	6725	6861	8514	7271	8271	7951	9789	11067
721	k__Bacteria	p__Proteobacteria	c__Gammaproteobacteria	o__Pseudomonadales	f__Pseudomonadaceae	g__Pseudomonas	s__unclassified	EU348741.1 gg_id:272086 Pseudomonas putida soil	12177	12276	12504	12320	12283	12025	12373	13002	12743	11415	12388	12414	11654
722	k__Bacteria	p__Proteobacteria	c__Gammaproteobacteria	o__Pseudomonadales	f__Pseudomonadaceae	g__Pseudomonas	s__unclassified	EU537111.1 gg_id:279820 profile human microbiota antecubital fossa (inner elbow) skin clone nbt67a05	13217	13844	14043	13882	13935	13924	13055	13847	13560	13548	13336	13740	13684
726	k__Bacteria	p__Proteobacteria	c__Gammaproteobacteria	o__Pseudomonadales	f__Pseudomonadaceae	g__Pseudomonas	s__unclassified	EU536997.1 gg_id:280285 profile human microbiota antecubital fossa (inner elbow) skin clone nbt218e01	10552	10999	12732	11239	10874	11037	11955	12800	12864	11609	10501	12942	12772
727	k__Bacteria	p__Proteobacteria	c__Gammaproteobacteria	o__Pseudomonadales	f__Pseudomonadaceae	g__Pseudomonas	s__Pseudomonas umsongensis	AB330416.1 gg_id:246575 Pseudomonas sp. str. BAM591	9880	10595	11934	11765	12031	11334	10801	12717	12266	12243	10381	13073	12639
728	k__Bacteria	p__Proteobacteria	c__Gammaproteobacteria	o__Pseudomonadales	f__Pseudomonadaceae	g__Pseudomonas	s__unclassified	FJ893409.1 gg_id:569655 Matriptase-deficient mice exhibit ichthyotic selective shift skin microbiota WT1; ear punch biopsy C57BL/6J mouse (2 months) clone nbt20h07	10254	10868	12451	11727	11243	11303	11688	13405	13254	12883	12914	13607	11997
729	k__Bacteria	p__Proteobacteria	c__Gammaproteobacteria	o__Oceanospirillales	f__Alteromonadaceae	g__Marinobacter	s__unclassified	AJ557854.1 gg_id:84236 Arctic deep sea Isolation common chemoorganotrophic oxygen-respiring polar current d 1210 (50 m above sediment Hakon Mosby Mud Vulcano (HMMV 72N 14E)) via serial dilution series applying 2 g/l yeast or meat extract artifical seawater	9486	10141	12556	10289	9826	9007	10697	12976	12391	11756	9950	11707	11850
730	k__Bacteria	p__Proteobacteria	c__Gammaproteobacteria	o__Pseudomonadales	f__Pseudomonadaceae	g__Pseudomonas	s__unclassified	EU535778.1 gg_id:283503 profile human microbiota antecubital fossa (inner elbow) skin clone nbt10f10	10811	10594	11778	10254	11310	11418	10029	12796	12591	12505	11208	11900	12062
733	k__Bacteria	p__Proteobacteria	c__Gammaproteobacteria	o__Oceanospirillales	f__Oceanospirillaceae	g__Marinomonas	s__unclassified	EU427306.1 gg_id:274342 Marinomonas sp. MSI03	8397	8842	10826	8523	8451	8027	8515	11112	10815	11257	8049	8712	10960
735	k__Bacteria	p__Proteobacteria	c__Gammaproteobacteria	o__Pseudomonadales	f__Pseudomonadaceae	g__Pseudomonas	s__unclassified	AF511511.1 gg_id:65394 Pseudomonas syringae SaU8	10730	11190	13243	11253	11270	10869	12171	12984	12572	10872	10288	11629	12380
736	k__Bacteria	p__Proteobacteria	c__Gammaproteobacteria	o__Pseudomonadales	f__Pseudomonadaceae	g__Pseudomonas	s__unclassified	FJ607148.1 gg_id:573718 Pseudomonas syringae pv. papulans str. ICMP 4044	10531	9885	11092	10467	9471	10635	9655	12810	11797	11286	10378	10811	10669
737	k__Bacteria	p__Proteobacteria	c__Gammaproteobacteria	o__Oceanospirillales	f__Oceanospirillaceae	g__unclassified	s__unclassified	GQ349823.1 gg_id:569636 Metagenome versatile chemolithoautotroph expanding oceanic dead zones Saanich Inlet 10 m depth clone SHAW718	10522	10620	13268	10320	10505	10362	11989	13225	12914	10569	10656	11736	13911
739	k__Bacteria	p__Proteobacteria	c__Gammaproteobacteria	o__Pseudomonadales	f__Pseudomonadaceae	g__Pseudomonas	s__unclassified	DQ095887.1 gg_id:134099 Pseudomonas plecoglossicida str. R25	7441	7925	10689	10223	11879	9740	6611	10850	11651	11873	8073	13390	12558
741	k__Bacteria	p__Proteobacteria	c__Gammaproteobacteria	o__Methylococcales	f__Crenotrichaceae	g__Crenothrix	s__unclassified	AB240522.1 gg_id:140993 microbial structure rhizosphere biofilm Sapporo root-base (80 160 mm) Phragmites Sosei River Sappro Japan clone SRRB58	8668	8810	11604	8329	8309	8295	8997	12789	12285	8355	9832	9079	11905
742	k__Bacteria	p__Proteobacteria	c__Gammaproteobacteria	o__Pseudomonadales	f__Pseudomonadaceae	g__Pseudomonas	s__unclassified	FJ893902.1 gg_id:560794 Matriptase-deficient mice exhibit ichthyotic selective shift skin microbiota B1E; ear punch biopsy C57BL/6J mouse (4 weeks) clone nbt123d04	10847	11503	13004	12308	12013	11817	12521	13172	12883	12655	10791	13059	12795
743	k__Bacteria	p__Proteobacteria	c__Gammaproteobacteria	o__Methylococcales	f__Methylococcaceae	g__unclassified	s__unclassified	AY007295.1 gg_id:22040 Methylobacter sp. str. LW12	10529	11006	13040	10683	10797	10457	11845	13399	13056	12147	9988	12466	12406
744	k__Bacteria	p__Proteobacteria	c__Gammaproteobacteria	o__Pseudomonadales	f__Pseudomonadaceae	g__Pseudomonas	s__unclassified	GQ497248.1 gg_id:544313 Pseudomonas sp. str. F2-2	11873	12821	13102	13204	12857	13336	12242	12969	12688	13123	12774	13595	14026
745	k__Bacteria	p__Proteobacteria	c__Gammaproteobacteria	o__Alteromonadales	f__Idiomarinaceae	g__unclassified	s__unclassified	EF554906.1 gg_id:223511 Idiomarina sp. str. G-He7	10173	11147	12316	11354	10997	10859	11186	12179	12114	11719	11122	11974	11756
746	k__Bacteria	p__Proteobacteria	c__Gammaproteobacteria	o__Chromatiales	f__Chromatiaceae	g__unclassified	s__unclassified	FJ937836.1 gg_id:397082 Marine Sponge Gelliodes carnosa coastal waters Lingshui Bay Hainan Island South China Sea clone MWLSB49	9705	9575	12774	10581	10396	9672	10808	13681	13030	11437	9826	11856	13657
747	k__Bacteria	p__Proteobacteria	c__Gammaproteobacteria	o__Oceanospirillales	f__Endozoicimonaceae	g__Endozoicimonas	s__unclassified	AB205011.1 gg_id:113799 Spongiobacter nickelotolerans str. 00P-Ni033-1-1-2	7807	8347	10090	9144	10317	9560	9092	12408	11406	10243	8243	8937	11976
748	k__Bacteria	p__Proteobacteria	c__Gammaproteobacteria	o__Pseudomonadales	f__Pseudomonadaceae	g__Pseudomonas	s__unclassified	AM933508.1 gg_id:324712 Pseudomonas antarctica FB16	10365	10522	12882	10943	11528	11168	12285	13052	12973	12369	10891	12935	13150
749	k__Bacteria	p__Proteobacteria	c__Gammaproteobacteria	o__Pseudomonadales	f__Pseudomonadaceae	g__Pseudomonas	s__unclassified	EU538247.1 gg_id:286083 profile human microbiota antecubital fossa (inner elbow) skin clone nbt83g04	11103	11608	13414	11916	11722	11461	12938	13080	12935	12049	11096	13053	12858
750	k__Bacteria	p__Proteobacteria	c__Gammaproteobacteria	o__Pseudomonadales	f__Pseudomonadaceae	g__Pseudomonas	s__unclassified	EU538994.1 gg_id:286958 profile human microbiota antecubital fossa (inner elbow) skin clone nbt98f12	10615	11209	12937	11744	11424	11310	11251	12330	11900	12482	11566	11680	11708
751	k__Bacteria	p__Proteobacteria	c__Gammaproteobacteria	o__Pseudomonadales	f__Pseudomonadaceae	g__Pseudomonas	s__unclassified	AY622264.1 gg_id:99494 subsurface soil clone S-A1	12201	11594	11473	11913	12233	11513	9493	12376	12390	12584	9863	13069	12839
752	k__Bacteria	p__Proteobacteria	c__Gammaproteobacteria	o__Pseudomonadales	f__Pseudomonadaceae	g__Pseudomonas	s__unclassified	AB021381.1 gg_id:8570 Pseudomonas fuscovaginae str. MAFF 301177T	9421	9764	11323	11053	11766	10891	8256	12348	12319	11228	9974	13014	12771
754	k__Bacteria	p__Proteobacteria	c__Gammaproteobacteria	o__Alteromonadales	f__Pseudoalteromonadaceae	g__Pseudoalteromonas	s__unclassified	DQ642828.1 gg_id:159691 Pseudoalteromonas sp. 28	8929	9077	10259	9468	8916	8756	6679	10122	8970	8958	9235	5723	11457
756	k__Bacteria	p__Proteobacteria	c__Gammaproteobacteria	o__Pseudomonadales	f__Pseudomonadaceae	g__Pseudomonas	s__unclassified	AJ297354.1 gg_id:70736 Pseudomonas sp. str. FAIR/BE/F/GH39	6114	6110	9910	8528	10601	8393	6324	11132	10390	10550	7634	11952	11681
758	k__Bacteria	p__Proteobacteria	c__Gammaproteobacteria	o__Alteromonadales	f__Alteromonadaceae	g__Alteromonas	s__unclassified	AF114496.1 gg_id:8875 attached marine recovered deep chlorophyll maximum depth clone proteobacterium	8846	9910	12441	10094	10941	9245	9504	13406	12722	10806	8881	11485	11938
759	k__Bacteria	p__Proteobacteria	c__Gammaproteobacteria	o__Pseudomonadales	f__Pseudomonadaceae	g__Pseudomonas	s__unclassified	AY771716.1 gg_id:108690 Pseudomonas aeruginosa str. S2-77	6636	5851	9717	8896	8067	5988	7494	10876	10620	7414	7458	8922	11216
760	k__Bacteria	p__Proteobacteria	c__Gammaproteobacteria	o__Pseudomonadales	f__Pseudomonadaceae	g__Pseudomonas	s__unclassified	DQ084462.1 gg_id:134086 Pseudomonas sp. str. CSS-1	10803	11400	12767	12513	12825	12224	10444	12795	13272	13348	12465	13714	13060
761	k__Bacteria	p__Proteobacteria	c__Gammaproteobacteria	o__Pseudomonadales	f__Pseudomonadaceae	g__Pseudomonas	s__unclassified	EU537986.1 gg_id:282145 profile human microbiota antecubital fossa (inner elbow) skin clone nbt228e02	9213	9729	11551	11809	13188	10630	9678	12174	13035	12028	10866	13832	13533
762	k__Bacteria	p__Proteobacteria	c__Gammaproteobacteria	o__Chromatiales	f__Chromatiaceae	g__unclassified	s__unclassified	EU236293.1 gg_id:290042 Haliclona gellius: sponge and symbionts 13 m depth Pacific Ocean clone Hg9Co20	11135	10917	13378	11915	10454	10157	9945	13549	13407	13177	9409	13926	13040
763	k__Bacteria	p__Proteobacteria	c__Gammaproteobacteria	o__Pseudomonadales	f__Pseudomonadaceae	g__Pseudomonas	s__unclassified	DQ119111.1 gg_id:132307 Pseudomonas putida	12287	12686	13285	12895	12879	12327	11542	13039	12701	13183	12181	13130	12286
765	k__Bacteria	p__Proteobacteria	c__Gammaproteobacteria	o__Alteromonadales	f__Pseudoalteromonadaceae	g__Pseudoalteromonas	s__unclassified	DQ665792.1 gg_id:163917 Pseudoalteromonas elyakovii str. BSi20426	9397	9633	11603	9239	9386	9497	8851	12046	11824	9112	9383	9263	12433
766	k__Bacteria	p__Proteobacteria	c__Gammaproteobacteria	o__Pseudomonadales	f__Pseudomonadaceae	g__Pseudomonas	s__unclassified	DQ095885.1 gg_id:129354 Pseudomonas monteilii str. R23	12057	12508	13286	13257	12893	13136	11302	13253	12330	13605	12744	13829	13295
768	k__Bacteria	p__Proteobacteria	c__Gammaproteobacteria	o__Pseudomonadales	f__Pseudomonadaceae	g__Pseudomonas	s__unclassified	AY690691.1 gg_id:99958 Pseudomonas sp. str. MaT03	8662	8526	9860	9215	9660	9736	7709	11675	11379	11090	10299	11804	12289
769	k__Bacteria	p__Proteobacteria	c__Gammaproteobacteria	o__Sedimenticolales	f__Sedimenticolaceae	g__Sedimenticola	s__unclassified	AM882519.1 gg_id:331064 Structure along hydrocarbon contamination coastal sediment oil polluted water petrochemical treatment plant clone 11 EDB1	10088	8491	12558	10526	9892	8851	10271	13160	12973	9907	8264	11499	13377
770	k__Bacteria	p__Proteobacteria	c__Gammaproteobacteria	o__Pseudomonadales	f__Pseudomonadaceae	g__Pseudomonas	s__unclassified	AB126621.2 gg_id:104655 Pseudomonas japonica str. IAM 15071	10332	10360	11917	11653	12583	11446	10094	12027	12409	12329	10963	13535	13078
771	k__Bacteria	p__Proteobacteria	c__Gammaproteobacteria	o__Pseudomonadales	f__Pseudomonadaceae	g__Pseudomonas	s__unclassified	AB060137.1 gg_id:62341 Pseudomonas cremoricolorata str. IAM 1541T	8604	9943	12063	10967	11626	10374	9807	13047	12324	11470	11225	12372	12301
772	k__Bacteria	p__Proteobacteria	c__Gammaproteobacteria	o__Oceanospirillales	f__Alteromonadaceae	g__Cellvibrio	s__unclassified	GQ263640.1 gg_id:576714 Structure Simulated Level Waste Site simulated level waste site clone FW3_27C	12028	12129	12931	12382	12022	12124	10889	13210	12864	12922	11972	12388	12893
774	k__Bacteria	p__Proteobacteria	c__Gammaproteobacteria	o__Pseudomonadales	f__Pseudomonadaceae	g__Pseudomonas	s__Pseudomonas chlororaphis	DQ073039.1 gg_id:128103 Pseudomonas fluorescens str. PCL1606	10711	11129	12139	12003	12876	11276	10693	12216	13033	12773	11475	13724	13273
775	k__Bacteria	p__Proteobacteria	c__Gammaproteobacteria	o__Pseudomonadales	f__Pseudomonadaceae	g__Pseudomonas	s__unclassified	EU537931.1 gg_id:285392 profile human microbiota antecubital fossa (inner elbow) skin clone nbt227e04	13245	13082	14544	13347	13100	13187	12750	14142	14041	13689	12143	13541	13797
776	k__Bacteria	p__Proteobacteria	c__Gammaproteobacteria	o__Alteromonadales	f__Pseudoalteromonadaceae	g__Pseudoalteromonas	s__unclassified	AM913936.1 gg_id:403449 Pseudoalteromonas sp. L232a	11166	11507	12237	12229	11840	12079	11241	12594	12413	12571	12199	11668	12569
777	k__Bacteria	p__Proteobacteria	c__Gammaproteobacteria	o__Oceanospirillales	f__125ds10	g__unclassified	s__unclassified	DQ463205.1 gg_id:157299 Acid Drainage Tong Lushan Copper Mine China acid mine drainage clone tls3-10	9856	10313	12128	9000	8747	9069	9160	13030	12626	8663	8049	12013	12893
778	k__Bacteria	p__Proteobacteria	c__Gammaproteobacteria	o__Pseudomonadales	f__Pseudomonadaceae	g__Pseudomonas	s__unclassified	AM495723.1 gg_id:217056 Pseudomonas syringae str. ISF FR1	8607	8397	10544	9469	9555	9099	5669	11439	10649	10582	8031	11021	10918
780	k__Bacteria	p__Proteobacteria	c__Gammaproteobacteria	o__Alteromonadales	f__Idiomarinaceae	g__Pseudidiomarina	s__unclassified	EU600202.2 gg_id:260949 Pseudidiomarina sp. str. 8C	7635	6920	11468	7222	6302	6171	7314	10799	10296	9043	7699	8255	10953
781	k__Bacteria	p__Proteobacteria	c__Gammaproteobacteria	o__Pseudomonadales	f__Pseudomonadaceae	g__Pseudomonas	s__Pseudomonas veronii	FM213379.2 gg_id:306680 Pseudomonas meridiana str. KJPB15	10841	11257	12260	11347	11716	11874	10235	13330	13344	12108	11210	12414	13583
783	k__Bacteria	p__Proteobacteria	c__Gammaproteobacteria	o__Pseudomonadales	f__Pseudomonadaceae	g__Pseudomonas	s__unclassified	EU169178.1 gg_id:252479 Pseudomonas tolaasii str. B14	10768	10811	12812	11275	11556	11283	12296	13216	12957	12171	11576	12767	12539
784	k__Bacteria	p__Proteobacteria	c__Gammaproteobacteria	o__Pseudomonadales	f__Pseudomonadaceae	g__unclassified	s__unclassified	DQ824723.1 gg_id:194608 human fecal clone RL185_aaj72c07	9376	10289	13721	11294	10714	9633	11567	13533	12895	11444	9836	12265	12632
785	k__Bacteria	p__Proteobacteria	c__Gammaproteobacteria	o__Pseudomonadales	f__Pseudomonadaceae	g__Pseudomonas	s__unclassified	EU877078.1 gg_id:345765 Pseudomonas putida str. EC1_2004	10270	10951	13089	10919	11008	11026	11201	13237	12503	12216	11503	12015	12701
787	k__Bacteria	p__Proteobacteria	c__Gammaproteobacteria	o__Pseudomonadales	f__Pseudomonadaceae	g__Pseudomonas	s__unclassified	EU118779.1 gg_id:251758 Pseudomonas putida str. AGL 13	10682	11137	12279	11398	12150	11317	10304	13199	12942	11862	10409	13389	13450
788	k__Bacteria	p__Proteobacteria	c__Gammaproteobacteria	o__Pseudomonadales	f__Pseudomonadaceae	g__Pseudomonas	s__unclassified	FJ893746.1 gg_id:538659 Matriptase-deficient mice exhibit ichthyotic selective shift skin microbiota WT3; ear punch biopsy C57BL/6J mouse (2 months) clone nbt24e11	11987	12722	13980	13124	12870	12844	14061	14293	14160	13205	13877	13722	13594
789	k__Bacteria	p__Proteobacteria	c__Gammaproteobacteria	o__Oceanospirillales	f__Oceanospirillaceae	g__Marinomonas	s__unclassified	EU188441.1 gg_id:362238 Marinomonas sp. str. IVIA-Po-185	10548	12485	13162	11493	11079	10569	11960	13594	13424	12672	10085	10754	13615
793	k__Bacteria	p__Proteobacteria	c__Gammaproteobacteria	o__Pseudomonadales	f__Pseudomonadaceae	g__Pseudomonas	s__unclassified	AM184286.1 gg_id:161051 Pseudomonas putida str. WAB1947	11375	11882	12490	12140	12334	12039	12166	13080	13357	13006	12160	13769	12828
794	k__Bacteria	p__Proteobacteria	c__Gammaproteobacteria	o__Oceanospirillales	f__Alteromonadaceae	g__ND137	s__unclassified	AY862188.1 gg_id:111195 Microbulbifer sp. str. MY05	11651	11103	13757	11475	11199	11482	13012	13369	13244	12144	11721	12913	13469
795	k__Bacteria	p__Proteobacteria	c__Gammaproteobacteria	o__Methylococcales	f__Methylococcaceae	g__Methylobacter	s__unclassified	DQ270612.1 gg_id:142835 hydrothermal carbonate chimney clone LC1133B-5	10224	9410	12628	10554	9420	8962	11248	12388	11519	9479	9392	11068	12694
796	k__Bacteria	p__Proteobacteria	c__Gammaproteobacteria	o__Pseudomonadales	f__Pseudomonadaceae	g__Pseudomonas	s__unclassified	AY303292.1 gg_id:130388 Pseudomonas sp. str. ps4-14	11442	11721	12362	12295	12019	12120	10229	12123	12280	12791	12398	12489	12121
797	k__Bacteria	p__Proteobacteria	c__Gammaproteobacteria	o__Oceanospirillales	f__HTCC2188	g__unclassified	s__unclassified	AY942761.1 gg_id:145162 but species richness marine sponge Cymbastela concentrica clone Cc044	6351	7116	9776	5234	5886	6055	6499	10287	8753	5981	5312	6188	10169
799	k__Bacteria	p__Proteobacteria	c__Gammaproteobacteria	o__Alteromonadales	f__Pseudoalteromonadaceae	g__Pseudoalteromonas	s__unclassified	DQ492784.1 gg_id:158866 Pseudoalteromonas sp. str. BSi20612	11237	11309	12876	10288	10473	10436	13246	13218	12953	11220	9944	9865	13279
801	k__Bacteria	p__Proteobacteria	c__Gammaproteobacteria	o__Oceanospirillales	f__Alteromonadaceae	g__Marinobacter	s__unclassified	EU432582.1 gg_id:262300 Marinobacter sp. str. 10050	9510	10808	12501	10429	9947	9868	9538	12891	12129	11600	9820	11331	11890
803	k__Bacteria	p__Proteobacteria	c__Gammaproteobacteria	o__Pseudomonadales	f__Pseudomonadaceae	g__Pseudomonas	s__unclassified	DQ536512.1 gg_id:160564 Pseudomonas trivialis str. BIHB 728	9050	9069	11170	9156	10287	10419	9161	13225	13067	11547	9977	11436	12383
804	k__Bacteria	p__Proteobacteria	c__Gammaproteobacteria	o__Pseudomonadales	f__Pseudomonadaceae	g__Pseudomonas	s__unclassified	EU539847.1 gg_id:285307 profile human microbiota antecubital fossa (inner elbow) skin clone nbt106c11	11850	12326	14244	12551	12776	12404	13647	14105	14082	13570	11943	13760	14157
805	k__Bacteria	p__Proteobacteria	c__Gammaproteobacteria	o__Pseudomonadales	f__Pseudomonadaceae	g__Pseudomonas	s__unclassified	EU215454.1 gg_id:367789 Pseudomonas sp. str. PTPbra-1	12651	12166	13501	12547	12249	12112	12214	13344	13111	12931	11092	12994	13313
808	k__Bacteria	p__Proteobacteria	c__Gammaproteobacteria	o__Pseudomonadales	f__Pseudomonadaceae	g__Pseudomonas	s__unclassified	EU538932.1 gg_id:286172 profile human microbiota antecubital fossa (inner elbow) skin clone nbt95e02	8826	10020	11046	10970	10690	10847	8070	11443	11167	9963	9270	11707	11706
810	k__Bacteria	p__Proteobacteria	c__Gammaproteobacteria	o__Alteromonadales	f__Pseudoalteromonadaceae	g__Pseudoalteromonas	s__unclassified	AY563031.1 gg_id:100315 Pseudoalteromonas marina str. Mano4	11797	11957	12899	12325	12117	12082	13204	13152	12853	12919	12510	12406	13174
814	k__Bacteria	p__Proteobacteria	c__Gammaproteobacteria	o__Oceanospirillales	f__Oceanospirillaceae	g__Marinomonas	s__unclassified	DQ520888.1 gg_id:161293 Marinomonas sp. str. BSi20461	8785	10542	13138	10364	8929	8289	11709	13125	13016	11834	8067	10450	12898
815	k__Bacteria	p__Proteobacteria	c__Gammaproteobacteria	o__Oceanospirillales	f__Halomonadaceae	g__unclassified	s__unclassified	EU735657.1 gg_id:309472 archaeal structures oil contaminated and soils China pristine soil Jidong Oilfield clone SN30	10649	8987	13007	9299	9662	9130	11487	12413	12938	9148	7643	9492	10961
816	k__Bacteria	p__Proteobacteria	c__Gammaproteobacteria	o__Oceanospirillales	f__Oceanospirillaceae	g__Marinobacterium	s__unclassified	AY563030.1 gg_id:100162 Marinobacterium halophilum str. Mano11	11113	11757	13977	11055	10625	10882	12202	14024	13893	13672	10003	13197	13343
817	k__Bacteria	p__Proteobacteria	c__Gammaproteobacteria	o__Pseudomonadales	f__Pseudomonadaceae	g__Pseudomonas	s__unclassified	EU538933.1 gg_id:284429 profile human microbiota antecubital fossa (inner elbow) skin clone nbt95e03	13343	13694	14476	14216	13911	14034	14199	14351	14162	14335	14387	14169	14176
820	k__Bacteria	p__Proteobacteria	c__Gammaproteobacteria	o__Chromatiales	f__Chromatiaceae	g__unclassified	s__unclassified	GU208274.1 gg_id:568003 Study on Sediment Dongping Lake sediment clone 6F3-6	10802	10773	13295	9959	10357	9740	10235	13463	12985	11210	9803	11620	13385
821	k__Bacteria	p__Proteobacteria	c__Gammaproteobacteria	o__Pseudomonadales	f__Pseudomonadaceae	g__Pseudomonas	s__unclassified	AB504737.2 gg_id:543903 Pseudomonas syringae str. CP001	12000	10743	12652	11319	10837	11335	9798	12583	12584	12766	11464	12932	12475
823	k__Bacteria	p__Proteobacteria	c__Gammaproteobacteria	o__Pseudomonadales	f__Pseudomonadaceae	g__Pseudomonas	s__unclassified	FJ893378.1 gg_id:543253 Matriptase-deficient mice exhibit ichthyotic selective shift skin microbiota WT1; ear punch biopsy C57BL/6J mouse (2 months) clone nbt20e07	11354	11985	13267	12450	12343	12141	11950	13357	12734	13657	12146	13467	13089
824	k__Bacteria	p__Proteobacteria	c__Gammaproteobacteria	o__Pseudomonadales	f__Pseudomonadaceae	g__Pseudomonas	s__unclassified	FJ894829.1 gg_id:567640 Matriptase-deficient mice exhibit ichthyotic selective shift skin microbiota BME; ear punch biopsy C57BL/6J mouse (4 weeks) clone nbt136b11	10636	11037	11911	11793	11483	11667	11327	13029	12925	12154	12719	13048	12077
826	k__Bacteria	p__Proteobacteria	c__Gammaproteobacteria	o__unclassified	f__unclassified	g__sfJ	s__unclassified	GU208326.1 gg_id:568293 Study on Sediment Dongping Lake sediment clone Se2-23	9839	10147	13023	10842	10624	9977	10164	13545	13075	13122	9334	13471	12921
827	k__Bacteria	p__Proteobacteria	c__Gammaproteobacteria	o__Pseudomonadales	f__Pseudomonadaceae	g__Pseudomonas	s__unclassified	EU539348.1 gg_id:286481 profile human microbiota antecubital fossa (inner elbow) skin clone nbt237c07	11180	11827	13512	12397	12024	11951	12961	13377	13145	12899	10990	13285	13108
830	k__Bacteria	p__Proteobacteria	c__Gammaproteobacteria	o__Alteromonadales	f__Pseudoalteromonadaceae	g__Pseudoalteromonas	s__Pseudoalteromonas luteoviolacea	FJ457238.1 gg_id:568943 Pseudoalteromonas luteoviolacea str. S4060	6107	5466	6369	5894	5662	5418	5362	7589	5908	5351	5513	6549	10232
832	k__Bacteria	p__Proteobacteria	c__Gammaproteobacteria	o__Pseudomonadales	f__Pseudomonadaceae	g__Pseudomonas	s__unclassified	EU540256.1 gg_id:282554 profile human microbiota antecubital fossa (inner elbow) skin clone nbt248b08	11016	10866	13045	11150	10705	10826	10391	13800	12900	11488	8867	10430	12899
836	k__Bacteria	p__Proteobacteria	c__Gammaproteobacteria	o__Pseudomonadales	f__Pseudomonadaceae	g__Pseudomonas	s__unclassified	EU465095.1 gg_id:289664 African elephant feces clone AFYEL_aaj68a05	11055	11934	13182	11863	11404	12022	11766	14545	14440	14665	11679	14901	14137
837	k__Bacteria	p__Proteobacteria	c__Gammaproteobacteria	o__Oceanospirillales	f__OM60	g__unclassified	s__unclassified	EU491383.1 gg_id:261733 Abundance and microbial life ocean crust seafloor lavas Hawai'i South Point X3 clone P0X3b5B06	10541	10203	13147	10885	8948	8743	10342	13469	13046	11007	8662	11592	13053
838	k__Bacteria	p__Proteobacteria	c__Gammaproteobacteria	o__Pseudomonadales	f__Pseudomonadaceae	g__Pseudomonas	s__unclassified	DQ279334.1 gg_id:143425 Dynamic during maturation Tuber magnatum Pico ascoma Pseudomonas clone TM13_19	8116	7382	9248	7078	7968	7920	6641	10426	9012	8724	7144	9429	9072
840	k__Bacteria	p__Proteobacteria	c__Gammaproteobacteria	o__Chromatiales	f__Chromatiaceae	g__unclassified	s__unclassified	GU118056.1 gg_id:580801 Threatened Corals Provide Microbial Habitats clone Apal_E11	6672	6034	9865	6529	6265	5016	6353	10644	9798	7985	5914	7065	11403
841	k__Bacteria	p__Proteobacteria	c__Gammaproteobacteria	o__Pseudomonadales	f__Pseudomonadaceae	g__Pseudomonas	s__unclassified	EU539850.1 gg_id:284339 profile human microbiota antecubital fossa (inner elbow) skin clone nbt106d09	11584	12814	13508	13162	13249	13073	12809	13916	13768	14093	13540	14187	13561
842	k__Bacteria	p__Proteobacteria	c__Gammaproteobacteria	o__Pseudomonadales	f__Pseudomonadaceae	g__Pseudomonas	s__unclassified	AY491973.1 gg_id:99308 Pseudomonas putida str. 1290	10303	9116	12935	9652	10896	8241	9540	12994	12685	10528	7835	12120	12410
845	k__Bacteria	p__Proteobacteria	c__Gammaproteobacteria	o__Alteromonadales	f__Idiomarinaceae	g__Pseudidiomarina	s__unclassified	EU722654.1 gg_id:327394 Microbial athalassohaline Tirez lagoon (Spain) sediment clone SB43	8203	9049	12248	5955	8616	9715	10372	11367	10346	11108	9130	9393	11131
846	k__Bacteria	p__Proteobacteria	c__Gammaproteobacteria	o__Pseudomonadales	f__Pseudomonadaceae	g__Pseudomonas	s__unclassified	DQ365566.1 gg_id:149449 Pseudomonas poae str. JA01	9813	10356	12119	10266	10416	10410	10860	12213	12000	11476	9976	12116	12562
847	k__Bacteria	p__Proteobacteria	c__Gammaproteobacteria	o__Alteromonadales	f__Alteromonadaceae	g__unclassified	s__unclassified	NR_027234.1 gg_id:540876 Algicola sagamiensis str. B-10-31; DSM 14643	6893	6026	7834	5502	5722	6050	6587	8360	7393	5391	5826	6663	9400
850	k__Bacteria	p__Proteobacteria	c__Gammaproteobacteria	o__Oceanospirillales	f__Alteromonadaceae	g__Candidatus Endobugula	s__unclassified	EU286987.1 gg_id:236857 Pacific arctic surface sediment clone B78-23	11332	11486	13698	10535	11441	11016	11798	13889	13180	11389	10260	11680	13299
851	k__Bacteria	p__Proteobacteria	c__Gammaproteobacteria	o__Alteromonadales	f__Pseudoalteromonadaceae	g__Pseudoalteromonas	s__unclassified	DQ011614.1 gg_id:125030 Pseudoalteromonas ganghwensis str. FR1302	10219	10774	13852	10949	10508	10801	10815	13257	13198	11880	11146	11191	13008
858	k__Bacteria	p__Proteobacteria	c__Gammaproteobacteria	o__Alteromonadales	f__Alteromonadaceae	g__unclassified	s__unclassified	GU108538.1 gg_id:591045 active chemolithoautotrophic prokaryotes sulfidic zone Black pelagic redoxcline determined based stable isotope probing 145m depth NW-Black Sea clone III31-21	9891	11128	13373	11578	11663	10870	11336	13755	12791	11585	9877	11554	12942
860	k__Bacteria	p__Proteobacteria	c__Gammaproteobacteria	o__Pseudomonadales	f__Pseudomonadaceae	g__Pseudomonas	s__unclassified	EF079867.1 gg_id:174369 Pseudomonas sp. str. MY1412	11452	11431	13231	12033	12598	11561	12264	13950	13735	12745	11795	13668	13424
861	k__Bacteria	p__Proteobacteria	c__Gammaproteobacteria	o__Pseudomonadales	f__Pseudomonadaceae	g__Pseudomonas	s__unclassified	EU537635.1 gg_id:284554 profile human microbiota antecubital fossa (inner elbow) skin clone nbt74c03	10784	11388	12698	12021	11632	11662	11966	13478	13351	12725	12801	12944	12554
862	k__Bacteria	p__Proteobacteria	c__Gammaproteobacteria	o__Pseudomonadales	f__Pseudomonadaceae	g__Pseudomonas	s__unclassified	EU708321.1 gg_id:309775 Pseudomonas pv. syringae str. BBK3	9818	10196	12334	10972	10360	10628	10663	12908	12135	10859	9978	10852	12164
863	k__Bacteria	p__Proteobacteria	c__Gammaproteobacteria	o__Pseudomonadales	f__Pseudomonadaceae	g__Pseudomonas	s__Pseudomonas balearica	GU339285.1 gg_id:536659 Pseudomonas balearica str. EH58	6717	8193	10678	11254	12269	10338	7642	11662	10849	7257	9002	10966	10924
864	k__Bacteria	p__Proteobacteria	c__Gammaproteobacteria	o__Pseudomonadales	f__Pseudomonadaceae	g__Pseudomonas	s__unclassified	FJ894204.1 gg_id:535083 Matriptase-deficient mice exhibit ichthyotic selective shift skin microbiota B2E; ear punch biopsy C57BL/6J mouse (2 weeks) clone nbt37c10	13298	14072	14361	14231	14098	14194	13949	14436	14206	14275	13822	14467	14351
865	k__Bacteria	p__Proteobacteria	c__Gammaproteobacteria	o__Pseudomonadales	f__Pseudomonadaceae	g__Pseudomonas	s__unclassified	EU538377.1 gg_id:287065 profile human microbiota antecubital fossa (inner elbow) skin clone nbt88d09	10258	12001	11740	12940	11890	12720	10278	11783	11059	12038	10812	12527	11463
867	k__Bacteria	p__Proteobacteria	c__Gammaproteobacteria	o__Oceanospirillales	f__Alteromonadaceae	g__Marinobacter	s__unclassified	FJ497670.1 gg_id:509005 Marinobacter sp. str. VS-43	6610	7499	9564	8575	8092	7886	6768	11072	9954	9456	7867	10169	11174
868	k__Bacteria	p__Proteobacteria	c__Gammaproteobacteria	o__Chromatiales	f__Ectothiorhodospiraceae	g__unclassified	s__unclassified	EF157150.1 gg_id:245575 Microbial natural asphalts rancho la brea heavy oil seeps Rancho La Brea tar pits clone 91-116	7117	7221	12330	9123	7270	8505	10404	12045	12308	10659	8391	12070	12569
869	k__Bacteria	p__Proteobacteria	c__Gammaproteobacteria	o__Oceanospirillales	f__OM60	g__unclassified	s__unclassified	GQ347513.1 gg_id:542803 Metagenome versatile chemolithoautotroph expanding oceanic dead zones Saanich Inlet 215 m depth clone SGSH578	9318	10959	13478	11144	11055	10538	10291	13368	13051	11900	10541	11727	12930
871	k__Bacteria	p__Proteobacteria	c__Gammaproteobacteria	o__Alteromonadales	f__Pseudoalteromonadaceae	g__Pseudoalteromonas	s__unclassified	FN554588.1 gg_id:566577 Pseudoalteromonas sp. str. HL4	10746	10788	13221	11658	10410	10168	10562	13273	12669	11266	9887	12244	12491
872	k__Bacteria	p__Proteobacteria	c__Gammaproteobacteria	o__Oceanospirillales	f__Alteromonadaceae	g__BD2-13	s__unclassified	AJ853538.1 gg_id:110075 landfill leachate clone GZKB44	8396	8711	12851	9782	9283	8716	8512	13087	12711	9264	7595	10369	10824
873	k__Bacteria	p__Proteobacteria	c__Gammaproteobacteria	o__Chromatiales	f__Chromatiaceae	g__unclassified	s__unclassified	FJ205206.1 gg_id:559269 Prokaryotic deep-sea region East Lau Spreading Centre inactive hydrothermal field sediments depth:2350m clone B4H	11031	11922	14013	11964	11842	11805	12735	13581	13274	12877	11510	12975	12741
874	k__Bacteria	p__Proteobacteria	c__Gammaproteobacteria	o__Pseudomonadales	f__Pseudomonadaceae	g__Pseudomonas	s__unclassified	EF529516.1 gg_id:225502 Pseudomonas putida str. CM5001	11879	11912	13430	12066	12127	11814	12703	13700	13365	11705	11875	13316	12397
875	k__Bacteria	p__Proteobacteria	c__Gammaproteobacteria	o__Pseudomonadales	f__Pseudomonadaceae	g__Pseudomonas	s__unclassified	EU538675.1 gg_id:285670 profile human microbiota antecubital fossa (inner elbow) skin clone nbt235a04	11053	12278	12242	12962	12175	12967	10607	12409	12207	12561	11299	13126	12671
877	k__Bacteria	p__Proteobacteria	c__Gammaproteobacteria	o__Pseudomonadales	f__Pseudomonadaceae	g__Pseudomonas	s__Pseudomonas chlororaphis	EF528279.1 gg_id:222094 Pseudomonas fluorescens str. CICCHLJ Q59	9008	10022	12565	9334	8856	9238	10957	12692	12325	10772	9836	11675	13052
878	k__Bacteria	p__Proteobacteria	c__Gammaproteobacteria	o__Thiotrichales	f__Piscirickettsiaceae	g__unclassified	s__unclassified	EU287118.1 gg_id:257905 Pacific arctic surface sediment clone P13-25	10841	11436	13701	11309	10971	10856	11543	13464	12958	10686	9359	11450	13599
879	k__Bacteria	p__Proteobacteria	c__Gammaproteobacteria	o__Oceanospirillales	f__Oceanospirillaceae	g__Marinomonas	s__unclassified	DQ517876.1 gg_id:160773 Marinomonas sp. str. BSi20548	10754	12024	13534	11404	10689	9796	11390	13610	13813	11640	9348	11659	13635
880	k__Bacteria	p__Proteobacteria	c__Gammaproteobacteria	o__Pseudomonadales	f__Pseudomonadaceae	g__Pseudomonas	s__unclassified	FJ893112.1 gg_id:543418 Matriptase-deficient mice exhibit ichthyotic selective shift skin microbiota HM3; ear punch biopsy C57BL/6J (St14 hypo/-) mouse (2 months) clone nbt17c11	12426	12268	12897	12641	12646	12405	11332	13198	12680	13011	11223	13021	12683
882	k__Bacteria	p__Proteobacteria	c__Gammaproteobacteria	o__Oceanospirillales	f__OM60	g__unclassified	s__unclassified	FJ202535.1 gg_id:320618 and White Plague Disease-Induced Changes Caribbean Coral Montastraea faveolata kept aquarium 23 days clone SGUS906	11222	10674	12777	11370	10727	10936	9540	12901	12862	11384	10189	12689	12766
883	k__Bacteria	p__Proteobacteria	c__Gammaproteobacteria	o__Pseudomonadales	f__Pseudomonadaceae	g__Pseudomonas	s__unclassified	EU482040.1 gg_id:259836 Pseudomonas sp. str. KSH3	9871	9394	10613	10015	10356	11139	8275	11973	12735	12613	11192	13685	13454
884	k__Bacteria	p__Proteobacteria	c__Gammaproteobacteria	o__Chromatiales	f__Chromatiaceae	g__unclassified	s__unclassified	GQ356981.1 gg_id:557781 Metal Dependent Marine Methane Oxidation methane seep sediment clone FeSO4_B_166	10320	11633	14074	12083	12198	12369	12792	13361	13260	13505	12866	13817	13087
885	k__Bacteria	p__Proteobacteria	c__Gammaproteobacteria	o__Pseudomonadales	f__Pseudomonadaceae	g__Pseudomonas	s__unclassified	AM259177.1 gg_id:198385 Pseudomonas fluorescens pdm	10894	10987	12771	10978	11741	11043	11048	13232	12844	12437	10990	12837	12381
886	k__Bacteria	p__Proteobacteria	c__Gammaproteobacteria	o__Alteromonadales	f__Pseudoalteromonadaceae	g__Pseudoalteromonas	s__unclassified	FJ425222.1 gg_id:367067 Pseudoalteromonas sp. str. K1-14	9826	10653	12990	11414	10896	11242	10521	13030	12656	12215	11967	11102	11823
887	k__Bacteria	p__Proteobacteria	c__Gammaproteobacteria	o__Chromatiales	f__Chromatiaceae	g__unclassified	s__unclassified	GU369933.1 gg_id:527507 and mats vents Arc white microbial film on pebble aphotic zone shal hydrothermal vent region Volcano 1 South Tonga Arc. depth=189.1m clone V1B07b156	11119	10195	11586	10649	9928	9855	9007	12385	11486	11382	9347	12333	12974
888	k__Bacteria	p__Proteobacteria	c__Gammaproteobacteria	o__Chromatiales	f__Ectothiorhodospiraceae	g__unclassified	s__unclassified	AM936329.1 gg_id:560668 Dynamics during identified and SSU libraries pilot-scale bioremediation process hydrocarbon-contaminated soil clone CM36H11	10185	10198	12920	10879	10170	10195	9853	13165	12652	11985	9883	13736	13309
889	k__Bacteria	p__Proteobacteria	c__Gammaproteobacteria	o__Pseudomonadales	f__Pseudomonadaceae	g__Pseudomonas	s__unclassified	EU215446.1 gg_id:363719 Pseudomonas fluorescens str. PTPf-1	9244	9486	11089	10557	10643	10064	8951	11791	11744	11489	9579	12409	12386
892	k__Bacteria	p__Proteobacteria	c__Gammaproteobacteria	o__Pseudomonadales	f__Pseudomonadaceae	g__Pseudomonas	s__unclassified	EU539695.1 gg_id:284796 profile human microbiota antecubital fossa (inner elbow) skin clone nbt244c07	8177	8780	11682	10291	10180	9195	10798	12508	12615	9043	8673	10111	12412
893	k__Bacteria	p__Proteobacteria	c__Gammaproteobacteria	o__Pseudomonadales	f__Pseudomonadaceae	g__Pseudomonas	s__Pseudomonas veronii	AF364098.1 gg_id:59382 Pseudomonas marginalis str. NZCX27	11343	11579	13321	11321	11152	11445	12374	13772	13754	12433	12040	13408	13413
894	k__Bacteria	p__Proteobacteria	c__Gammaproteobacteria	o__Pseudomonadales	f__Pseudomonadaceae	g__Pseudomonas	s__unclassified	FJ894864.1 gg_id:552364 Matriptase-deficient mice exhibit ichthyotic selective shift skin microbiota BME; ear punch biopsy C57BL/6J mouse (8 weeks) clone nbt187a04	12171	12386	12802	12999	12834	12798	13041	13776	13662	12715	14092	13749	12955
895	k__Bacteria	p__Proteobacteria	c__Gammaproteobacteria	o__Pseudomonadales	f__Pseudomonadaceae	g__Pseudomonas	s__unclassified	AY263475.1 gg_id:82913 Pseudomonas sp. WE7#2b	11420	11265	12040	12271	11932	11523	9596	13530	13170	13102	10705	13504	13717
896	k__Bacteria	p__Proteobacteria	c__Gammaproteobacteria	o__Pseudomonadales	f__Pseudomonadaceae	g__Pseudomonas	s__unclassified	EU536231.1 gg_id:279948 profile human microbiota antecubital fossa (inner elbow) skin clone nbt61c07	9470	9078	9713	9878	10736	10480	7567	11483	11483	11874	10432	13450	11820
897	k__Bacteria	p__Proteobacteria	c__Gammaproteobacteria	o__Pseudomonadales	f__Pseudomonadaceae	g__Pseudomonas	s__unclassified	EU545156.1 gg_id:272623 Pseudomonas congelans str. SS157	8991	8356	10200	9143	10426	9487	7473	10814	10493	10487	8044	10744	11008
898	k__Bacteria	p__Proteobacteria	c__Gammaproteobacteria	o__Pseudomonadales	f__Pseudomonadaceae	g__Pseudomonas	s__unclassified	DQ086781.1 gg_id:128180 Pseudomonas fluorescens str. SKIN2	11504	11702	12412	12383	11949	12140	10111	12332	12339	12863	12401	12639	11726
900	k__Bacteria	p__Proteobacteria	c__Gammaproteobacteria	o__Pseudomonadales	f__Pseudomonadaceae	g__Pseudomonas	s__unclassified	EU834261.1 gg_id:345741 Pseudomonas plecoglossicida str. DS39	10350	10747	12342	11505	10924	11052	12024	12994	12578	12734	11325	12864	12573
901	k__Bacteria	p__Proteobacteria	c__Gammaproteobacteria	o__Oceanospirillales	f__OM60	g__unclassified	s__unclassified	EU652558.1 gg_id:278702 Seasonal variation microbial Yel Sea sediment clone B8S-55	10808	9726	13020	10761	10034	9134	10862	13041	13334	10943	9546	11004	12962
902	k__Bacteria	p__Proteobacteria	c__Gammaproteobacteria	o__Oceanospirillales	f__HTCC2188	g__unclassified	s__unclassified	EU544859.1 gg_id:264271 free-living particle- aggregate- archaeal and Laptev Sea >60 um size fraction (aggregate) Arctic seawater clone NABOS_AGGbact10	10825	11248	12855	11325	11231	11017	11169	13629	13601	12990	10879	13767	13022
903	k__Bacteria	p__Proteobacteria	c__Gammaproteobacteria	o__Pseudomonadales	f__Pseudomonadaceae	g__Pseudomonas	s__unclassified	AY271793.1 gg_id:109330 Pseudomonas fluorescens str. VKM B-2168	11900	12119	12684	12601	12362	12443	11574	13029	13127	13301	12634	13333	12585
904	k__Bacteria	p__Proteobacteria	c__Gammaproteobacteria	o__Oceanospirillales	f__Alteromonadaceae	g__Marinobacter	s__unclassified	EU164778.1 gg_id:250476 Marinobacter szutsaonensis str. Halo30-39	11916	12210	12625	12468	12416	12429	12302	12592	12672	12400	13510	12433	12547
905	k__Bacteria	p__Proteobacteria	c__Gammaproteobacteria	o__Pseudomonadales	f__Pseudomonadaceae	g__Pseudomonas	s__unclassified	FJ894374.1 gg_id:539676 Matriptase-deficient mice exhibit ichthyotic selective shift skin microbiota B2E; ear punch biopsy C57BL/6J mouse (4 weeks) clone nbt129b08	12975	13072	13280	13686	12880	13368	12291	13467	13169	13511	12867	13405	13198
907	k__Bacteria	p__Proteobacteria	c__Gammaproteobacteria	o__Oceanospirillales	f__Alteromonadaceae	g__Marinobacter	s__unclassified	AY771710.1 gg_id:108686 Marinobacter lipolyticus str. S2-44	10776	12158	13333	11726	11950	12491	11198	13021	12993	12621	11723	13151	12950
908	k__Bacteria	p__Proteobacteria	c__Gammaproteobacteria	o__Pseudomonadales	f__Pseudomonadaceae	g__Pseudomonas	s__unclassified	GU391452.1 gg_id:563866 Pseudomonas sp. str. Gd1T	10661	11707	12445	11973	11782	12302	10565	13707	13610	12540	11081	12553	12384
909	k__Bacteria	p__Proteobacteria	c__Gammaproteobacteria	o__Pseudomonadales	f__Pseudomonadaceae	g__Pseudomonas	s__unclassified	EU535434.1 gg_id:280220 profile human microbiota antecubital fossa (inner elbow) skin clone nbt02h02	11117	12124	12946	12384	12237	12302	11725	13698	12462	13307	11829	13306	12640
910	k__Bacteria	p__Proteobacteria	c__Gammaproteobacteria	o__Chromatiales	f__Ectothiorhodospiraceae	g__Thioalkalivibrio	s__unclassified	EU709878.1 gg_id:341189 Thioalkalivibrio sp. HL-EbGR7 str. HL-EbGr7	7557	8364	10933	8716	8540	7616	7636	11675	11008	10556	7552	11753	11044
911	k__Bacteria	p__Proteobacteria	c__Gammaproteobacteria	o__Oceanospirillales	f__Oceanospirillaceae	g__Neptunomonas	s__unclassified	AF053734.1 gg_id:8190 Neptunomonas naphthovorans str. NAG-2N-126	11569	11574	12338	11855	11531	11722	11145	13750	13180	11341	9570	10055	12843
913	k__Bacteria	p__Proteobacteria	c__Gammaproteobacteria	o__Oceanospirillales	f__Alcanivoracaceae	g__Alcanivorax	s__Alcanivorax venustensis	GQ153640.1 gg_id:587714 Alcanivorax sp. str. ANT-2400 S4	10610	11546	13570	11905	11257	11036	11407	13659	13510	12387	10669	12717	13360
914	k__Bacteria	p__Proteobacteria	c__Gammaproteobacteria	o__Pseudomonadales	f__Pseudomonadaceae	g__Pseudomonas	s__unclassified	FJ976589.1 gg_id:572088 Pseudomonas putida str. LCR80	9472	10378	11984	11613	12336	10835	11095	12746	12521	11253	11387	12920	11708
916	k__Bacteria	p__Proteobacteria	c__Gammaproteobacteria	o__Oceanospirillales	f__Halomonadaceae	g__unclassified	s__unclassified	DQ421388.1 gg_id:156429 Halotalea alkalilenta str. AW-7	8894	9153	10984	9484	10352	9917	9315	9808	9609	10829	8860	9613	10283
917	k__Bacteria	p__Proteobacteria	c__Gammaproteobacteria	o__Alteromonadales	f__Pseudoalteromonadaceae	g__Pseudoalteromonas	s__unclassified	AF173963.1 gg_id:18661 Pseudoalteromonas atlantica str. KT0910	11614	11571	13148	11492	11688	11507	13070	13391	13087	12627	11306	12193	13914
918	k__Bacteria	p__Proteobacteria	c__Gammaproteobacteria	o__Pseudomonadales	f__Pseudomonadaceae	g__Pseudomonas	s__unclassified	EU539815.1 gg_id:280992 profile human microbiota antecubital fossa (inner elbow) skin clone nbt105c12	9691	10896	12604	11289	11242	11157	10790	12736	12374	11026	11085	12019	12020
920	k__Bacteria	p__Proteobacteria	c__Gammaproteobacteria	o__Chromatiales	f__Chromatiaceae	g__unclassified	s__unclassified	EF612432.1 gg_id:244758 historic semiarid lead-zinc site mine tailings clone Fe-K6-C35	9098	9667	12725	9718	9785	9407	11811	12222	12562	8949	7271	11103	12520
926	k__Bacteria	p__Proteobacteria	c__Gammaproteobacteria	o__Pseudomonadales	f__Pseudomonadaceae	g__Pseudomonas	s__Pseudomonas stutzeri	U58661.1 gg_id:8460 Pseudomonas stutzeri str. JM300	10033	10566	11431	10923	10340	9515	9675	11817	10737	9773	10081	10335	10112
927	k__Bacteria	p__Proteobacteria	c__Gammaproteobacteria	o__Oceanospirillales	f__OM60	g__unclassified	s__unclassified	AM997517.1 gg_id:563606 and biogeography deep-sea surface sediments South Ocean Atlantic Ocean:South-Atlantic OceanCape Basin clone UncDee15	9756	9901	12797	9881	9076	9012	9831	13216	13411	11292	8822	11483	13906
928	k__Bacteria	p__Proteobacteria	c__Gammaproteobacteria	o__Pseudomonadales	f__Pseudomonadaceae	g__Pseudomonas	s__unclassified	AF094738.1 gg_id:24808 Pseudomonas putida str. ATCC 17472	9654	9953	11515	10698	11727	11020	8023	11435	11335	12209	10938	11963	11814
929	k__Bacteria	p__Proteobacteria	c__Gammaproteobacteria	o__Oceanospirillales	f__Oceanospirillaceae	g__Marinomonas	s__unclassified	DQ537501.1 gg_id:160057 Marinomonas sp. str. BSi20388	9612	10837	13327	11645	9901	9572	12101	13257	13043	11848	8466	12101	13533
931	k__Bacteria	p__Proteobacteria	c__Gammaproteobacteria	o__unclassified	f__unclassified	g__sfJ	s__unclassified	AM935235.1 gg_id:552890 Dynamics during identified and SSU libraries pilot-scale bioremediation process hydrocarbon-contaminated soil clone AMFD12	10071	10763	12260	9484	8913	8845	10785	12400	12178	9870	8404	10141	12748
932	k__Bacteria	p__Proteobacteria	c__Gammaproteobacteria	o__Oceanospirillales	f__Alteromonadaceae	g__nsmpVI18	s__unclassified	EU491452.1 gg_id:259455 Abundance and microbial life ocean crust seafloor lavas Hawai'i South Point X4 clone P0X4b3F11	6407	8649	12629	9456	5846	5541	6202	13288	12637	6168	6031	7198	11517
933	k__Bacteria	p__Proteobacteria	c__Gammaproteobacteria	o__Pseudomonadales	f__Pseudomonadaceae	g__Pseudomonas	s__unclassified	EU537168.1 gg_id:285451 profile human microbiota antecubital fossa (inner elbow) skin clone nbt67g02	12254	11892	13479	12422	12179	11954	12906	13816	13720	13228	11497	13574	13830
934	k__Bacteria	p__Proteobacteria	c__Gammaproteobacteria	o__Pseudomonadales	f__Pseudomonadaceae	g__Pseudomonas	s__unclassified	EF682071.1 gg_id:348246 Pseudomonas putida str. DN1.2	8854	9843	10397	11007	11578	11328	8912	12119	12078	11602	9531	12984	12255
935	k__Bacteria	p__Proteobacteria	c__Gammaproteobacteria	o__Pseudomonadales	f__Pseudomonadaceae	g__Pseudomonas	s__unclassified	AY259924.1 gg_id:91834 Pseudomonas filiscindens str. ATCC BAA-697	12998	13054	13391	13349	13036	13227	10190	13174	12953	13160	12249	13319	13057
936	k__Bacteria	p__Proteobacteria	c__Gammaproteobacteria	o__Pseudomonadales	f__Moraxellaceae	g__Perlucidibaca	s__unclassified	DQ354716.1 gg_id:153505 subsurface water clone DR550SWSAEE15b	9035	9366	11567	11027	10393	12362	7956	13436	13594	13642	10803	13795	13500
941	k__Bacteria	p__Proteobacteria	c__Gammaproteobacteria	o__Pseudomonadales	f__Pseudomonadaceae	g__Pseudomonas	s__unclassified	DQ313381.1 gg_id:190384 Pseudomonas putida str. PCL1758	11814	11409	13136	11939	12021	11636	12084	13502	13641	12785	12606	14117	13586
942	k__Bacteria	p__Proteobacteria	c__Gammaproteobacteria	o__Pseudomonadales	f__Pseudomonadaceae	g__Pseudomonas	s__unclassified	EU439423.1 gg_id:536092 Pseudomonas putida str. QR2	10790	11226	11952	11720	12542	11645	10209	12714	12904	11984	11319	13229	13538
943	k__Bacteria	p__Proteobacteria	c__Gammaproteobacteria	o__Thiotrichales	f__Piscirickettsiaceae	g__unclassified	s__unclassified	AY375084.1 gg_id:97200 deep sea sediment clone B132	12766	13386	13860	13074	13447	13140	13076	13904	13401	12962	12470	13480	13974
944	k__Bacteria	p__Proteobacteria	c__Gammaproteobacteria	o__Pseudomonadales	f__Pseudomonadaceae	g__Pseudomonas	s__Pseudomonas umsongensis	AB038136.1 gg_id:47594 Pseudomonas putida str. P-2	9425	9517	10808	10750	11411	10172	9849	12134	11950	11629	10846	12353	11557
945	k__Bacteria	p__Proteobacteria	c__Gammaproteobacteria	o__Pseudomonadales	f__Pseudomonadaceae	g__Pseudomonas	s__Pseudomonas chlororaphis	AY509898.1 gg_id:103725 Pseudomonas chlororaphis str. DSM 6698	10854	11473	12621	12091	11999	11991	11484	12831	12739	12759	11474	13332	12896
946	k__Bacteria	p__Proteobacteria	c__Gammaproteobacteria	o__Pseudomonadales	f__Pseudomonadaceae	g__Pseudomonas	s__unclassified	EU538074.1 gg_id:279760 profile human microbiota antecubital fossa (inner elbow) skin clone nbt81f06	12122	12411	13528	12502	12429	12349	12461	13546	13412	13058	12294	13677	13282
947	k__Bacteria	p__Proteobacteria	c__Gammaproteobacteria	o__Pseudomonadales	f__Pseudomonadaceae	g__Pseudomonas	s__unclassified	AB507253.1 gg_id:593521 Pseudomonas putida str. Pes207	10689	10807	12705	11109	11275	11332	12116	12809	12856	12599	11445	13661	13253
948	k__Bacteria	p__Proteobacteria	c__Gammaproteobacteria	o__Alteromonadales	f__Pseudoalteromonadaceae	g__Pseudoalteromonas	s__unclassified	DQ787199.1 gg_id:165819 Pseudoalteromonas arctica str. 37-1-2	11149	11208	12762	11492	11452	11488	11776	12608	12395	11790	12327	12124	13143
949	k__Bacteria	p__Proteobacteria	c__Gammaproteobacteria	o__Sedimenticolales	f__Sedimenticolaceae	g__Sedimenticola	s__unclassified	EU287120.1 gg_id:235979 Pacific arctic surface sediment clone P13-27	9681	10180	12681	9192	8739	8317	9268	12771	12515	9473	7870	9701	13051
950	k__Bacteria	p__Proteobacteria	c__Gammaproteobacteria	o__Oceanospirillales	f__Alteromonadaceae	g__Simidua	s__unclassified	EF617350.1 gg_id:234841 Simidua agarivorans str. SA1	8932	9711	11115	10715	10049	10570	9238	11963	11284	12355	10654	11418	9027
951	k__Bacteria	p__Proteobacteria	c__Gammaproteobacteria	o__Pseudomonadales	f__Pseudomonadaceae	g__Pseudomonas	s__unclassified	EU822884.1 gg_id:328707 Pseudomonas fluorescens str. MXX08012001	7320	8013	9648	9196	10059	8857	8073	11346	11156	11000	8572	11634	11665
952	k__Bacteria	p__Proteobacteria	c__Gammaproteobacteria	o__Chromatiales	f__Chromatiaceae	g__unclassified	s__unclassified	EU491147.1 gg_id:261461 Abundance and microbial life ocean crust seafloor lavas Loi'hi Seamount Pisces Peak X2 clone P9X2b3G03	7972	7894	12760	10056	8002	7785	10056	12444	12248	10785	8218	10632	12535
953	k__Bacteria	p__Proteobacteria	c__Gammaproteobacteria	o__Oceanospirillales	f__Oleiphilaceae	g__unclassified	s__unclassified	EF067910.1 gg_id:251507 endolithic microbes marine basalts aerobic enrichment s innoculated basalt Brown Bear Seamount clone BECC1447a-31	12023	13607	14629	11016	10981	11303	13708	14469	14540	10984	10178	12107	13191
955	k__Bacteria	p__Proteobacteria	c__Gammaproteobacteria	o__Alteromonadales	f__Pseudoalteromonadaceae	g__Pseudoalteromonas	s__unclassified	DQ492758.1 gg_id:157718 Pseudoalteromonas sp. str. BSi20343	9964	9905	10779	10161	10558	10058	8853	12101	11850	11348	10043	9671	11517
956	k__Bacteria	p__Proteobacteria	c__Gammaproteobacteria	o__Pseudomonadales	f__Pseudomonadaceae	g__Pseudomonas	s__unclassified	AM110075.2 gg_id:257086 Pseudomonas sp. str. Ri71	10861	11401	12259	12326	11566	11889	11020	13289	12839	13078	12371	13062	12510
957	k__Bacteria	p__Proteobacteria	c__Gammaproteobacteria	o__Pseudomonadales	f__Pseudomonadaceae	g__Pseudomonas	s__unclassified	AB046996.1 gg_id:106916 Pseudomonas fulva str. AJ 2129	11061	11839	13151	12287	12745	12240	12195	13070	13340	13348	12850	13688	13136
958	k__Bacteria	p__Proteobacteria	c__Gammaproteobacteria	o__Alteromonadales	f__Alteromonadaceae	g__Alteromonas	s__unclassified	DQ071162.1 gg_id:136631 marine surface water clone Surf1.42	11856	12169	13449	12207	12102	11583	10716	13798	13455	11060	10198	13272	13263
959	k__Bacteria	p__Proteobacteria	c__Gammaproteobacteria	o__Pseudomonadales	f__Pseudomonadaceae	g__Pseudomonas	s__unclassified	EU538204.1 gg_id:281728 profile human microbiota antecubital fossa (inner elbow) skin clone nbt82h11	13312	12839	13209	13189	13104	12865	12371	13729	13221	13229	12698	12942	13099
960	k__Bacteria	p__Proteobacteria	c__Gammaproteobacteria	o__Alteromonadales	f__Alteromonadaceae	g__unclassified	s__unclassified	EU714266.1 gg_id:332103 Alteromonas sp. str. BG20	9443	9458	12867	9318	9512	6807	10099	12995	12881	8970	6195	8976	12508
963	k__Bacteria	p__Proteobacteria	c__Gammaproteobacteria	o__Pseudomonadales	f__Pseudomonadaceae	g__Pseudomonas	s__unclassified	AY047218.1 gg_id:17462 Pseudomonas migulae	8240	8215	10409	7973	8505	8675	7913	10413	10426	9057	7881	11123	10737
964	k__Bacteria	p__Proteobacteria	c__Gammaproteobacteria	o__Pseudomonadales	f__Pseudomonadaceae	g__Pseudomonas	s__unclassified	AB302401.1 gg_id:222217 Pseudomonas cinnamophila str. C-17	10727	11594	12910	12487	11957	11536	11682	13011	12848	12598	11608	12894	13062
965	k__Bacteria	p__Proteobacteria	c__Gammaproteobacteria	o__Pseudomonadales	f__Pseudomonadaceae	g__Pseudomonas	s__Pseudomonas balearica	GQ480478.1 gg_id:577261 Pseudomonas stutzeri str. MR-5	10756	11465	12443	11347	11775	11324	10980	12882	12501	11851	10880	12063	12948
967	k__Bacteria	p__Proteobacteria	c__Gammaproteobacteria	o__Pseudomonadales	f__Pseudomonadaceae	g__Pseudomonas	s__unclassified	EU647702.1 gg_id:272669 Pseudomonas mediterranea str. REG60	10923	10959	12265	11064	11005	11109	12061	13023	12767	11919	11724	12616	11938
969	k__Bacteria	p__Proteobacteria	c__Gammaproteobacteria	o__Pseudomonadales	f__Pseudomonadaceae	g__Pseudomonas	s__unclassified	EU538388.1 gg_id:279923 profile human microbiota antecubital fossa (inner elbow) skin clone nbt88a06	7904	8057	11502	10076	9889	8872	10740	11835	11491	9073	8279	10283	11399
973	k__Bacteria	p__Proteobacteria	c__Gammaproteobacteria	o__Pseudomonadales	f__Pseudomonadaceae	g__Pseudomonas	s__unclassified	DQ095884.1 gg_id:128118 Pseudomonas plecoglossicida str. R21	9321	9579	11754	10415	11382	10562	8474	11145	10870	10934	9960	11745	11868
977	k__Bacteria	p__Proteobacteria	c__Gammaproteobacteria	o__Alteromonadales	f__Pseudoalteromonadaceae	g__Pseudoalteromonas	s__unclassified	AF043742.1 gg_id:22902 Pseudoalteromonas distincta str. KMM 638T; ATCC700518	7512	6912	12366	7923	7409	6846	9703	11168	11756	8049	6842	8596	12256
978	k__Bacteria	p__Proteobacteria	c__Gammaproteobacteria	o__Alteromonadales	f__Alteromonadaceae	g__Glaciecola	s__Glaciecola punicea	AF468279.1 gg_id:80086 Arctic pack ice; northern Fram Strait; 80 31.1 N; 01 deg 59.7 min E clone ARKIA-118	11842	12174	13273	13358	12876	12362	13342	13696	13514	12443	12564	12589	13025
979	k__Bacteria	p__Proteobacteria	c__Gammaproteobacteria	o__Pseudomonadales	f__Pseudomonadaceae	g__Pseudomonas	s__unclassified	EU537624.1 gg_id:283531 profile human microbiota antecubital fossa (inner elbow) skin clone nbt73g03	11117	11789	13548	12051	12026	11944	12911	13409	13100	12342	10836	12822	12923
981	k__Bacteria	p__Proteobacteria	c__Gammaproteobacteria	o__Pseudomonadales	f__Pseudomonadaceae	g__Pseudomonas	s__unclassified	AY303305.1 gg_id:130588 Pseudomonas sp. str. ps4-45	10531	10868	12066	11794	11173	10945	9468	11974	11482	11421	10147	12222	12832
982	k__Bacteria	p__Proteobacteria	c__Gammaproteobacteria	o__Alteromonadales	f__Alteromonadaceae	g__Glaciecola	s__unclassified	DQ784575.1 gg_id:162089 Glaciecola agarolytica str. NO2	10842	12326	12805	9324	8617	8595	11615	12775	12430	10786	7934	10261	12235
983	k__Bacteria	p__Proteobacteria	c__Gammaproteobacteria	o__Pseudomonadales	f__Pseudomonadaceae	g__Pseudomonas	s__unclassified	EU169168.1 gg_id:244420 Pseudomonas lini str. B25	9222	9462	10577	9856	10604	10872	8970	12135	12097	11008	9768	10683	10644
984	k__Bacteria	p__Proteobacteria	c__Gammaproteobacteria	o__Pseudomonadales	f__Pseudomonadaceae	g__Pseudomonas	s__unclassified	EF513773.1 gg_id:220219 Pseudomonas putida str. JB-1	10808	11471	12790	11207	11850	11288	10885	12532	12114	10964	9881	12012	12595
985	k__Bacteria	p__Proteobacteria	c__Gammaproteobacteria	o__Pseudomonadales	f__Pseudomonadaceae	g__Pseudomonas	s__unclassified	DQ536517.1 gg_id:159873 Pseudomonas trivialis str. BIHB 747	10676	11046	12921	10578	11271	11378	10564	13622	13544	11733	10649	11760	12818
987	k__Bacteria	p__Proteobacteria	c__Gammaproteobacteria	o__Pseudomonadales	f__Pseudomonadaceae	g__Pseudomonas	s__Pseudomonas chlororaphis	EF620458.1 gg_id:255132 Pseudomonas chlororaphis str. ISSDS-592	9603	10051	11321	11730	12615	10896	9372	12369	12863	12082	10684	13717	13386
988	k__Bacteria	p__Proteobacteria	c__Gammaproteobacteria	o__Oceanospirillales	f__Alcanivoracaceae	g__unclassified	s__unclassified	FM242356.1 gg_id:353945 sequences sediment clone 5 T9d+oil	10905	9847	12815	10862	11386	10593	11622	13382	13191	12332	10039	12973	13055
989	k__Bacteria	p__Proteobacteria	c__Gammaproteobacteria	o__Pseudomonadales	f__Pseudomonadaceae	g__Pseudomonas	s__unclassified	EU647538.1 gg_id:282969 recovered Xidatan Tanggula and Yuzhufeng glaciers glacial snow glacier Tin Plateau clone 22	9621	10571	10950	10494	11288	10491	7303	11576	11269	10787	9037	11906	11809
990	k__Bacteria	p__Proteobacteria	c__Gammaproteobacteria	o__Alteromonadales	f__Colwelliaceae	g__Colwellia	s__unclassified	DQ228659.1 gg_id:141317 Microbial colonizing mineral surfaces within sulfide-microbial incubator clone CH2b70	11286	11566	14388	7988	9488	7330	13017	13701	13774	9891	10220	10944	13479
991	k__Bacteria	p__Proteobacteria	c__Gammaproteobacteria	o__Oceanospirillales	f__Oceanospirillaceae	g__Oleibacter	s__unclassified	AJ302699.1 gg_id:20487 Oceanospirillum sp. ME101	12738	13212	13902	13373	13272	13422	13327	14110	14253	14206	13684	13973	13935
993	k__Bacteria	p__Proteobacteria	c__Gammaproteobacteria	o__Pseudomonadales	f__Pseudomonadaceae	g__Pseudomonas	s__unclassified	EU536806.1 gg_id:283384 profile human microbiota antecubital fossa (inner elbow) skin clone nbt222a08	10505	12219	12043	12971	12384	12664	10208	12130	11524	12340	11145	13007	11642
994	k__Bacteria	p__Proteobacteria	c__Gammaproteobacteria	o__Oceanospirillales	f__Endozoicimonaceae	g__Endozoicimonas	s__unclassified	AM990755.1 gg_id:277802 Culturable along NW Mediterranean coast Petrosia ficiformis sponge	11900	11880	13769	11738	12242	11882	12970	14319	14296	13204	11464	13611	14039
996	k__Bacteria	p__Proteobacteria	c__Gammaproteobacteria	o__Methylococcales	f__Methylococcaceae	g__Methylobacter	s__unclassified	U05595.1 gg_id:8100 methanotrophic symbiont of Louisiana Slope mussel gill	7873	8461	10790	7641	7903	7693	9081	11324	10670	7952	7199	9705	10754
997	k__Bacteria	p__Proteobacteria	c__Gammaproteobacteria	o__Chromatiales	f__Chromatiaceae	g__unclassified	s__unclassified	AB189342.1 gg_id:113899 cold seep sediment clone JT58-17	10544	10688	12448	10912	10643	10664	10623	12844	12032	12489	10878	11817	11928
999	k__Bacteria	p__Proteobacteria	c__Gammaproteobacteria	o__Pseudomonadales	f__Pseudomonadaceae	g__unclassified	s__unclassified	DQ339144.1 gg_id:149280 Pseudomonas pohangensis str. H3-R18	10281	10328	11711	11327	10970	10933	9638	12487	12172	12287	11166	12578	12186
1001	k__Bacteria	p__Proteobacteria	c__Gammaproteobacteria	o__Oceanospirillales	f__Alteromonadaceae	g__Microbulbifer	s__unclassified	AJ510266.1 gg_id:69355 Microbulbifer arenaceous str. RSBr-1	11821	12062	13864	11937	11607	9698	12401	13834	13493	12353	9090	12449	13620
1007	k__Bacteria	p__Proteobacteria	c__Gammaproteobacteria	o__Pseudomonadales	f__Pseudomonadaceae	g__Pseudomonas	s__unclassified	EU538392.1 gg_id:284751 profile human microbiota antecubital fossa (inner elbow) skin clone nbt88e05	13204	13692	14043	14016	13711	14070	13607	13833	13546	13974	14143	13983	13580
1009	k__Bacteria	p__Proteobacteria	c__Gammaproteobacteria	o__Chromatiales	f__Chromatiaceae	g__unclassified	s__unclassified	FJ535065.1 gg_id:545461 microbial colonizing walls Karstic Slovenia cave wall biofilm clone 2PJM13	8860	9700	10982	9950	9379	9501	7685	11658	11389	11596	7732	11799	12916
1010	k__Bacteria	p__Proteobacteria	c__Gammaproteobacteria	o__Pseudomonadales	f__Pseudomonadaceae	g__Pseudomonas	s__Pseudomonas stutzeri	EF382724.1 gg_id:214723 Pseudomonas str. BSi20450	8828	9285	12415	8988	9745	8453	10594	12427	12193	9166	8614	10794	12341
1012	k__Bacteria	p__Proteobacteria	c__Gammaproteobacteria	o__Chromatiales	f__Chromatiaceae	g__unclassified	s__unclassified	DQ811841.1 gg_id:166871 mangrove soil clone MSB-4C11	7008	7458	9152	9279	8600	7520	7027	11684	10381	6567	8113	9305	12446
1015	k__Bacteria	p__Proteobacteria	c__Gammaproteobacteria	o__Pseudomonadales	f__Pseudomonadaceae	g__Pseudomonas	s__unclassified	AB088844.1 gg_id:79576 Pseudomonas sp. str. K23	9175	9779	12155	10691	11983	9935	10239	11691	11899	10937	8801	13030	12834
1016	k__Bacteria	p__Proteobacteria	c__Gammaproteobacteria	o__Pseudomonadales	f__Pseudomonadaceae	g__Pseudomonas	s__unclassified	EF672050.1 gg_id:253349 Burkholderia cepacia str. M45	10292	10647	11748	11470	12311	11257	9792	13096	13347	12394	10748	13760	13247
1017	k__Bacteria	p__Proteobacteria	c__Gammaproteobacteria	o__Pseudomonadales	f__Pseudomonadaceae	g__Pseudomonas	s__Pseudomonas chlororaphis	AJ550465.1 gg_id:83510 Pseudomonas chlororaphis	12462	12357	13135	12610	12492	12429	11314	13172	13280	13149	11734	13060	12963
1019	k__Bacteria	p__Proteobacteria	c__Gammaproteobacteria	o__Pseudomonadales	f__Pseudomonadaceae	g__Pseudomonas	s__unclassified	EU536489.1 gg_id:280173 profile human microbiota antecubital fossa (inner elbow) skin clone nbt214f09	9927	10116	11126	10475	10416	10936	8533	11226	11364	11662	11168	12335	11870
1021	k__Bacteria	p__Proteobacteria	c__Gammaproteobacteria	o__Oceanospirillales	f__HTCC2188	g__unclassified	s__unclassified	EU887784.1 gg_id:317155 and RFLP anaerobes Nisargruna biogas plant anaerobic digester clone 21IISN	11993	12339	14058	13313	12428	12619	12961	13581	13678	13139	12609	13063	12505
1023	k__Bacteria	p__Proteobacteria	c__Gammaproteobacteria	o__Pseudomonadales	f__Pseudomonadaceae	g__Pseudomonas	s__unclassified	EU535774.1 gg_id:286476 profile human microbiota antecubital fossa (inner elbow) skin clone nbt10f05	10151	10045	11872	10812	10918	10597	8791	12383	11609	11584	9490	11868	12247
1024	k__Bacteria	p__Proteobacteria	c__Gammaproteobacteria	o__Alteromonadales	f__Alteromonadaceae	g__unclassified	s__unclassified	EU583725.1 gg_id:272031 Alteromonas sp. str. JSM 073008	11659	12335	12640	12618	12137	12447	11084	14387	13807	13445	12719	13066	13130
1025	k__Bacteria	p__Proteobacteria	c__Gammaproteobacteria	o__Oceanospirillales	f__Oceanospirillaceae	g__Marinomonas	s__unclassified	EU195937.1 gg_id:248961 Marinomonas sp. str. P111	11352	11831	13027	10564	9600	10125	12117	13895	13590	11897	9996	10605	13381
1026	k__Bacteria	p__Proteobacteria	c__Gammaproteobacteria	o__Pseudomonadales	f__Pseudomonadaceae	g__Pseudomonas	s__unclassified	EU539846.1 gg_id:280184 profile human microbiota antecubital fossa (inner elbow) skin clone nbt106c10	11769	12928	13684	13395	12822	12924	12236	13321	12877	13193	11585	13799	13120
1027	k__Bacteria	p__Proteobacteria	c__Gammaproteobacteria	o__Pseudomonadales	f__Pseudomonadaceae	g__Pseudomonas	s__unclassified	EU538445.1 gg_id:282737 profile human microbiota antecubital fossa (inner elbow) skin clone nbt229g12	10204	11830	11729	12733	11725	12618	10222	11938	11297	11849	10765	12285	12730
1028	k__Bacteria	p__Proteobacteria	c__Gammaproteobacteria	o__Pseudomonadales	f__Pseudomonadaceae	g__Pseudomonas	s__unclassified	EF154273.1 gg_id:178880 Pseudomonas syringae str. 33	10808	10752	13494	10733	10795	10410	12629	13242	12867	11307	10878	12212	12512
1029	k__Bacteria	p__Proteobacteria	c__Gammaproteobacteria	o__Pseudomonadales	f__Pseudomonadaceae	g__Pseudomonas	s__unclassified	EU535280.1 gg_id:280196 profile human microbiota antecubital fossa (inner elbow) skin clone nbt01b07	11809	12301	13142	12283	12312	12444	12021	13711	13760	13315	12377	13789	13679
1032	k__Bacteria	p__Proteobacteria	c__Gammaproteobacteria	o__Alteromonadales	f__Pseudoalteromonadaceae	g__Pseudoalteromonas	s__unclassified	EU330355.1 gg_id:238270 Pseudoalteromonas sp. str. BSi20440	13319	13340	14739	13342	13157	12973	14921	14691	14531	13837	13709	13240	14067
1033	k__Bacteria	p__Proteobacteria	c__Gammaproteobacteria	o__Pseudomonadales	f__Pseudomonadaceae	g__Pseudomonas	s__unclassified	AB547166.1 gg_id:515561 Pseudomonas sp. str. DSP-S3	10130	10594	11940	10227	10344	10401	10878	12587	12557	11497	11340	12640	12070
1034	k__Bacteria	p__Proteobacteria	c__Gammaproteobacteria	o__Oceanospirillales	f__OM60	g__unclassified	s__unclassified	GU230327.1 gg_id:589757 Multilevel approach along Rio de la Plata-South Atlantic Ocean coastal water clone ARTE9_172	10446	12040	12200	11048	11501	11387	10799	13604	13241	11806	11800	10708	14792
1036	k__Bacteria	p__Proteobacteria	c__Gammaproteobacteria	o__Oceanospirillales	f__Alteromonadaceae	g__Marinobacter	s__unclassified	AB513677.1 gg_id:582394 Marinobacter sp. str. PAD-2	8214	8166	9912	7309	8205	7707	8464	10872	10509	8506	8742	10097	11006
1037	k__Bacteria	p__Proteobacteria	c__Gammaproteobacteria	o__Pseudomonadales	f__Pseudomonadaceae	g__Pseudomonas	s__unclassified	FJ892984.1 gg_id:548837 Matriptase-deficient mice exhibit ichthyotic selective shift skin microbiota HM2; ear punch biopsy C57BL/6J (St14 hypo/-) mouse (2 months) clone nbt16a03	12179	12812	13956	13271	12720	12840	13051	13921	13706	13675	13542	13750	13438
1038	k__Bacteria	p__Proteobacteria	c__Gammaproteobacteria	o__Chromatiales	f__Chromatiaceae	g__unclassified	s__unclassified	DQ395021.1 gg_id:152376 harbor sediment clone VHS-B5-48	10279	9723	11922	10602	10317	10248	10841	10657	10450	10507	9596	9970	11767
1039	k__Bacteria	p__Proteobacteria	c__Gammaproteobacteria	o__Pseudomonadales	f__Pseudomonadaceae	g__Pseudomonas	s__unclassified	EU877075.1 gg_id:341197 Pseudomonas putida str. EC3_2001	11542	12183	12576	12529	12783	12479	10741	12885	12999	13274	12407	13893	13630
1041	k__Bacteria	p__Proteobacteria	c__Gammaproteobacteria	o__Pseudomonadales	f__Pseudomonadaceae	g__Pseudomonas	s__unclassified	EU540274.1 gg_id:281449 profile human microbiota antecubital fossa (inner elbow) skin clone nbt113e10	13021	12607	13329	13056	12872	13135	12406	13494	13199	13715	13180	13436	13385
1045	k__Bacteria	p__Proteobacteria	c__Gammaproteobacteria	o__Pseudomonadales	f__Pseudomonadaceae	g__Pseudomonas	s__unclassified	AJ846274.1 gg_id:106541 Pseudomonas sp. HHS8	11178	11653	12848	12462	11864	12149	12113	12945	12017	12826	11951	13291	12689
1046	k__Bacteria	p__Proteobacteria	c__Gammaproteobacteria	o__Oceanospirillales	f__Oceanospirillaceae	g__unclassified	s__unclassified	GQ349742.1 gg_id:587033 Metagenome versatile chemolithoautotroph expanding oceanic dead zones Saanich Inlet 10 m depth clone SHAW610	12505	11883	13954	11220	11779	11349	12568	14002	13632	11716	9889	11956	13491
1048	k__Bacteria	p__Proteobacteria	c__Gammaproteobacteria	o__Chromatiales	f__Chromatiaceae	g__unclassified	s__unclassified	FJ712412.1 gg_id:516020 and Archaea Gas Hydrate Sediments (East Sea) Kazan Mud Volcano Anaximander Mountains East Mediterranean Sea clone KZNMV-0-B17	9621	9776	12461	9951	7952	7850	9271	12944	12872	11403	10924	12157	12463
1052	k__Bacteria	p__Proteobacteria	c__Gammaproteobacteria	o__Pseudomonadales	f__Pseudomonadaceae	g__Pseudomonas	s__unclassified	Z76669.1 gg_id:8639 Pseudomonas syringae str. LMG 1247t1T (; pathovar reference strain)	11518	10939	12406	11904	11975	11739	10721	12866	12618	12514	11420	12875	12696
1054	k__Bacteria	p__Proteobacteria	c__Gammaproteobacteria	o__Pseudomonadales	f__Pseudomonadaceae	g__Pseudomonas	s__unclassified	EU540055.1 gg_id:281519 profile human microbiota antecubital fossa (inner elbow) skin clone nbt112e11	8331	10177	9632	10525	10308	10382	5838	11187	10420	9783	8795	11288	11103
1056	k__Bacteria	p__Proteobacteria	c__Gammaproteobacteria	o__Oceanospirillales	f__OM60	g__unclassified	s__unclassified	EU544810.1 gg_id:275233 free-living particle- aggregate- archaeal and Laptev Sea 1.0-60 um size fraction ( suspended particles) Arctic seawater clone NABOS_SSPbact89	10430	11222	12791	11706	11095	10848	10840	13039	13005	12498	10979	12526	13006
1057	k__Bacteria	p__Proteobacteria	c__Gammaproteobacteria	o__Oceanospirillales	f__Alteromonadaceae	g__Simidua	s__unclassified	GQ872422.1 gg_id:569907 Simiduia sp. str. M2-5	10737	11681	13638	10075	9481	9698	12468	13727	13294	10987	8758	12203	13081
1059	k__Bacteria	p__Proteobacteria	c__Gammaproteobacteria	o__Methylococcales	f__Methylococcaceae	g__unclassified	s__unclassified	DQ337085.1 gg_id:145089 subsurface water clone EV818SWSAP61	9991	10552	11409	11090	11372	11157	10050	12559	12684	12612	11672	12244	12602
1060	k__Bacteria	p__Proteobacteria	c__Gammaproteobacteria	o__Alteromonadales	f__Colwelliaceae	g__Colwellia	s__unclassified	FJ905674.1 gg_id:560989 s Tonga-Kermadec iron oxide chimney-like structure on Volcano 19 Tonga Arc clone V19F107b	12084	12656	13899	12440	12994	12289	13244	13799	13429	13053	12592	12342	13303
1061	k__Bacteria	p__Proteobacteria	c__Gammaproteobacteria	o__Pseudomonadales	f__Pseudomonadaceae	g__Pseudomonas	s__unclassified	AB108691.1 gg_id:83881 Pseudomonas putida str. AN2	11101	11475	11888	12163	12590	12147	11482	12745	13226	13336	12263	14068	13265
1063	k__Bacteria	p__Proteobacteria	c__Gammaproteobacteria	o__Pseudomonadales	f__Pseudomonadaceae	g__Pseudomonas	s__unclassified	EU538374.1 gg_id:280440 profile human microbiota antecubital fossa (inner elbow) skin clone nbt88b03	11046	11535	13347	11927	11651	11417	12522	13301	12898	12372	10877	12890	12872
1064	k__Bacteria	p__Proteobacteria	c__Gammaproteobacteria	o__Alteromonadales	f__Pseudoalteromonadaceae	g__Pseudoalteromonas	s__unclassified	EU330364.1 gg_id:249895 Pseudoalteromonas sp. str. BSi20654	9380	9641	10895	8399	8475	7678	9817	10711	10628	8712	7093	9987	11409
1065	k__Bacteria	p__Proteobacteria	c__Gammaproteobacteria	o__Pseudomonadales	f__Pseudomonadaceae	g__Pseudomonas	s__unclassified	FJ893864.1 gg_id:554161 Matriptase-deficient mice exhibit ichthyotic selective shift skin microbiota B1E; ear punch biopsy C57BL/6J mouse (2 weeks) clone nbt36f07	10754	11382	13146	11841	11731	11426	12551	12951	12728	12191	10684	12859	12721
1067	k__Bacteria	p__Proteobacteria	c__Gammaproteobacteria	o__Pseudomonadales	f__Pseudomonadaceae	g__Pseudomonas	s__unclassified	AF094726.1 gg_id:71021 Pseudomonas fluorescens str. ATCC 17386	9744	9249	11740	9170	10200	10266	9748	12306	12363	11275	9394	12493	11617
1068	k__Bacteria	p__Proteobacteria	c__Gammaproteobacteria	o__Pseudomonadales	f__Pseudomonadaceae	g__Pseudomonas	s__unclassified	EU540294.1 gg_id:282548 profile human microbiota antecubital fossa (inner elbow) skin clone nbt114c12	10167	10376	12096	11271	11782	10920	11863	12243	12316	11729	10453	12419	12354
1070	k__Bacteria	p__Proteobacteria	c__Gammaproteobacteria	o__Pseudomonadales	f__Pseudomonadaceae	g__Pseudomonas	s__unclassified	FJ893943.1 gg_id:549107 Matriptase-deficient mice exhibit ichthyotic selective shift skin microbiota B1E; ear punch biopsy C57BL/6J mouse (4 weeks) clone nbt123a03	10961	11324	13236	11695	11603	11239	12573	13267	12843	12258	11134	13006	12664
1071	k__Bacteria	p__Proteobacteria	c__Gammaproteobacteria	o__Pseudomonadales	f__Pseudomonadaceae	g__Pseudomonas	s__unclassified	AJ936933.1 gg_id:175024 Pseudomonas simiae	10325	10573	11986	10575	10839	10779	9560	12335	12124	11342	10877	11710	11592
1073	k__Bacteria	p__Proteobacteria	c__Gammaproteobacteria	o__Methylococcales	f__Crenotrichaceae	g__Crenothrix	s__unclassified	AB504955.1 gg_id:565012 structure microorganisms reddish-brown iron-rich snow clone oze05B47	9705	9870	12159	8837	8955	8637	10720	11971	9440	10840	7965	11802	11591
1075	k__Bacteria	p__Proteobacteria	c__Gammaproteobacteria	o__Pseudomonadales	f__Pseudomonadaceae	g__Pseudomonas	s__unclassified	FJ894257.1 gg_id:543206 Matriptase-deficient mice exhibit ichthyotic selective shift skin microbiota B2E; ear punch biopsy C57BL/6J mouse (2 weeks) clone nbt37h08	11222	11726	12972	12150	11723	11784	12535	13639	13374	13334	12431	13664	13222
1076	k__Bacteria	p__Proteobacteria	c__Gammaproteobacteria	o__Pseudomonadales	f__Pseudomonadaceae	g__Pseudomonas	s__unclassified	AY303316.1 gg_id:129966 Pseudomonas sp. str. ps6-35	11030	11880	13067	11692	11756	11473	11650	13518	12760	11751	11044	12293	13227
1077	k__Bacteria	p__Proteobacteria	c__Gammaproteobacteria	o__Pseudomonadales	f__Pseudomonadaceae	g__Pseudomonas	s__unclassified	EU930815.1 gg_id:307397 Pseudomonas putida str. PC	10368	10589	11909	11061	11564	11149	9820	13182	13037	11994	10217	13565	13530
1078	k__Bacteria	p__Proteobacteria	c__Gammaproteobacteria	o__Oceanospirillales	f__OM60	g__unclassified	s__unclassified	DQ009134.1 gg_id:126508 bacterioplankton clone SPOTSAPR01_5m162	10622	11297	12732	10974	10719	10482	9371	12882	12605	9922	10473	10744	14275
1082	k__Bacteria	p__Proteobacteria	c__Gammaproteobacteria	o__Pseudomonadales	f__Pseudomonadaceae	g__Pseudomonas	s__unclassified	EU538996.1 gg_id:284817 profile human microbiota antecubital fossa (inner elbow) skin clone nbt98h04	9978	11124	13577	10813	10427	10720	12698	13244	13068	11365	9923	13053	13202
1083	k__Bacteria	p__Proteobacteria	c__Gammaproteobacteria	o__Chromatiales	f__Chromatiaceae	g__unclassified	s__unclassified	AY225634.1 gg_id:95183 Mid-Atlantic Ridge hydrothermal sediment clone AT-s26	12822	13135	14479	12964	12811	12499	13839	14286	14178	13117	12468	13515	13929
1085	k__Bacteria	p__Proteobacteria	c__Gammaproteobacteria	o__Pseudomonadales	f__Pseudomonadaceae	g__Pseudomonas	s__unclassified	AJ295374.1 gg_id:19794 rape rhizosphere cse074	9974	10526	10477	11040	10982	10856	9476	10684	11148	11769	11632	11494	10891
1086	k__Bacteria	p__Proteobacteria	c__Gammaproteobacteria	o__Pseudomonadales	f__Pseudomonadaceae	g__Pseudomonas	s__unclassified	FJ788425.1 gg_id:537584 Pseudomonas putida str. Rs-198	12277	12548	13415	12953	13300	12983	13112	13564	13955	13652	13039	14425	14103
1089	k__Bacteria	p__Proteobacteria	c__Gammaproteobacteria	o__Pseudomonadales	f__Pseudomonadaceae	g__Pseudomonas	s__unclassified	AF411855.1 gg_id:27138 Pseudomonas sp. str. 5B	9995	10028	13300	12019	12212	11220	9412	13808	13693	12343	11123	12798	13240
1090	k__Bacteria	p__Proteobacteria	c__Gammaproteobacteria	o__Pseudomonadales	f__Pseudomonadaceae	g__Pseudomonas	s__Pseudomonas stutzeri	AJ288148.1 gg_id:53166 Pseudomonas stutzeri Makran	12345	12358	13076	12514	12705	12423	12907	13311	12916	12816	12916	12889	12876
1091	k__Bacteria	p__Proteobacteria	c__Gammaproteobacteria	o__Pseudomonadales	f__Pseudomonadaceae	g__Pseudomonas	s__unclassified	FJ895023.1 gg_id:535208 Matriptase-deficient mice exhibit ichthyotic selective shift skin microbiota BME; ear punch biopsy C57BL/6J mouse (8 weeks) clone nbt188h08	12172	12521	13532	12668	12504	12577	12384	13386	12846	13425	12095	12994	12780
1092	k__Bacteria	p__Proteobacteria	c__Gammaproteobacteria	o__Pseudomonadales	f__Pseudomonadaceae	g__Pseudomonas	s__unclassified	AM111013.1 gg_id:140933 Pseudomonas sp. str. 7001	13500	13114	13626	13168	13468	13219	13126	13803	13757	13635	13544	13358	12755
1094	k__Bacteria	p__Proteobacteria	c__Gammaproteobacteria	o__Chromatiales	f__Chromatiaceae	g__unclassified	s__unclassified	EU373841.1 gg_id:265007 southern Cretan margin (eastern Mediterranean Sea) canyon and slope sediment clone HCM3MC80_6B_FL	10251	10932	12303	10761	10674	10923	9392	12192	12064	11009	10659	12235	12065
1095	k__Bacteria	p__Proteobacteria	c__Gammaproteobacteria	o__Pseudomonadales	f__Pseudomonadaceae	g__Pseudomonas	s__unclassified	FJ894165.1 gg_id:567845 Matriptase-deficient mice exhibit ichthyotic selective shift skin microbiota B1E; ear punch biopsy C57BL/6J mouse (8 weeks) clone nbt176d02	13342	13563	14486	13250	13464	13590	13549	14359	14003	13884	12525	13972	14252
1096	k__Bacteria	p__Proteobacteria	c__Gammaproteobacteria	o__Pseudomonadales	f__Pseudomonadaceae	g__Pseudomonas	s__unclassified	FJ893919.1 gg_id:535538 Matriptase-deficient mice exhibit ichthyotic selective shift skin microbiota B1E; ear punch biopsy C57BL/6J mouse (4 weeks) clone nbt123h08	13558	13162	13494	13495	13340	13193	12412	13914	13452	13582	12994	13352	13306
1097	k__Bacteria	p__Proteobacteria	c__Gammaproteobacteria	o__Chromatiales	f__Chromatiaceae	g__unclassified	s__unclassified	AM882514.1 gg_id:309379 Structure along hydrocarbon contamination coastal sediment oil polluted water petrochemical treatment plant clone 66 EDB1	7229	8185	12388	7527	9142	10386	10700	13576	13628	12735	8795	13476	13217
1098	k__Bacteria	p__Proteobacteria	c__Gammaproteobacteria	o__Alteromonadales	f__Pseudoalteromonadaceae	g__unclassified	s__unclassified	FJ202088.1 gg_id:326316 and White Plague Disease-Induced Changes Caribbean Coral Montastraea faveolata kept aquarium 23 days clone SGUS977	5798	6512	10122	6144	6073	5304	6287	11489	10781	7286	6232	6727	8902
1100	k__Bacteria	p__Proteobacteria	c__Gammaproteobacteria	o__Pseudomonadales	f__Pseudomonadaceae	g__Pseudomonas	s__Pseudomonas oleovorans	AJ575816.1 gg_id:90761 Pseudomonas psychrotolerans str. C36	10165	10832	11929	11945	11428	11280	9995	12646	12095	11845	11445	11890	12946
1101	k__Bacteria	p__Proteobacteria	c__Gammaproteobacteria	o__Pseudomonadales	f__Pseudomonadaceae	g__Pseudomonas	s__unclassified	FJ893323.1 gg_id:548944 Matriptase-deficient mice exhibit ichthyotic selective shift skin microbiota WT1; ear punch biopsy C57BL/6J mouse (2 months) clone nbt19h01	11245	11996	13363	12221	12224	11886	11504	13665	13198	13130	11787	13202	13541
1103	k__Bacteria	p__Proteobacteria	c__Gammaproteobacteria	o__Alteromonadales	f__Alteromonadaceae	g__Alteromonas	s__Alteromonas marina	EU189225.1 gg_id:239877 Alteromonas marina str. MB 3	11286	11444	13314	11757	12160	11874	10848	14021	13717	12166	12094	12321	12818
1104	k__Bacteria	p__Proteobacteria	c__Gammaproteobacteria	o__Pseudomonadales	f__Pseudomonadaceae	g__Pseudomonas	s__unclassified	EU537276.1 gg_id:280469 profile human microbiota antecubital fossa (inner elbow) skin clone nbt72c07	12850	13593	14289	13516	13626	13673	13746	14296	14152	14150	13223	14164	14283
1105	k__Bacteria	p__Proteobacteria	c__Gammaproteobacteria	o__Oceanospirillales	f__OM60	g__unclassified	s__unclassified	EU700144.1 gg_id:295036 Study on Shantou Bay Marine Sediments Microorganisms sediment clone STU2	11872	11749	13354	13292	12283	11912	11525	13027	12377	12285	10658	12930	12550
1106	k__Bacteria	p__Proteobacteria	c__Gammaproteobacteria	o__Oceanospirillales	f__Oceanospirillaceae	g__Neptunomonas	s__unclassified	FJ889618.1 gg_id:544882 Neptunomonas sp. str. NF4-29	11967	12468	13617	12573	12427	12650	12864	14452	14303	13321	13515	13087	13145
1107	k__Bacteria	p__Proteobacteria	c__Gammaproteobacteria	o__Pseudomonadales	f__Pseudomonadaceae	g__Pseudomonas	s__unclassified	EU537576.1 gg_id:287001 profile human microbiota antecubital fossa (inner elbow) skin clone nbt74d05	9396	9157	10170	10257	10394	10080	9094	11836	11072	10956	8783	11240	11912
1108	k__Bacteria	p__Proteobacteria	c__Gammaproteobacteria	o__Oceanospirillales	f__Alcanivoracaceae	g__unclassified	s__unclassified	FM242204.1 gg_id:313320 sequences sediment clone 317 T0h-oil	10818	12274	14127	10694	10774	10377	12039	14113	14241	10810	9835	12107	14059
1111	k__Bacteria	p__Proteobacteria	c__Gammaproteobacteria	o__Methylococcales	f__Methylococcaceae	g__unclassified	s__unclassified	DQ001669.1 gg_id:157473 Microbial seeps asphalt seep clone B91-30	9116	10764	13975	10528	9855	9836	11500	13980	13803	12367	9425	12590	13419
1112	k__Bacteria	p__Proteobacteria	c__Gammaproteobacteria	o__Pseudomonadales	f__Pseudomonadaceae	g__Pseudomonas	s__unclassified	AJ846283.1 gg_id:102559 Pseudomonas sp. HHS18	10314	10764	11663	10810	11666	10497	10406	12077	11700	11556	10501	11892	12985
1113	k__Bacteria	p__Proteobacteria	c__Gammaproteobacteria	o__Pseudomonadales	f__Pseudomonadaceae	g__Pseudomonas	s__unclassified	U70977.1 gg_id:8596 Pseudomonas putida str. MnB1	10238	10943	13305	11290	12040	11176	12612	13344	13026	12344	10739	13615	13613
1114	k__Bacteria	p__Proteobacteria	c__Gammaproteobacteria	o__Alteromonadales	f__Pseudoalteromonadaceae	g__Pseudoalteromonas	s__unclassified	EF673282.1 gg_id:249648 Pseudoalteromonas sp. str. BSi20628	10895	10940	12381	10231	10578	10096	12023	12906	12704	11391	9989	9677	12212
1115	k__Bacteria	p__Proteobacteria	c__Gammaproteobacteria	o__Pseudomonadales	f__Pseudomonadaceae	g__Pseudomonas	s__unclassified	EU539409.1 gg_id:286623 profile human microbiota antecubital fossa (inner elbow) skin clone nbt238d04	12922	12811	13258	12829	12937	12991	12092	13246	13411	13309	12660	13454	13371
1116	k__Bacteria	p__Proteobacteria	c__Gammaproteobacteria	o__Pseudomonadales	f__Pseudomonadaceae	g__Pseudomonas	s__unclassified	FJ430676.1 gg_id:359401 Pseudomonas putida str. IMBG 294	12950	13133	13170	13120	13201	13182	11994	13126	13032	13117	12638	12935	13549
1117	k__Bacteria	p__Proteobacteria	c__Gammaproteobacteria	o__Chromatiales	f__Ectothiorhodospiraceae	g__unclassified	s__unclassified	EF157110.1 gg_id:244243 Microbial natural asphalts rancho la brea heavy oil seeps Rancho La Brea tar pits clone 91-53	12183	13165	13470	12925	13080	12789	12820	13560	13305	12820	12057	13513	13860
1118	k__Bacteria	p__Proteobacteria	c__Gammaproteobacteria	o__Sedimenticolales	f__Sedimenticolaceae	g__Sedimenticola	s__unclassified	AM883183.1 gg_id:337155 Endosymbioses between and deep-sea siboglinid tubeworms arctic cold seep (Haakon Mosby mud volcano Barents sea) host trophosome tissue clone Scon	10091	11110	12469	11364	10128	9851	9790	13451	12663	12622	10049	12311	13346
1119	k__Bacteria	p__Proteobacteria	c__Gammaproteobacteria	o__Pseudomonadales	f__Pseudomonadaceae	g__Pseudomonas	s__unclassified	FJ418773.1 gg_id:366528 Pseudomonas syringae pv. tomato str. 3	9433	5886	11579	7364	7393	7717	6310	11500	10987	10133	6751	10545	10457
1120	k__Bacteria	p__Proteobacteria	c__Gammaproteobacteria	o__Pseudomonadales	f__Pseudomonadaceae	g__Pseudomonas	s__unclassified	DQ026520.1 gg_id:130002 Pseudomonas putida str. VH26042005	12275	12470	13478	12428	12388	12001	11983	13640	13481	13043	10437	13643	13725
1121	k__Bacteria	p__Proteobacteria	c__Gammaproteobacteria	o__Oceanospirillales	f__Oceanospirillaceae	g__Marinomonas	s__Marinomonas sp. MED121	DQ403809.1 gg_id:150764 Marinomonas blandensis str. MED 121	8620	10157	10041	10463	10261	10196	8458	11152	9872	11656	10126	10914	11081
1123	k__Bacteria	p__Proteobacteria	c__Gammaproteobacteria	o__Methylococcales	f__Methylococcaceae	g__Methylomonas	s__unclassified	X72776.1 gg_id:8084 Methylomonas aurantiaca str. JB103 (phenon3)	8982	9214	11882	8365	9063	8479	10230	11895	11517	11621	7874	12068	12210
1124	k__Bacteria	p__Proteobacteria	c__Gammaproteobacteria	o__Pseudomonadales	f__Pseudomonadaceae	g__Pseudomonas	s__unclassified	EU539855.1 gg_id:280330 profile human microbiota antecubital fossa (inner elbow) skin clone nbt106e11	9617	9933	12173	10454	10243	10412	10498	11854	11973	11840	10580	12677	12721
1125	k__Bacteria	p__Proteobacteria	c__Gammaproteobacteria	o__Oceanospirillales	f__Alteromonadaceae	g__Marinobacter	s__unclassified	GU183677.1 gg_id:548886 Marinobacter alkaliphilus str. H1711	11050	11481	12260	12011	11951	11749	10117	12880	12066	13085	11628	12619	12057
1126	k__Bacteria	p__Proteobacteria	c__Gammaproteobacteria	o__Pseudomonadales	f__Pseudomonadaceae	g__Pseudomonas	s__unclassified	EU540622.1 gg_id:281237 profile human microbiota antecubital fossa (inner elbow) skin clone nbt120h05	11269	12137	12745	11900	11678	11723	12179	13272	12844	12785	11724	12723	11503
1128	k__Bacteria	p__Proteobacteria	c__Gammaproteobacteria	o__Methylococcales	f__Methylococcaceae	g__Methylococcus	s__unclassified	NR_029251.1 gg_id:540868 Methylococcus thermophilus str. IMV-B-3037; ACM 3585	9320	10021	12903	9190	8272	9466	11656	12849	12532	10500	10350	11477	12980
1131	k__Bacteria	p__Proteobacteria	c__Gammaproteobacteria	o__Pseudomonadales	f__Pseudomonadaceae	g__Pseudomonas	s__unclassified	AB294558.1 gg_id:204838 Pseudomonas putida str. NCB0308-456	9655	10646	12924	11310	12102	11217	11542	12920	13205	13106	12141	13554	13151
1133	k__Bacteria	p__Proteobacteria	c__Gammaproteobacteria	o__Alteromonadales	f__Pseudoalteromonadaceae	g__Pseudoalteromonas	s__unclassified	U85855.1 gg_id:8913 Pseudoalteromonas prydzensis str. MB8-11	12920	12709	14095	13401	12903	13187	13551	14151	13947	14021	13109	13688	13810
1134	k__Bacteria	p__Proteobacteria	c__Gammaproteobacteria	o__Oceanospirillales	f__Litincolaceae	g__unclassified	s__unclassified	FJ745130.1 gg_id:565326 Transporter genes expressed coastal response dissolved organic carbon surface water UGA Marine Institute clone SHWN_night2_16S_655	7226	6871	10067	8179	7233	6786	7269	9295	10139	7575	6449	8094	14581
1136	k__Bacteria	p__Proteobacteria	c__Gammaproteobacteria	o__Pseudomonadales	f__Pseudomonadaceae	g__Pseudomonas	s__unclassified	DQ289076.1 gg_id:144195 Bacillus subtilis FM21	11777	12245	12738	12863	13252	12576	11878	13315	13281	13527	12549	13970	13786
1137	k__Bacteria	p__Proteobacteria	c__Gammaproteobacteria	o__Pseudomonadales	f__Pseudomonadaceae	g__Pseudomonas	s__unclassified	FJ893397.1 gg_id:563933 Matriptase-deficient mice exhibit ichthyotic selective shift skin microbiota WT1; ear punch biopsy C57BL/6J mouse (2 months) clone nbt20g05	11897	12506	12977	13152	12852	12948	12930	14108	13830	13678	13783	14002	12791
1140	k__Bacteria	p__Proteobacteria	c__Gammaproteobacteria	o__Oceanospirillales	f__Saccharospirillaceae	g__Reinekea	s__unclassified	AJ561121.1 gg_id:87543 Reinekea marinisedimentorum str. DSM 15388	10411	10683	13069	8987	9237	9132	12598	13317	13195	9903	7737	8597	13160
1141	k__Bacteria	p__Proteobacteria	c__Gammaproteobacteria	o__Pseudomonadales	f__Pseudomonadaceae	g__Pseudomonas	s__unclassified	EU539232.1 gg_id:286562 profile human microbiota antecubital fossa (inner elbow) skin clone nbt101f11	12580	12805	13744	13144	13183	12872	11907	13415	13436	13598	11555	13794	13304
1143	k__Bacteria	p__Proteobacteria	c__Gammaproteobacteria	o__Pseudomonadales	f__Pseudomonadaceae	g__Pseudomonas	s__unclassified	AJ271219.1 gg_id:72969 Pseudomonas putida str. P1	12578	12509	13696	12868	13245	12779	12995	13556	13781	13406	12866	14148	13801
1144	k__Bacteria	p__Proteobacteria	c__Gammaproteobacteria	o__Pseudomonadales	f__Pseudomonadaceae	g__Pseudomonas	s__unclassified	AY303321.1 gg_id:131310 Pseudomonas sp. str. ps6-49	11241	12164	12822	12136	12394	12298	10835	12664	12367	12301	12021	12385	12812
1146	k__Bacteria	p__Proteobacteria	c__Gammaproteobacteria	o__Pseudomonadales	f__Pseudomonadaceae	g__Pseudomonas	s__Pseudomonas veronii	AY512623.1 gg_id:103318 Pseudomonas veronii str. A1YB3-4	11759	11991	12710	12269	12110	12197	11055	12823	12534	12161	11051	12808	12868
1147	k__Bacteria	p__Proteobacteria	c__Gammaproteobacteria	o__Pseudomonadales	f__Pseudomonadaceae	g__Pseudomonas	s__unclassified	EF016112.1 gg_id:195370 Pseudomonas sp. str. BSLY	10952	11202	12821	10895	11021	11150	10397	13082	12983	11677	11515	12103	12660
1148	k__Bacteria	p__Proteobacteria	c__Gammaproteobacteria	o__Chromatiales	f__Chromatiaceae	g__unclassified	s__unclassified	FJ203535.1 gg_id:340951 and White Plague Disease-Induced Changes Caribbean Coral Montastraea faveolata healthy tissue clone SHFH606	10387	11005	13246	11277	9875	10461	11611	13899	13694	10282	8780	12673	13398
1149	k__Bacteria	p__Proteobacteria	c__Gammaproteobacteria	o__Oceanospirillales	f__OM60	g__unclassified	s__unclassified	EU394576.1 gg_id:335051 Coccolithophore bloom dynamics shape (NE-Atl) northern Bay Biscay pelagic particle clone PEACE2006/175_P3	10440	7829	12180	8617	10251	9561	9155	12499	12307	10671	8429	11102	11801
1151	k__Bacteria	p__Proteobacteria	c__Gammaproteobacteria	o__Oceanospirillales	f__Oceanospirillaceae	g__Marinomonas	s__Marinomonas mediterranea	EU188448.1 gg_id:366487 Marinomonas sp. str. IVIA-Po-101	10240	9668	12019	7521	7365	7134	10861	12420	12220	9786	7900	11076	11572
1153	k__Bacteria	p__Proteobacteria	c__Gammaproteobacteria	o__Alteromonadales	f__Pseudoalteromonadaceae	g__Pseudoalteromonas	s__unclassified	FJ952812.1 gg_id:419834 Pseudoalteromonas sp. str. 2ta8	9716	10356	13234	10344	10773	9810	10353	12966	12646	10192	10793	10456	12296
1157	k__Bacteria	p__Proteobacteria	c__Gammaproteobacteria	o__Pseudomonadales	f__Pseudomonadaceae	g__unclassified	s__unclassified	EU101096.1 gg_id:252064 Sulfide/oxygen supply ratio predicts outcome competition among sulfur-oxidizing waters Frasassi sulfidic cave stream biofilm clone FS0612_B12	8943	9806	12087	10286	10322	9961	9806	12558	12462	10789	10429	11713	12633
1159	k__Bacteria	p__Proteobacteria	c__Gammaproteobacteria	o__Alteromonadales	f__Pseudoalteromonadaceae	g__Pseudoalteromonas	s__unclassified	DQ218321.1 gg_id:139718 Pseudoalteromonas sp. str. EBD	11574	11681	12113	12234	11977	12194	11732	13007	12631	12769	11652	12316	12655
1160	k__Bacteria	p__Proteobacteria	c__Gammaproteobacteria	o__Chromatiales	f__Chromatiaceae	g__unclassified	s__unclassified	EU617747.1 gg_id:337743 Seasonal variation microbial Yel Sea sediment clone C13S-68	9508	11231	12770	11317	11678	11236	10865	12982	12417	12860	10825	12405	12482
1161	k__Bacteria	p__Proteobacteria	c__Gammaproteobacteria	o__Pseudomonadales	f__Pseudomonadaceae	g__Pseudomonas	s__unclassified	Z76655.1 gg_id:8568 Pseudomonas asplenii str. LMG 2137T ()	10831	12390	12723	12771	12529	12859	11260	12316	11856	12180	10903	12426	11953
1162	k__Bacteria	p__Proteobacteria	c__Gammaproteobacteria	o__Pseudomonadales	f__Pseudomonadaceae	g__Pseudomonas	s__Pseudomonas stutzeri	FJ671729.1 gg_id:526385 Synecology primary and secondary habitats Escherichia coli O157:H7 feedlot surface MARC beef cattle feedlot; top 3 cm behind feedbunk east pen 301; was negative STEC O157 clone Ll142-1L4	10110	10383	11918	11476	11682	10926	10902	12635	12367	10936	10431	12487	11766
1163	k__Bacteria	p__Proteobacteria	c__Gammaproteobacteria	o__Alteromonadales	f__Pseudoalteromonadaceae	g__Pseudoalteromonas	s__unclassified	DQ492780.1 gg_id:157463 Pseudoalteromonas sp. str. BSi20598	11998	12101	12545	12679	12638	12688	12089	13525	13330	12934	11542	12407	12655
1164	k__Bacteria	p__Proteobacteria	c__Gammaproteobacteria	o__Pseudomonadales	f__Pseudomonadaceae	g__Pseudomonas	s__unclassified	FJ894960.1 gg_id:535843 Matriptase-deficient mice exhibit ichthyotic selective shift skin microbiota BME; ear punch biopsy C57BL/6J mouse (8 weeks) clone nbt188b10	12305	12731	13456	13128	12848	12719	12668	13516	13362	13380	13178	13313	13009
1165	k__Bacteria	p__Proteobacteria	c__Gammaproteobacteria	o__Pseudomonadales	f__Pseudomonadaceae	g__Pseudomonas	s__unclassified	EU169189.1 gg_id:237380 Pseudomonas tolaasii str. B34	11301	11521	12620	11931	11892	11870	10421	13348	13234	12413	11763	13060	12887
1169	k__Bacteria	p__Proteobacteria	c__Gammaproteobacteria	o__Alteromonadales	f__Idiomarinaceae	g__Idiomarina	s__Idiomarina loihiensis	AE017340.1 gg_id:128915 Idiomarina loihiensis str. L2TR	9748	9886	12909	10711	10903	10426	9750	13857	13097	10864	10700	11804	12297
1170	k__Bacteria	p__Proteobacteria	c__Gammaproteobacteria	o__Pseudomonadales	f__Moraxellaceae	g__Perlucidibaca	s__unclassified	AY212599.1 gg_id:100893 water 20 m downstream manure clone 148ds20	7116	7148	10985	8148	7318	7344	7484	11287	10591	8684	7511	10513	9890
1172	k__Bacteria	p__Proteobacteria	c__Gammaproteobacteria	o__Pseudomonadales	f__Pseudomonadaceae	g__Pseudomonas	s__unclassified	FJ405884.1 gg_id:363503 Pseudomonas putida str. YJF1-21	7848	8037	10786	9228	10292	10167	8257	12443	12500	12945	8341	13759	12866
1173	k__Bacteria	p__Proteobacteria	c__Gammaproteobacteria	o__Pseudomonadales	f__Pseudomonadaceae	g__Pseudomonas	s__Pseudomonas chlororaphis	AF094723.1 gg_id:53538 Pseudomonas chlororaphis str. ATCC 9446	9302	9588	11152	11585	12552	10498	10365	12356	13027	11794	10964	13669	13236
1175	k__Bacteria	p__Proteobacteria	c__Gammaproteobacteria	o__Pseudomonadales	f__Pseudomonadaceae	g__Pseudomonas	s__unclassified	EU538954.1 gg_id:283838 profile human microbiota antecubital fossa (inner elbow) skin clone nbt95h09	10676	11672	12703	12180	11542	11387	10162	12827	12380	12252	9541	13119	12684
1176	k__Bacteria	p__Proteobacteria	c__Gammaproteobacteria	o__Oceanospirillales	f__Alteromonadaceae	g__Marinobacter	s__unclassified	EU603452.1 gg_id:275327 Marinobacter bryozoorum str. PTG4-16	7436	7357	10346	8649	8225	7883	7662	11500	10247	10126	6701	11289	12032
1177	k__Bacteria	p__Proteobacteria	c__Gammaproteobacteria	o__Pseudomonadales	f__Pseudomonadaceae	g__Pseudomonas	s__unclassified	EU540146.1 gg_id:285849 profile human microbiota antecubital fossa (inner elbow) skin clone nbt246b03	10641	11509	12237	11760	11501	11895	10295	12416	12095	11995	10512	12503	12249
1178	k__Bacteria	p__Proteobacteria	c__Gammaproteobacteria	o__Pseudomonadales	f__Pseudomonadaceae	g__Pseudomonas	s__unclassified	EU537169.1 gg_id:285856 profile human microbiota antecubital fossa (inner elbow) skin clone nbt67g03	10950	11000	13204	12063	11318	11172	11348	13519	13287	13438	11863	13122	13377
1182	k__Bacteria	p__Proteobacteria	c__Gammaproteobacteria	o__Oceanospirillales	f__Alteromonadaceae	g__Marinobacter	s__unclassified	FJ675262.1 gg_id:517038 Synecology primary and secondary habitats Escherichia coli O157:H7 feedlot surface MARC beef cattle feedlot; top 3 cm behind feedbunk west pen 301; was negative STEC O157 clone LL141-7G2	8446	8917	10724	9363	9320	9471	8571	11832	11895	10988	9740	11395	11981
1183	k__Bacteria	p__Proteobacteria	c__Gammaproteobacteria	o__Oceanospirillales	f__Oceanospirillaceae	g__Marinomonas	s__unclassified	AJ238597.1 gg_id:8210 Marinomonas protea	9014	9820	12175	9306	7942	8189	9609	12156	11987	11508	8484	9567	12264
1185	k__Bacteria	p__Proteobacteria	c__Gammaproteobacteria	o__Pseudomonadales	f__Pseudomonadaceae	g__Pseudomonas	s__unclassified	FJ894353.1 gg_id:561919 Matriptase-deficient mice exhibit ichthyotic selective shift skin microbiota B2E; ear punch biopsy C57BL/6J mouse (4 weeks) clone nbt129f10	13034	12804	12858	13292	12862	13009	12679	13871	13686	13395	13727	13518	12998
1186	k__Bacteria	p__Proteobacteria	c__Gammaproteobacteria	o__Pseudomonadales	f__Pseudomonadaceae	g__Pseudomonas	s__unclassified	FJ893155.1 gg_id:557378 Matriptase-deficient mice exhibit ichthyotic selective shift skin microbiota HM3; ear punch biopsy C57BL/6J (St14 hypo/-) mouse (2 months) clone nbt17h05	11797	12051	13011	12533	12317	12121	12961	13726	13529	12362	13423	13465	12642
1187	k__Bacteria	p__Proteobacteria	c__Gammaproteobacteria	o__Pseudomonadales	f__Pseudomonadaceae	g__Azorhizophilus	s__unclassified	AF302796.3 gg_id:38217 Pseudomonas indica	8785	9741	10207	8964	10043	10365	8676	11792	11991	11669	10724	12834	11819
1188	k__Bacteria	p__Proteobacteria	c__Gammaproteobacteria	o__Methylococcales	f__Methylococcaceae	g__Methylomonas	s__unclassified	X72778.1 gg_id:8090 Methylomonas fodinarum str. ACM 3268 JB13 (phenon2)	12074	12407	13838	12629	12476	12330	12689	13769	13582	12985	12155	13298	13651
1189	k__Bacteria	p__Proteobacteria	c__Gammaproteobacteria	o__Pseudomonadales	f__Pseudomonadaceae	g__Pseudomonas	s__unclassified	EU434400.1 gg_id:270408 Pseudomonas fluorescens str. a342	8649	9012	11218	9020	9861	9622	9077	11950	12093	10923	9553	12162	12227
1192	k__Bacteria	p__Proteobacteria	c__Gammaproteobacteria	o__Pseudomonadales	f__Pseudomonadaceae	g__Pseudomonas	s__unclassified	EF153018.1 gg_id:184271 Pseudomonas corrugata str. P94	8493	7718	8279	8173	9461	9125	7325	10196	9455	10376	8829	9994	9893
1193	k__Bacteria	p__Proteobacteria	c__Gammaproteobacteria	o__Pseudomonadales	f__Pseudomonadaceae	g__Pseudomonas	s__unclassified	AJ249825.2 gg_id:74089 Pseudomonas putida str. GPo1 (TF4-1L)	11315	10656	12466	11635	12379	11249	11176	12978	13021	12579	11436	13807	13582
1194	k__Bacteria	p__Proteobacteria	c__Gammaproteobacteria	o__Pseudomonadales	f__Pseudomonadaceae	g__Pseudomonas	s__unclassified	DQ402053.1 gg_id:155811 Pseudomonas fluorescens TC222	10344	10653	11929	11143	11798	10985	10511	12370	12392	12182	10939	12910	12410
1195	k__Bacteria	p__Proteobacteria	c__Gammaproteobacteria	o__Oceanospirillales	f__OM60	g__unclassified	s__unclassified	EU491036.1 gg_id:262064 Abundance and microbial life ocean crust seafloor lavas Loi'hi Seamount South Rift X3 clone P7X3b4D06	9809	11101	12658	9358	9314	8562	9964	13048	12512	10454	7844	11217	11917
1196	k__Bacteria	p__Proteobacteria	c__Gammaproteobacteria	o__Oceanospirillales	f__HTCC2188	g__unclassified	s__unclassified	AY212672.1 gg_id:104571 water 20 m downstream manure clone 224ds20	12483	8332	11876	9621	12295	11513	8488	12806	12446	13490	12033	13463	12159
1197	k__Bacteria	p__Proteobacteria	c__Gammaproteobacteria	o__Pseudomonadales	f__Pseudomonadaceae	g__Pseudomonas	s__unclassified	FJ894348.1 gg_id:548110 Matriptase-deficient mice exhibit ichthyotic selective shift skin microbiota B2E; ear punch biopsy C57BL/6J mouse (4 weeks) clone nbt129c07	10229	10281	11064	11229	10876	11268	10985	12817	13079	12110	12218	13592	12454
1198	k__Bacteria	p__Proteobacteria	c__Gammaproteobacteria	o__Pseudomonadales	f__Pseudomonadaceae	g__Pseudomonas	s__unclassified	GU372931.1 gg_id:514461 Pseudomonas sp. str. CS3	10913	11512	12372	12165	12977	11592	11162	13116	13129	13135	11471	14059	13806
1199	k__Bacteria	p__Proteobacteria	c__Gammaproteobacteria	o__Pseudomonadales	f__Pseudomonadaceae	g__Pseudomonas	s__unclassified	EU537987.1 gg_id:280306 profile human microbiota antecubital fossa (inner elbow) skin clone nbt228e03	11123	11576	13388	12064	11834	11804	12929	13405	13029	12085	11308	12991	12934
1201	k__Bacteria	p__Proteobacteria	c__Gammaproteobacteria	o__Pseudomonadales	f__Pseudomonadaceae	g__Pseudomonas	s__unclassified	EU534747.1 gg_id:280344 profile human skin microbiota ear punch biopsy female C57BL/6J mouse clone nbt210d04	12402	12844	13010	13256	13062	12973	12720	13658	13394	12810	13570	13541	12592
1202	k__Bacteria	p__Proteobacteria	c__Gammaproteobacteria	o__Pseudomonadales	f__Pseudomonadaceae	g__Pseudomonas	s__unclassified	AF502594.1 gg_id:66559 Pseudomonas monteilii str. C11	11078	11012	12892	11521	11778	11747	11523	13157	13311	13109	12006	12881	13300
1203	k__Bacteria	p__Proteobacteria	c__Gammaproteobacteria	o__Pseudomonadales	f__Pseudomonadaceae	g__Pseudomonas	s__unclassified	AY900171.1 gg_id:142050 Pseudomonas fluorescens str. PCL1751	9739	10304	11919	10931	10878	10899	10947	12140	11469	11435	11142	11540	12170
1204	k__Bacteria	p__Proteobacteria	c__Gammaproteobacteria	o__Pseudomonadales	f__Pseudomonadaceae	g__Pseudomonas	s__unclassified	AF130950.1 gg_id:8581 Pseudomonas syringae str. A90	7978	5881	9330	8226	8772	6667	5484	11102	10717	8237	7524	10415	10226
1205	k__Bacteria	p__Proteobacteria	c__Gammaproteobacteria	o__Oceanospirillales	f__Alteromonadaceae	g__Candidatus Endobugula	s__unclassified	AF006606.2 gg_id:8204 Candidatus Endobugula sertula str. BnSP	10584	11528	12492	11865	11415	11840	10616	13843	13130	13046	12151	12783	13677
1206	k__Bacteria	p__Proteobacteria	c__Gammaproteobacteria	o__Alteromonadales	f__Pseudoalteromonadaceae	g__Pseudoalteromonas	s__Pseudoalteromonas tunicata	NZ_AAOH01000015.1 gg_id:156459 Pseudoalteromonas tunicata str. D2	10097	9882	12801	7053	9683	6225	10507	12791	12399	10136	6990	8925	10219
1208	k__Bacteria	p__Proteobacteria	c__Gammaproteobacteria	o__Pseudomonadales	f__Pseudomonadaceae	g__Pseudomonas	s__unclassified	EU535916.1 gg_id:280150 profile human microbiota antecubital fossa (inner elbow) skin clone nbt06b10	11052	11755	13438	12270	12029	11966	12921	13138	12935	12443	10747	13006	12872
1210	k__Bacteria	p__Proteobacteria	c__Gammaproteobacteria	o__Oceanospirillales	f__Alteromonadaceae	g__nsmpVI18	s__unclassified	EU491487.1 gg_id:263181 Abundance and microbial life ocean crust seafloor lavas Hawai'i South Point X4 clone P0X4b2G11	11767	12757	14628	12515	12364	12118	14185	14566	14509	13899	12583	13431	14188
1211	k__Bacteria	p__Proteobacteria	c__Gammaproteobacteria	o__Pseudomonadales	f__Pseudomonadaceae	g__Pseudomonas	s__Pseudomonas veronii	AY748440.1 gg_id:99904 Pseudomonas veronii str. VH100590	13828	13510	13277	13698	13673	13509	11278	13547	13467	12639	11948	13809	13089
1212	k__Bacteria	p__Proteobacteria	c__Gammaproteobacteria	o__Pseudomonadales	f__Pseudomonadaceae	g__Pseudomonas	s__unclassified	EU538331.1 gg_id:284474 profile human microbiota antecubital fossa (inner elbow) skin clone nbt83f11	10999	11772	13204	12197	11789	11749	10199	12960	12468	12079	10414	12885	12873
1213	k__Bacteria	p__Proteobacteria	c__Gammaproteobacteria	o__Pseudomonadales	f__Pseudomonadaceae	g__Pseudomonas	s__unclassified	EU539948.1 gg_id:283585 profile human microbiota antecubital fossa (inner elbow) skin clone nbt108c07	10652	12322	12258	13255	12322	13013	11250	12249	11749	12630	11353	12891	11895
1216	k__Bacteria	p__Proteobacteria	c__Gammaproteobacteria	o__Oceanospirillales	f__Halomonadaceae	g__unclassified	s__unclassified	AF211871.1 gg_id:55625 Zymobacter palmae str. ATCC 51623	7673	7397	9890	7421	7435	7466	6700	10504	9031	8277	7015	9016	10525
1217	k__Bacteria	p__Proteobacteria	c__Gammaproteobacteria	o__Pseudomonadales	f__Pseudomonadaceae	g__Pseudomonas	s__unclassified	DQ453708.1 gg_id:156738 Pseudomonas pv. savastanoi str. NCPPB-1344	10982	10779	12906	10413	10209	10424	11238	12964	12949	12051	10743	13173	12652
1218	k__Bacteria	p__Proteobacteria	c__Gammaproteobacteria	o__Pseudomonadales	f__Pseudomonadaceae	g__Pseudomonas	s__unclassified	FM955873.1 gg_id:540744 Pseudomonas sp. str. Asd M6-4	8174	8787	11182	8503	8858	8809	8205	12165	12223	10369	7955	10827	10415
1220	k__Bacteria	p__Proteobacteria	c__Gammaproteobacteria	o__Pseudomonadales	f__Pseudomonadaceae	g__Pseudomonas	s__unclassified	EF062802.1 gg_id:183293 Pseudomonas sp. str. MY1402	12825	13220	13914	13651	13460	13563	12834	14182	13956	14183	14107	14453	14325
1221	k__Bacteria	p__Proteobacteria	c__Gammaproteobacteria	o__Pseudomonadales	f__Pseudomonadaceae	g__Pseudomonas	s__unclassified	AY690673.1 gg_id:99074 Sulfitobacter sp. str. GC07	13086	13254	13261	13235	13280	13083	11051	13201	12907	13078	12169	13068	12986
1223	k__Bacteria	p__Proteobacteria	c__Gammaproteobacteria	o__Oceanospirillales	f__Alteromonadaceae	g__unclassified	s__unclassified	EU236385.1 gg_id:298139 Haliclona gellius: sponge and symbionts 13 m depth Pacific Ocean clone Hg92A4	10828	10730	12987	10398	10413	10613	12476	12453	12580	12377	9910	12652	12885
1224	k__Bacteria	p__Proteobacteria	c__Gammaproteobacteria	o__Pseudomonadales	f__Pseudomonadaceae	g__Pseudomonas	s__unclassified	AF100323.1 gg_id:8681 Pseudomonas thivervalensis str. SBK26; CFBP 11261T	9617	9826	10330	9960	10183	10258	9279	11285	10957	10815	10550	10712	10265
1225	k__Bacteria	p__Proteobacteria	c__Gammaproteobacteria	o__Pseudomonadales	f__Pseudomonadaceae	g__Pseudomonas	s__unclassified	DQ536518.1 gg_id:161371 Pseudomonas poae str. BIHB 752	10396	10266	12950	11028	10968	11228	10914	13404	13131	12529	10882	12643	13364
1227	k__Bacteria	p__Proteobacteria	c__Gammaproteobacteria	o__Pseudomonadales	f__Pseudomonadaceae	g__Pseudomonas	s__unclassified	EU434546.1 gg_id:258577 Pseudomonas fluorescens str. b59	10780	10683	12717	10801	10503	10849	11325	12853	12754	12258	11238	12389	12131
1228	k__Bacteria	p__Proteobacteria	c__Gammaproteobacteria	o__Pseudomonadales	f__Pseudomonadaceae	g__Pseudomonas	s__unclassified	EU539834.1 gg_id:287212 profile human microbiota antecubital fossa (inner elbow) skin clone nbt105h10	11232	11689	13594	11902	11674	11424	12958	13414	13086	12142	11258	13052	12963
1230	k__Bacteria	p__Proteobacteria	c__Gammaproteobacteria	o__Pseudomonadales	f__Pseudomonadaceae	g__Pseudomonas	s__unclassified	EU554430.1 gg_id:274557 Pseudomonas putida str. Ag04	10890	9257	11856	10136	10631	9743	8263	11355	10799	11053	8870	12582	11548
1232	k__Bacteria	p__Proteobacteria	c__Gammaproteobacteria	o__Oceanospirillales	f__Alteromonadaceae	g__Candidatus Endobugula	s__unclassified	AY532642.1 gg_id:105318 Bugula simplex symbiont	10251	11588	13712	11023	10155	10365	12032	14464	14040	12038	9641	12108	13453
1234	k__Bacteria	p__Proteobacteria	c__Gammaproteobacteria	o__Sedimenticolales	f__Sedimenticolaceae	g__Sedimenticola	s__unclassified	DQ394953.1 gg_id:152604 harbor sediment clone VHS-B3-62	11304	11505	12879	12015	11357	11751	10596	13481	13403	12264	12447	13304	13049
1236	k__Bacteria	p__Proteobacteria	c__Gammaproteobacteria	o__Oceanospirillales	f__Oceanospirillaceae	g__Oleibacter	s__unclassified	AB006767.1 gg_id:8201 Oceanobacter kriegii str. IFO15467	10551	10555	14233	10369	9697	9943	13128	13730	13241	11070	8917	11877	13329
1237	k__Bacteria	p__Proteobacteria	c__Gammaproteobacteria	o__Oceanospirillales	f__Alteromonadaceae	g__HB2-32-21	s__unclassified	AM935359.1 gg_id:565337 Dynamics during identified and SSU libraries pilot-scale bioremediation process hydrocarbon-contaminated soil clone AMGA5	11960	12499	13215	12946	12734	12926	12440	13390	13134	13416	13293	13127	12972
1239	k__Bacteria	p__Proteobacteria	c__Gammaproteobacteria	o__Pseudomonadales	f__Pseudomonadaceae	g__Pseudomonas	s__unclassified	GU186124.1 gg_id:548053 Pseudomonas fluorescens str. IHB B 1427	11618	12060	12509	12804	12272	12416	10733	12943	12610	13062	12407	13001	12362
1240	k__Bacteria	p__Proteobacteria	c__Gammaproteobacteria	o__Alteromonadales	f__Pseudoalteromonadaceae	g__Pseudoalteromonas	s__unclassified	AM111083.1 gg_id:140836 Pseudoalteromonas sp. str. 8049	11304	11441	13437	11611	11227	11289	12134	13533	12499	12313	10418	12708	13446
1241	k__Bacteria	p__Proteobacteria	c__Gammaproteobacteria	o__Alteromonadales	f__Pseudoalteromonadaceae	g__Pseudoalteromonas	s__unclassified	X82139.1 gg_id:8918 Pseudoalteromonas tetraodonis str. IAM 14160T	10497	10296	12392	9346	8620	8632	11842	12693	12484	9860	8339	9578	12836
1242	k__Bacteria	p__Proteobacteria	c__Gammaproteobacteria	o__Pseudomonadales	f__Pseudomonadaceae	g__Pseudomonas	s__unclassified	EU827496.1 gg_id:320652 Pseudomonas putida str. TFD49	10287	11158	12156	11854	12387	11500	11313	13373	13156	12951	11199	13596	13221
1243	k__Bacteria	p__Proteobacteria	c__Gammaproteobacteria	o__Chromatiales	f__Thiotrichaceae	g__Achromatium	s__unclassified	AF129552.1 gg_id:7611 Achromatium sp. HK1	11132	11815	13051	11805	11772	11908	11917	13198	13091	12551	11562	13064	13192
1244	k__Bacteria	p__Proteobacteria	c__Gammaproteobacteria	o__Oceanospirillales	f__HOC21	g__unclassified	s__unclassified	EU487856.1 gg_id:568866 lucinid bivalve- symbiotic system: significance geochemical habitat on and gill symbiont Ruppia maritima sea grass beds clone JI4_15	8630	9359	12264	9961	10626	10042	8799	11477	10427	11069	9391	8496	12204
1247	k__Bacteria	p__Proteobacteria	c__Gammaproteobacteria	o__Alteromonadales	f__Alteromonadaceae	g__unclassified	s__unclassified	AJ240916.1 gg_id:74015 5' clone CHAB-V-29	5788	8531	12538	5598	5990	5582	8224	13276	12603	9472	4563	8339	10880
1248	k__Bacteria	p__Proteobacteria	c__Gammaproteobacteria	o__Alteromonadales	f__Colwelliaceae	g__Colwellia	s__unclassified	EU050773.1 gg_id:257619 libraries sediment Kings Bay Svalbard Arctic clone SS1_B_01_78	8153	8532	13650	8467	8798	7589	10443	13298	13229	10017	9308	10035	12721
1249	k__Bacteria	p__Proteobacteria	c__Gammaproteobacteria	o__Oceanospirillales	f__Oleiphilaceae	g__unclassified	s__unclassified	DQ015830.1 gg_id:139543 Antarctic lake water clone ELB19-203	9230	9833	12110	9812	10324	8772	9887	12346	11858	10082	7410	9173	11299
1250	k__Bacteria	p__Proteobacteria	c__Gammaproteobacteria	o__Alteromonadales	f__Pseudoalteromonadaceae	g__Pseudoalteromonas	s__unclassified	FJ457152.1 gg_id:546070 Pseudoalteromonas sp. str. S1610	9439	9320	11078	9237	9186	9184	9357	11626	11295	5929	8521	9595	12091
1251	k__Bacteria	p__Proteobacteria	c__Gammaproteobacteria	o__Pseudomonadales	f__Pseudomonadaceae	g__Pseudomonas	s__unclassified	FJ911604.1 gg_id:535159 Rhizobium sp. str. SPC RN2	10819	12290	12748	12027	12721	12150	11621	13419	12981	12697	11671	13216	13365
1254	k__Bacteria	p__Proteobacteria	c__Gammaproteobacteria	o__Pseudomonadales	f__Pseudomonadaceae	g__Pseudomonas	s__unclassified	GQ451221.1 gg_id:552947 Fecal Yunnan snub-nosed monkey feces clone J87	9884	9943	11887	10151	11383	10004	9445	12125	11497	11471	9753	12453	11505
1255	k__Bacteria	p__Proteobacteria	c__Gammaproteobacteria	o__Pseudomonadales	f__Pseudomonadaceae	g__Pseudomonas	s__unclassified	FJ894687.1 gg_id:574364 Matriptase-deficient mice exhibit ichthyotic selective shift skin microbiota BME; ear punch biopsy C57BL/6J mouse (2 weeks) clone nbt40a09	11111	11788	13519	12146	12024	11943	12912	13407	13103	12351	10836	12863	12979
1257	k__Bacteria	p__Proteobacteria	c__Gammaproteobacteria	o__Pseudomonadales	f__Pseudomonadaceae	g__Pseudomonas	s__unclassified	EU538372.1 gg_id:286077 profile human microbiota antecubital fossa (inner elbow) skin clone nbt88a05	12780	12246	13956	12171	12375	11944	11986	13589	13665	12272	10698	12579	13589
1258	k__Bacteria	p__Proteobacteria	c__Gammaproteobacteria	o__Alteromonadales	f__Pseudoalteromonadaceae	g__Pseudoalteromonas	s__unclassified	FJ200640.1 gg_id:341432 Pseudoalteromonas agarivorans str. C 36	11686	11406	12654	11752	11568	11895	11900	12653	11857	11928	11497	11779	12181
1259	k__Bacteria	p__Proteobacteria	c__Gammaproteobacteria	o__Pseudomonadales	f__Pseudomonadaceae	g__Pseudomonas	s__unclassified	AF509330.1 gg_id:77086 Pseudomonas putida str. DSM 3601	9635	10448	11737	10911	10109	11204	10319	12788	11743	11703	11577	11706	11657
1260	k__Bacteria	p__Proteobacteria	c__Gammaproteobacteria	o__Alteromonadales	f__Alteromonadaceae	g__Agarivorans	s__unclassified	GQ200591.1 gg_id:544653 Agarivorans sp. str. WH0801	10489	10301	13463	10235	9873	8805	11317	14019	13664	11438	10717	12753	13524
1261	k__Bacteria	p__Proteobacteria	c__Gammaproteobacteria	o__Oceanospirillales	f__Saccharospirillaceae	g__Reinekea	s__unclassified	GQ456131.1 gg_id:578010 Reinekea sp. IMCC4489 str. IMCC 4489	9383	10480	13259	9425	9568	8585	12630	12656	12915	11034	8859	9124	12190
1262	k__Bacteria	p__Proteobacteria	c__Gammaproteobacteria	o__Oceanospirillales	f__Alcanivoracaceae	g__Alcanivorax	s__unclassified	GQ153644.1 gg_id:589864 Alcanivorax dieselolei str. ANT-2400 S8	12767	11550	12664	11573	11617	11391	11591	13169	12350	12431	11823	12686	12747
1263	k__Bacteria	p__Proteobacteria	c__Gammaproteobacteria	o__unclassified	f__unclassified	g__sfJ	s__unclassified	AM935318.1 gg_id:556062 Dynamics during identified and SSU libraries pilot-scale bioremediation process hydrocarbon-contaminated soil clone AMEE3	10982	11755	13573	12261	11320	11020	11990	13900	13850	12481	10821	12856	13816
1265	k__Bacteria	p__Proteobacteria	c__Gammaproteobacteria	o__Alteromonadales	f__Pseudoalteromonadaceae	g__Pseudoalteromonas	s__unclassified	AB231330.1 gg_id:137602 Pseudoalteromonas viridis str. G-1387 (=MBIC03135)	12353	13319	13704	13097	13335	13277	12375	13612	13510	13734	13413	13788	13572
1267	k__Bacteria	p__Proteobacteria	c__Gammaproteobacteria	o__Chromatiales	f__Chromatiaceae	g__unclassified	s__unclassified	EU050785.1 gg_id:254811 libraries sediment Kings Bay Svalbard Arctic clone SS1_B_01_66	8472	8777	13600	8965	7380	7456	13363	13505	12694	9394	7563	11313	13180
1268	k__Bacteria	p__Proteobacteria	c__Gammaproteobacteria	o__Pseudomonadales	f__Pseudomonadaceae	g__Pseudomonas	s__Pseudomonas chlororaphis	AF094722.1 gg_id:69974 Pseudomonas chlororaphis str. ATCC 13985	10106	10592	11859	11800	12610	10944	11194	12474	13041	12141	11071	13793	13479
1270	k__Bacteria	p__Proteobacteria	c__Gammaproteobacteria	o__Chromatiales	f__Chromatiaceae	g__unclassified	s__unclassified	GU061986.1 gg_id:593500 and function microbial mesoscale eddy perturbations South China Sea clone S-DCM-66	12345	11632	14207	11467	11429	11412	13796	13469	13124	12625	11352	12371	12930
1271	k__Bacteria	p__Proteobacteria	c__Gammaproteobacteria	o__Chromatiales	f__Chromatiaceae	g__unclassified	s__unclassified	AY225631.1 gg_id:96909 Mid-Atlantic Ridge hydrothermal sediment clone AT-s2-13	7133	7312	11584	6661	6780	6440	7700	10518	10000	7476	5316	12303	12449
1272	k__Bacteria	p__Proteobacteria	c__Gammaproteobacteria	o__Pseudomonadales	f__Pseudomonadaceae	g__Pseudomonas	s__unclassified	EU537208.1 gg_id:286436 profile human microbiota antecubital fossa (inner elbow) skin clone nbt68e07	12452	12907	12921	13439	12971	13193	12314	13011	12614	12760	11996	13113	12948
1276	k__Bacteria	p__Proteobacteria	c__Gammaproteobacteria	o__Pseudomonadales	f__Pseudomonadaceae	g__Pseudomonas	s__unclassified	GQ900609.1 gg_id:583278 Pseudomonas synxantha str. A1	10647	10836	13317	11703	11513	10681	12901	13414	13357	12048	10322	12888	13420
1277	k__Bacteria	p__Proteobacteria	c__Gammaproteobacteria	o__Pseudomonadales	f__Pseudomonadaceae	g__Pseudomonas	s__unclassified	EU536059.1 gg_id:284552 profile human microbiota antecubital fossa (inner elbow) skin clone nbt08a07	12534	13362	14175	13829	13527	13622	13556	14390	14186	14453	14465	13951	14165
1278	k__Bacteria	p__Proteobacteria	c__Gammaproteobacteria	o__Pseudomonadales	f__Pseudomonadaceae	g__Pseudomonas	s__unclassified	Z29622.1 gg_id:8723 Pseudomonas species	9386	9684	10775	10123	10705	11127	9333	12240	11735	9457	10349	10296	10570
1280	k__Bacteria	p__Proteobacteria	c__Gammaproteobacteria	o__Oceanospirillales	f__Alteromonadaceae	g__Marinobacter	s__Marinobacter hydrocarbonoclasticus	GQ200189.1 gg_id:548606 Marinobacter hydrocarbonoclasticus str. DQHS-3	8891	10589	11430	10254	9808	9873	6662	11901	11717	10860	7362	11206	11213
1282	k__Bacteria	p__Proteobacteria	c__Gammaproteobacteria	o__Alteromonadales	f__Alteromonadaceae	g__Alteromonas	s__Alteromonas marina	AY881234.1 gg_id:145384 Alteromonas marina SCH0402	8775	9602	13286	9863	10314	9176	10256	13985	13270	11330	9973	10677	12463
1284	k__Bacteria	p__Proteobacteria	c__Gammaproteobacteria	o__Alteromonadales	f__Pseudoalteromonadaceae	g__Pseudoalteromonas	s__unclassified	EF584014.1 gg_id:233255 Pseudoalteromonas sp. str. AS1	6610	6292	9072	6841	6496	5068	8619	10334	9396	6683	7117	6994	9074
1285	k__Bacteria	p__Proteobacteria	c__Gammaproteobacteria	o__Chromatiales	f__Chromatiaceae	g__unclassified	s__unclassified	EU652572.1 gg_id:278349 Seasonal variation microbial Yel Sea sediment clone B8S-132	7994	10065	12220	9477	9700	8634	9480	12516	12159	9519	8535	13253	12618
1286	k__Bacteria	p__Proteobacteria	c__Gammaproteobacteria	o__Oceanospirillales	f__Oceanospirillaceae	g__unclassified	s__unclassified	AY922202.1 gg_id:114064 whalefall clone 131636	6759	7213	11036	6456	6428	6611	8741	10237	9540	8712	7453	6731	11216
1287	k__Bacteria	p__Proteobacteria	c__Gammaproteobacteria	o__Oceanospirillales	f__Alcanivoracaceae	g__unclassified	s__unclassified	EU652570.1 gg_id:278394 Seasonal variation microbial Yel Sea sediment clone B8S-19	11343	12947	14117	12100	11587	11966	13267	14185	14092	12657	12293	12413	13728
1289	k__Bacteria	p__Proteobacteria	c__Gammaproteobacteria	o__Chromatiales	f__Chromatiaceae	g__unclassified	s__unclassified	DQ269059.1 gg_id:182899 marine macro-alga surface clone UA09	8240	7905	10701	7558	8670	9243	8938	12647	12705	9483	8120	10719	12980
1290	k__Bacteria	p__Proteobacteria	c__Gammaproteobacteria	o__Pseudomonadales	f__Pseudomonadaceae	g__Pseudomonas	s__unclassified	EF455752.1 gg_id:204831 Pseudomonas tolaasii ACCC 01267	11002	11319	12624	12607	11826	11974	11238	12659	12657	12431	11855	13287	12913
1291	k__Bacteria	p__Proteobacteria	c__Gammaproteobacteria	o__Oceanospirillales	f__Oceanospirillaceae	g__Amphritea	s__unclassified	EU652550.1 gg_id:278194 Seasonal variation microbial Yel Sea sediment clone A8S-109	12653	12476	14765	9253	9811	9599	14322	14655	14719	8774	8326	9332	12484
1292	k__Bacteria	p__Proteobacteria	c__Gammaproteobacteria	o__Pseudomonadales	f__Pseudomonadaceae	g__Pseudomonas	s__unclassified	DQ288949.1 gg_id:144539 Pseudomonas putida TG11	11036	11407	11415	12054	12564	12109	11447	11984	12904	13116	12459	13910	13184
1293	k__Bacteria	p__Proteobacteria	c__Gammaproteobacteria	o__Oceanospirillales	f__Oceanospirillaceae	g__Marinospirillum	s__unclassified	AB006769.1 gg_id:8111 Marinospirillum minutulum str. ATCC19193	10904	11033	12688	11923	11496	11162	10798	13314	12900	12682	9599	12519	13279
1295	k__Bacteria	p__Proteobacteria	c__Gammaproteobacteria	o__Pseudomonadales	f__Pseudomonadaceae	g__Pseudomonas	s__unclassified	AJ889838.1 gg_id:113026 Pseudomonas avellanae str. BPIC 714	11201	11641	12962	11644	11500	11524	12756	13383	13307	13159	11695	13213	13226
1296	k__Bacteria	p__Proteobacteria	c__Gammaproteobacteria	o__Chromatiales	f__Ectothiorhodospiraceae	g__unclassified	s__unclassified	DQ001657.1 gg_id:158793 Microbial seeps asphalt seep clone B91-13	13056	13313	13698	13395	13507	13232	13050	13158	12893	13108	13370	12964	13154
1297	k__Bacteria	p__Proteobacteria	c__Gammaproteobacteria	o__Oceanospirillales	f__Oceanospirillaceae	g__Marinomonas	s__unclassified	EU722311.1 gg_id:354249 Marinomonas sp. str. S3-34	7574	10577	12194	9863	8317	7716	10008	13128	12062	11772	6891	9564	11828
1298	k__Bacteria	p__Proteobacteria	c__Gammaproteobacteria	o__Pseudomonadales	f__Pseudomonadaceae	g__Pseudomonas	s__unclassified	FJ894440.1 gg_id:542748 Matriptase-deficient mice exhibit ichthyotic selective shift skin microbiota B2E; ear punch biopsy C57BL/6J mouse (8 weeks) clone nbt181b08	12183	12373	13753	12492	12424	12563	11675	13929	13638	13630	12537	13604	13736
1299	k__Bacteria	p__Proteobacteria	c__Gammaproteobacteria	o__Oceanospirillales	f__Alteromonadaceae	g__Marinobacter	s__unclassified	DQ325514.1 gg_id:149482 Marinobacter koreensis str. DD-M3	11972	12501	12440	12461	12349	12183	12466	12732	12761	11972	13398	11309	11367
1300	k__Bacteria	p__Proteobacteria	c__Gammaproteobacteria	o__Oceanospirillales	f__Alteromonadaceae	g__Marinobacter	s__unclassified	NR_025116.1 gg_id:573563 Marinobacter lutaoensis str. T5054; CCRC 17087; JCM 11179	9968	11247	14062	9230	7615	9168	13486	13820	13310	10179	7561	11620	12516
1302	k__Bacteria	p__Proteobacteria	c__Gammaproteobacteria	o__Pseudomonadales	f__Pseudomonadaceae	g__Pseudomonas	s__unclassified	EU539417.1 gg_id:281214 profile human microbiota antecubital fossa (inner elbow) skin clone nbt238e04	11894	11852	13700	12211	12020	11759	13069	13957	13628	12587	12005	13110	12964
1303	k__Bacteria	p__Proteobacteria	c__Gammaproteobacteria	o__Pseudomonadales	f__Pseudomonadaceae	g__Pseudomonas	s__unclassified	AY030316.1 gg_id:21829 Pseudomonas graminis str. JPL-8	10885	11664	12716	12045	11954	12274	11134	13630	13442	12834	12354	12911	13243
1304	k__Bacteria	p__Proteobacteria	c__Gammaproteobacteria	o__Chromatiales	f__Chromatiaceae	g__unclassified	s__unclassified	EU799991.1 gg_id:341773 It's all ranking aquatic Newport Harbour RI clone 1C227671	7724	7693	11741	7530	7629	7631	8248	12084	12068	8636	6713	9900	11771
1305	k__Bacteria	p__Proteobacteria	c__Gammaproteobacteria	o__Pseudomonadales	f__Pseudomonadaceae	g__Pseudomonas	s__unclassified	DQ095894.1 gg_id:130996 Pseudomonas plecoglossicida str. S5	11200	11745	12384	12384	13129	11871	11348	13012	13000	13106	11852	13989	13679
1307	k__Bacteria	p__Proteobacteria	c__Gammaproteobacteria	o__Pseudomonadales	f__Pseudomonadaceae	g__Pseudomonas	s__unclassified	EU538369.1 gg_id:281230 profile human microbiota antecubital fossa (inner elbow) skin clone nbt87h05	10213	10710	12760	11018	11429	11044	11556	12740	12795	11969	10658	11997	12812
1308	k__Bacteria	p__Proteobacteria	c__Gammaproteobacteria	o__Chromatiales	f__Chromatiaceae	g__unclassified	s__unclassified	AY592343.1 gg_id:99715 deep-sea mud volcano clone Amsterdam-1B-40; BC20-1B-40	13137	13709	14043	13700	13332	13913	14004	14117	13731	14123	13913	13730	14098
1310	k__Bacteria	p__Proteobacteria	c__Gammaproteobacteria	o__Chromatiales	f__Chromatiaceae	g__unclassified	s__unclassified	FJ712551.1 gg_id:519028 Prokaryotic structure and sediments active submarine mud volcano (Kazan MV Sea) Kazan Mud Volcano Anaximander Mountains East Mediterranean Sea clone KZNMV-10-B90	10109	10816	13523	10459	10160	10397	11843	13827	13451	11801	10580	11983	13002
1311	k__Bacteria	p__Proteobacteria	c__Gammaproteobacteria	o__Pseudomonadales	f__Pseudomonadaceae	g__Pseudomonas	s__Pseudomonas stutzeri	AY647159.1 gg_id:100165 Pseudomonas stutzeri str. ZWLR2-1; CCTCC (China Center Type Collection) M203096	10950	11618	12731	12023	12342	11697	11050	12842	12554	12137	11742	12744	12686
1312	k__Bacteria	p__Proteobacteria	c__Gammaproteobacteria	o__Alteromonadales	f__Alteromonadaceae	g__Alteromonas	s__unclassified	AF114505.1 gg_id:8883 attached marine recovered deep chlorophyll maximum depth clone 2 proteobacterium	11491	12006	12892	12002	12198	12403	10698	14187	13697	12564	11938	12892	13505
1313	k__Bacteria	p__Proteobacteria	c__Gammaproteobacteria	o__Pseudomonadales	f__Pseudomonadaceae	g__Pseudomonas	s__unclassified	EU535337.1 gg_id:285434 profile human microbiota antecubital fossa (inner elbow) skin clone nbt01g05	11368	11958	13269	12188	12662	11887	11505	13277	13337	12814	10885	13151	13836
1314	k__Bacteria	p__Proteobacteria	c__Gammaproteobacteria	o__Oceanospirillales	f__OM60	g__unclassified	s__unclassified	EU491078.1 gg_id:273214 Abundance and microbial life ocean crust seafloor lavas Loi'hi Seamount South Rift X3 clone P7X3b4B11	10176	10695	13441	9418	9156	7934	9469	13466	12941	9972	7729	10857	12927
1316	k__Bacteria	p__Proteobacteria	c__Gammaproteobacteria	o__Pseudomonadales	f__Pseudomonadaceae	g__Pseudomonas	s__unclassified	EU538202.1 gg_id:285063 profile human microbiota antecubital fossa (inner elbow) skin clone nbt82h08	11313	11711	11440	12452	12122	12283	12164	13238	13214	12738	13547	13604	12112
1317	k__Bacteria	p__Proteobacteria	c__Gammaproteobacteria	o__Oceanospirillales	f__Alteromonadaceae	g__ZD0117	s__unclassified	AY375151.1 gg_id:96709 deep sea sediment clone D78	9382	10202	12939	11086	10054	8455	11149	12861	12624	9743	7626	11805	12001
1318	k__Bacteria	p__Proteobacteria	c__Gammaproteobacteria	o__Alteromonadales	f__Pseudoalteromonadaceae	g__Pseudoalteromonas	s__unclassified	AM180744.1 gg_id:150838 Pseudoalteromonas citrea UL34	9377	8962	11756	8994	8559	8203	10685	11189	10536	10735	8756	9558	12311
1319	k__Bacteria	p__Proteobacteria	c__Gammaproteobacteria	o__Oceanospirillales	f__Alteromonadaceae	g__HTCC2207	s__unclassified	AY033301.1 gg_id:68989 marine bacterioplankton clone MB11B11	12615	13098	14133	12506	12812	12174	12175	13903	13621	11379	10290	12610	13408
1320	k__Bacteria	p__Proteobacteria	c__Gammaproteobacteria	o__Alteromonadales	f__Alteromonadaceae	g__unclassified	s__unclassified	AB040465.1 gg_id:38060 Alteromonas sp. str. K	10661	10894	12930	11889	10182	10621	10389	13574	12444	10463	9571	11320	11726
1321	k__Bacteria	p__Proteobacteria	c__Gammaproteobacteria	o__Alteromonadales	f__Pseudoalteromonadaceae	g__Pseudoalteromonas	s__unclassified	DQ537514.1 gg_id:161414 Pseudoalteromonas haloplanktis str. BSi20545	8795	8817	12575	9958	10042	8939	10057	12265	12363	10234	9038	9865	12554
1322	k__Bacteria	p__Proteobacteria	c__Gammaproteobacteria	o__Chromatiales	f__Chromatiaceae	g__unclassified	s__unclassified	AY796036.1 gg_id:108755 gold mine bore hole clone 47mm23	6769	6921	11891	8465	8687	7014	8140	11875	11055	9501	7929	9780	11061
1324	k__Bacteria	p__Proteobacteria	c__Gammaproteobacteria	o__Oceanospirillales	f__Oceanospirillaceae	g__Neptunomonas	s__unclassified	AB288092.1 gg_id:239047 Neptunomonas japonica str. JAMM 0745	10025	11412	13195	10246	9731	9948	11729	13649	13678	11478	10495	11233	12380
1325	k__Bacteria	p__Proteobacteria	c__Gammaproteobacteria	o__Oceanospirillales	f__Alteromonadaceae	g__Marinobacter	s__unclassified	FJ675118.1 gg_id:527584 Synecology primary and secondary habitats Escherichia coli O157:H7 feedlot surface MARC beef cattle feedlot; top 3 cm behind feedbunk west pen 301; was negative STEC O157 clone LL141-6K9	8879	9249	10763	10252	9999	10319	9024	12787	12777	12395	9817	12164	12772
1326	k__Bacteria	p__Proteobacteria	c__Gammaproteobacteria	o__Pseudomonadales	f__Pseudomonadaceae	g__Pseudomonas	s__unclassified	GU012802.1 gg_id:577467 Pseudomonas putida str. 7	13528	13554	13530	13949	13781	13753	12667	14057	14091	13691	13494	14242	13006
1327	k__Bacteria	p__Proteobacteria	c__Gammaproteobacteria	o__Pseudomonadales	f__Pseudomonadaceae	g__Pseudomonas	s__unclassified	GQ404505.1 gg_id:566293 Pseudomonas putida str. cmmb	11162	11800	12545	12562	12569	12193	11377	13154	12668	12869	12282	13109	13623
1328	k__Bacteria	p__Proteobacteria	c__Gammaproteobacteria	o__Alteromonadales	f__Colwelliaceae	g__Thalassomonas	s__unclassified	GQ848478.1 gg_id:584370 Microbial sediments vents along East Lau Spreading Centre deep sea hydrothermal vent sediment clone TVG11BA30	10926	11746	13413	10217	10036	10258	11109	13516	13397	11491	10220	11721	13047
1330	k__Bacteria	p__Proteobacteria	c__Gammaproteobacteria	o__Pseudomonadales	f__Pseudomonadaceae	g__Pseudomonas	s__unclassified	EU538172.1 gg_id:280144 profile human microbiota antecubital fossa (inner elbow) skin clone nbt81d04	13110	12760	13145	13289	12950	13004	11329	12947	13005	13294	11103	14110	12331
1331	k__Bacteria	p__Proteobacteria	c__Gammaproteobacteria	o__Pseudomonadales	f__Pseudomonadaceae	g__Pseudomonas	s__unclassified	CP000926.1 gg_id:269270 Pseudomonas putida str. GB-1	10099	11013	12470	11237	12267	10894	11175	13236	13208	12327	10607	13904	13617
1333	k__Bacteria	p__Proteobacteria	c__Gammaproteobacteria	o__Chromatiales	f__Chromatiaceae	g__unclassified	s__unclassified	EU700150.1 gg_id:298462 Study on Shantou Bay Marine Sediments Microorganisms sediment clone STU8	10364	9616	13879	10801	7793	9217	11806	13120	13515	9889	5534	11134	12558
1334	k__Bacteria	p__Proteobacteria	c__Gammaproteobacteria	o__Pseudomonadales	f__Pseudomonadaceae	g__Pseudomonas	s__unclassified	EF062807.1 gg_id:198623 Pseudomonas sp. str. MY1420	10306	10702	12703	10611	10484	10754	10332	12657	12439	11554	10162	11335	12165
1335	k__Bacteria	p__Proteobacteria	c__Gammaproteobacteria	o__Pseudomonadales	f__Pseudomonadaceae	g__Pseudomonas	s__unclassified	EU364534.1 gg_id:274628 Pseudomonas fluorescens str. CN078	9870	10044	11463	10714	10725	10690	11955	13006	12808	11101	12111	12994	10978
1336	k__Bacteria	p__Proteobacteria	c__Gammaproteobacteria	o__Oceanospirillales	f__Oceanospirillaceae	g__unclassified	s__unclassified	GU391221.1 gg_id:516971 Thalassolituus sp. str. JYr12	11387	12873	13754	10261	9217	9423	11200	13673	13796	10747	8440	12162	13649
1337	k__Bacteria	p__Proteobacteria	c__Gammaproteobacteria	o__Alteromonadales	f__Alteromonadaceae	g__Agarivorans	s__unclassified	DQ416550.1 gg_id:153331 s1cb18	10872	11282	13545	11673	11352	11431	10946	13917	13666	12399	11678	12730	13376
1338	k__Bacteria	p__Proteobacteria	c__Gammaproteobacteria	o__Pseudomonadales	f__Pseudomonadaceae	g__Pseudomonas	s__unclassified	Y11150.1 gg_id:8787 Pseudomonas graminis str. DSM 11363 ()	9817	9901	10666	10780	11325	11426	9142	13019	13192	12277	10839	13106	13213
1341	k__Bacteria	p__Proteobacteria	c__Gammaproteobacteria	o__Pseudomonadales	f__Pseudomonadaceae	g__Pseudomonas	s__unclassified	AY623931.1 gg_id:105785 Pseudomonas rhodesiae str. CP-17	11117	11387	12625	10910	10940	11185	11067	13184	12962	12233	11664	12866	12577
1342	k__Bacteria	p__Proteobacteria	c__Gammaproteobacteria	o__Methylococcales	f__Methylococcaceae	g__unclassified	s__unclassified	AM935153.1 gg_id:534315 Dynamics during identified and SSU libraries pilot-scale bioremediation process hydrocarbon-contaminated soil clone AMOB11	10538	10912	12529	11399	11189	11032	9823	13181	13160	12841	10914	13282	13442
1344	k__Bacteria	p__Proteobacteria	c__Gammaproteobacteria	o__Oceanospirillales	f__Alteromonadaceae	g__Marinobacter	s__unclassified	AY592402.1 gg_id:103215 deep-sea mud volcano clone Amsterdam-2B-44; BC20-2B-44	9536	9538	10538	9822	10124	9962	9058	11929	11820	11550	9758	12198	12188
1345	k__Bacteria	p__Proteobacteria	c__Gammaproteobacteria	o__Oceanospirillales	f__Alteromonadaceae	g__Marinobacter	s__unclassified	GQ131626.2 gg_id:581833 Marinobacter sp. str. YCSA7	10731	11530	13145	12626	12232	12197	11998	13441	12945	13251	13408	12726	11882
1346	k__Bacteria	p__Proteobacteria	c__Gammaproteobacteria	o__Oceanospirillales	f__OM60	g__unclassified	s__unclassified	EU491056.1 gg_id:262397 Abundance and microbial life ocean crust seafloor lavas Loi'hi Seamount South Rift X3 clone P7X3b4A04	11510	11708	13505	11959	11630	11769	10335	13330	13242	12622	10945	12406	12837
1347	k__Bacteria	p__Proteobacteria	c__Gammaproteobacteria	o__Oceanospirillales	f__Alteromonadaceae	g__Spongiibacter	s__unclassified	FJ202639.1 gg_id:341703 and White Plague Disease-Induced Changes Caribbean Coral Montastraea faveolata kept aquarium 23 days clone SGUS1106	8491	8911	14206	6551	6509	6102	9232	13485	14075	8784	6776	10634	12506
1348	k__Bacteria	p__Proteobacteria	c__Gammaproteobacteria	o__Oceanospirillales	f__Alteromonadaceae	g__Marinobacter	s__unclassified	FJ674834.1 gg_id:518091 Synecology primary and secondary habitats Escherichia coli O157:H7 feedlot surface MARC beef cattle feedlot; top 3 cm behind feedbunk west pen 301; was negative STEC O157 clone LL141-5I7	9687	10011	12506	9475	10382	8956	10944	13331	12758	11438	12393	12101	12901
1349	k__Bacteria	p__Proteobacteria	c__Gammaproteobacteria	o__Oceanospirillales	f__OM60	g__unclassified	s__unclassified	EF379800.1 gg_id:206237 sea water Victoria Harbor (Hong Kong) area clone PC-PA11-51	8791	11377	12505	10471	10021	10142	10715	13448	13070	10893	9476	13220	14496
1350	k__Bacteria	p__Proteobacteria	c__Gammaproteobacteria	o__Pseudomonadales	f__Pseudomonadaceae	g__Pseudomonas	s__Pseudomonas stutzeri	DQ289072.1 gg_id:144984 Pseudomonas stutzeri Fe10	10288	10303	11271	12357	13178	10635	9288	12305	11428	10383	10763	11855	11873
1351	k__Bacteria	p__Proteobacteria	c__Gammaproteobacteria	o__Pseudomonadales	f__Pseudomonadaceae	g__Pseudomonas	s__unclassified	AY574282.1 gg_id:140321 Pseudomonas putida str. S16	11380	11789	12505	12427	13229	11951	11497	13032	13116	13300	11948	14106	13796
1352	k__Bacteria	p__Proteobacteria	c__Gammaproteobacteria	o__Oceanospirillales	f__OM60	g__Congregibacter	s__unclassified	GU118892.1 gg_id:542707 Threatened Corals Provide Microbial Habitats clone Past_M04	9777	10259	13493	10093	9034	9567	10558	13864	14650	12869	9519	12557	13444
1353	k__Bacteria	p__Proteobacteria	c__Gammaproteobacteria	o__Pseudomonadales	f__Pseudomonadaceae	g__Pseudomonas	s__unclassified	AF134705.1 gg_id:46201 Pseudomonas fluorescens str. F113	11265	11679	13083	11580	11346	11476	12280	13453	13391	12482	11761	13569	12815
1355	k__Bacteria	p__Proteobacteria	c__Gammaproteobacteria	o__Oceanospirillales	f__HOC21	g__unclassified	s__unclassified	EU487858.1 gg_id:570303 lucinid bivalve- symbiotic system: significance geochemical habitat on and gill symbiont Ruppia maritima sea grass beds clone JI4_17	11664	12766	12185	13262	13257	13314	13566	14092	13867	13516	14648	13775	12284
1356	k__Bacteria	p__Proteobacteria	c__Gammaproteobacteria	o__Alteromonadales	f__Alteromonadaceae	g__Alteromonas	s__unclassified	AF114498.1 gg_id:8877 attached marine recovered surface clone 14 proteobacterium	9975	9135	11912	9353	9116	9065	10118	13547	12869	9469	7140	10685	12789
1357	k__Bacteria	p__Proteobacteria	c__Gammaproteobacteria	o__Oceanospirillales	f__OM60	g__unclassified	s__unclassified	FN396694.1 gg_id:549550 constant flux thermophilic cold seabed Arctic marine surface sediment clone s5_0_V_16	9764	11573	12338	10728	10099	10901	10938	13042	12652	12359	10620	12377	13192
1358	k__Bacteria	p__Proteobacteria	c__Gammaproteobacteria	o__Alteromonadales	f__Pseudoalteromonadaceae	g__Pseudoalteromonas	s__unclassified	AM111094.1 gg_id:140955 Pseudoalteromonas sp. str. 8060	11171	11551	12496	11838	11472	11095	10947	12658	12448	12579	12115	12313	12660
1361	k__Bacteria	p__Proteobacteria	c__Gammaproteobacteria	o__Pseudomonadales	f__Pseudomonadaceae	g__Pseudomonas	s__Pseudomonas chlororaphis	AY839234.1 gg_id:110012 Pseudomonas aurantiaca str. YC4963	10496	10337	11206	11946	12782	11259	9134	11987	12681	12355	11440	13557	12903
1362	k__Bacteria	p__Proteobacteria	c__Gammaproteobacteria	o__Pseudomonadales	f__Pseudomonadaceae	g__Pseudomonas	s__unclassified	DQ371233.1 gg_id:153457 Pseudomonas sp. C1-2006 str. C1	13198	12743	13220	13043	13247	12998	12080	14045	13668	13283	12405	13399	13696
1363	k__Bacteria	p__Proteobacteria	c__Gammaproteobacteria	o__Pseudomonadales	f__Pseudomonadaceae	g__Pseudomonas	s__unclassified	FM208263.1 gg_id:326340 Pseudomonas sp. str. DSM 8628	9962	11518	13005	10779	11268	10695	8866	13013	13674	12305	10775	13447	12904
1364	k__Bacteria	p__Proteobacteria	c__Gammaproteobacteria	o__Oceanospirillales	f__Alteromonadaceae	g__Cellvibrio	s__unclassified	AJ289164.1 gg_id:30985 Cellvibrio fibrivorans str. R-4079	9624	10238	12904	10861	10876	10287	9629	12957	12673	11980	9842	12379	12568
1365	k__Bacteria	p__Proteobacteria	c__Gammaproteobacteria	o__Pseudomonadales	f__Pseudomonadaceae	g__Pseudomonas	s__unclassified	EU534715.1 gg_id:281041 profile human skin microbiota ear punch biopsy female C57BL/6J mouse clone nbt181b09	11263	11888	13602	12318	12079	11973	12963	13442	13210	12895	10998	13264	13095
1366	k__Bacteria	p__Proteobacteria	c__Gammaproteobacteria	o__Oceanospirillales	f__Alteromonadaceae	g__Marinobacter	s__unclassified	FJ746583.1 gg_id:547174 Marinobacter sp. str. H184B35	7516	8063	11261	8178	8622	8451	9391	12232	10907	10593	8470	11191	11765
1369	k__Bacteria	p__Proteobacteria	c__Gammaproteobacteria	o__Chromatiales	f__Chromatiaceae	g__unclassified	s__unclassified	DQ289941.1 gg_id:173031 Microbial Carbon and Nitrogen Cycling Sediments South Atlantic Bight Permeable Shelf Sediment clone SC3-2	8327	8046	12356	8516	9030	8722	9839	11381	11091	9441	8850	10177	11874
1371	k__Bacteria	p__Proteobacteria	c__Gammaproteobacteria	o__Pseudomonadales	f__Pseudomonadaceae	g__Pseudomonas	s__unclassified	EU535094.1 gg_id:284566 profile human skin microbiota ear punch biopsy female C57BL/6J mouse clone nbt187h12	9187	10120	13401	11404	10705	10252	11901	12679	12910	10770	9203	12265	13148
1373	k__Bacteria	p__Proteobacteria	c__Gammaproteobacteria	o__Pseudomonadales	f__Pseudomonadaceae	g__Pseudomonas	s__unclassified	AB365797.1 gg_id:246399 Pseudomonas frederiksbergensis str. SS17	9831	10001	10807	10688	10635	10495	11090	12853	12402	11489	11667	12421	11969
1376	k__Bacteria	p__Proteobacteria	c__Gammaproteobacteria	o__Oceanospirillales	f__Alteromonadaceae	g__Marinobacter	s__unclassified	EF660754.1 gg_id:240909 Marinobacter goseongensis str. En6	11208	11595	12737	12210	11473	11370	11254	12876	12148	12212	11531	12027	12002
1377	k__Bacteria	p__Proteobacteria	c__Gammaproteobacteria	o__Oceanospirillales	f__Halomonadaceae	g__unclassified	s__unclassified	EU735693.1 gg_id:354231 archaeal structures oil contaminated and soils China pristine soil Jidong Oilfield clone SN144	11444	11954	12811	11969	11934	11850	10727	12497	12412	12491	11974	12143	12191
1380	k__Bacteria	p__Proteobacteria	c__Gammaproteobacteria	o__Alteromonadales	f__Colwelliaceae	g__Colwellia	s__unclassified	DQ837294.1 gg_id:235556 Archaeal and pristine National Park Spain Donana coastal aquifer clone 49S1_1B_55	10712	8451	12092	8237	8081	8378	8558	12054	11524	9437	8108	9389	12258
1381	k__Bacteria	p__Proteobacteria	c__Gammaproteobacteria	o__Oceanospirillales	f__Alteromonadaceae	g__Marinobacter	s__unclassified	AB305311.1 gg_id:234441 Marinobacter sp. str. IW11-2CT	9529	9221	11379	9633	9278	9156	8828	11957	11293	11169	9786	11829	11473
1383	k__Bacteria	p__Proteobacteria	c__Gammaproteobacteria	o__Pseudomonadales	f__Pseudomonadaceae	g__Pseudomonas	s__Pseudomonas veronii	AM933507.1 gg_id:334191 Pseudomonas veronii FB15	11416	12038	13307	11880	12026	12297	11661	13452	13422	12744	11898	13527	13846
1384	k__Bacteria	p__Proteobacteria	c__Gammaproteobacteria	o__Pseudomonadales	f__Pseudomonadaceae	g__Pseudomonas	s__Pseudomonas umsongensis	AF068259.1 gg_id:8625 Pseudomonas jessenii str. CIP 105274	10686	10604	12604	11369	12053	11109	12270	13460	13295	12499	11995	13374	12968
1387	k__Bacteria	p__Proteobacteria	c__Gammaproteobacteria	o__Pseudomonadales	f__Pseudomonadaceae	g__Pseudomonas	s__unclassified	DQ318863.1 gg_id:151022 Pseudomonas syringae str. 8533	10302	10402	11607	10923	11537	10725	9948	12471	11847	12167	10515	12289	11714
1388	k__Bacteria	p__Proteobacteria	c__Gammaproteobacteria	o__Pseudomonadales	f__Pseudomonadaceae	g__Pseudomonas	s__unclassified	FJ893183.1 gg_id:565882 Matriptase-deficient mice exhibit ichthyotic selective shift skin microbiota HM3; ear punch biopsy C57BL/6J (St14 hypo/-) mouse (2 months) clone nbt18c02	11191	11654	13484	11895	11697	11484	12901	13239	12935	12092	11232	13034	12929
1392	k__Bacteria	p__Proteobacteria	c__Gammaproteobacteria	o__Pseudomonadales	f__Pseudomonadaceae	g__Pseudomonas	s__unclassified	AJ556801.1 gg_id:85062 Pseudomonas sp. MWH1	11304	11778	13562	12158	12297	12037	13074	13367	13251	12656	11612	13536	13140
1394	k__Bacteria	p__Proteobacteria	c__Gammaproteobacteria	o__Oceanospirillales	f__OM60	g__unclassified	s__unclassified	AM882531.1 gg_id:338117 Structure along hydrocarbon contamination coastal sediment oil polluted water petrochemical treatment plant clone 4 EDB1	9280	8663	11735	8569	8657	7956	8795	12936	12441	11216	9568	11532	12919
1395	k__Bacteria	p__Proteobacteria	c__Gammaproteobacteria	o__Pseudomonadales	f__Pseudomonadaceae	g__Pseudomonas	s__unclassified	EF501777.1 gg_id:223959 microbiota and their potential application protective s sprouts clone DGGE gel band 8 Fig.1	12306	12539	13662	12948	12896	13114	12067	13455	13615	13813	13415	14077	14012
1396	k__Bacteria	p__Proteobacteria	c__Gammaproteobacteria	o__Pseudomonadales	f__Pseudomonadaceae	g__Pseudomonas	s__unclassified	AY456706.1 gg_id:105067 Pseudomonas putida str. P3	12396	13065	13551	12970	13106	12731	12126	13606	13370	13554	12413	13315	12822
1397	k__Bacteria	p__Proteobacteria	c__Gammaproteobacteria	o__Pseudomonadales	f__Pseudomonadaceae	g__Pseudomonas	s__unclassified	AY900172.1 gg_id:142249 Pseudomonas fluorescens str. PCL1753	10154	10271	10740	10581	10625	10774	9763	11544	11364	11710	10825	11401	10870
1398	k__Bacteria	p__Proteobacteria	c__Gammaproteobacteria	o__Pseudomonadales	f__Pseudomonadaceae	g__Pseudomonas	s__unclassified	FJ894122.1 gg_id:558498 Matriptase-deficient mice exhibit ichthyotic selective shift skin microbiota B1E; ear punch biopsy C57BL/6J mouse (8 weeks) clone nbt176d09	12355	12817	12980	13141	13041	12940	12701	13651	13421	12707	13548	13384	12614
1400	k__Bacteria	p__Proteobacteria	c__Gammaproteobacteria	o__Chromatiales	f__Chromatiaceae	g__unclassified	s__unclassified	EF644798.1 gg_id:299470 genes and citrate lyase deep-sea microbial MAR Logatchev hydrothermal vent system 3000m water depth sulfide clone L7B12	8579	9693	12513	10647	9567	10086	9398	13016	12697	11985	10119	11995	12617
1401	k__Bacteria	p__Proteobacteria	c__Gammaproteobacteria	o__Alteromonadales	f__Colwelliaceae	g__Thalassomonas	s__unclassified	FJ717227.1 gg_id:553622 L. Bioturbated Mesocosm marine sediment Cullercoats Northumberland United Kingdom used laboratory Arenicola marina (lugworm) clone G8_10.3_2	10584	11005	13796	10900	10492	10364	11558	13539	12961	11610	9675	12195	13210
1402	k__Bacteria	p__Proteobacteria	c__Gammaproteobacteria	o__Oceanospirillales	f__OM60	g__unclassified	s__unclassified	FJ203132.1 gg_id:351157 and White Plague Disease-Induced Changes Caribbean Coral Montastraea faveolata diseased tissue clone SHFG534	11826	11756	13414	11955	11849	11469	11019	13247	12924	12235	10490	12895	13090
1403	k__Bacteria	p__Proteobacteria	c__Gammaproteobacteria	o__Pseudomonadales	f__Pseudomonadaceae	g__Pseudomonas	s__unclassified	EU434349.1 gg_id:260230 Pseudomonas fluorescens str. a258	9045	9931	11603	10374	9978	10139	9937	11607	11161	11216	9772	10785	10576
1404	k__Bacteria	p__Proteobacteria	c__Gammaproteobacteria	o__Pseudomonadales	f__Pseudomonadaceae	g__unclassified	s__unclassified	EU464759.1 gg_id:294113 Hartmann's mountain zebra feces clone AFZEB_aaj70c09	7412	6936	10867	8669	9122	7890	8384	11974	11845	11022	6380	12869	12782
1406	k__Bacteria	p__Proteobacteria	c__Gammaproteobacteria	o__Pseudomonadales	f__Pseudomonadaceae	g__Pseudomonas	s__unclassified	FJ894378.1 gg_id:556184 Matriptase-deficient mice exhibit ichthyotic selective shift skin microbiota B2E; ear punch biopsy C57BL/6J mouse (4 weeks) clone nbt129c10	13111	12379	13104	12863	12608	12620	12139	13404	13314	13798	12802	13638	13433
1407	k__Bacteria	p__Proteobacteria	c__Gammaproteobacteria	o__Pseudomonadales	f__Pseudomonadaceae	g__Pseudomonas	s__unclassified	EU601175.1 gg_id:279245 Pseudomonas putida str. PBRs5	8783	9111	11212	11115	11880	10603	8585	11689	10913	10455	9463	11849	12469
1408	k__Bacteria	p__Proteobacteria	c__Gammaproteobacteria	o__Alteromonadales	f__Pseudoalteromonadaceae	g__Pseudoalteromonas	s__unclassified	AM111086.1 gg_id:140902 Pseudoalteromonas sp. str. 8052	11833	12553	13318	12718	12282	12537	11386	13679	13088	12742	12267	12554	12892
1410	k__Bacteria	p__Proteobacteria	c__Gammaproteobacteria	o__Alteromonadales	f__Pseudoalteromonadaceae	g__Pseudoalteromonas	s__unclassified	AM691088.1 gg_id:221420 Pseudoalteromonas carrageenovora str. EG27	10219	10293	12130	10515	10273	10401	9661	12893	12584	11421	10351	11251	13075
1412	k__Bacteria	p__Proteobacteria	c__Gammaproteobacteria	o__Oceanospirillales	f__Oceanospirillaceae	g__Oleispira	s__unclassified	EU980447.1 gg_id:326525 Oleispira sp. str. DFH11	7548	8914	11061	6768	7119	6621	7858	12182	12140	8429	6658	8060	11390
1416	k__Bacteria	p__Proteobacteria	c__Gammaproteobacteria	o__Pseudomonadales	f__Pseudomonadaceae	g__Pseudomonas	s__unclassified	FJ605372.1 gg_id:451091 Pseudomonas plecoglossicida str. Fn-2	8827	8835	9419	10636	12538	9948	8759	11315	12740	12144	10428	13728	13418
1421	k__Bacteria	p__Proteobacteria	c__Gammaproteobacteria	o__Pseudomonadales	f__Pseudomonadaceae	g__Pseudomonas	s__Pseudomonas veronii	AF268029.1 gg_id:22349 Pseudomonas grimontii str. CFML 97-514T	10607	11292	12682	10726	11343	11613	11103	13864	13736	12181	10948	12343	12923
1422	k__Bacteria	p__Proteobacteria	c__Gammaproteobacteria	o__Pseudomonadales	f__Pseudomonadaceae	g__Pseudomonas	s__unclassified	EU373377.1 gg_id:276371 Pseudomonas fluorescens str. HNR16	9193	9547	12017	11501	12779	10077	9232	12982	12825	10696	10388	12817	11924
1423	k__Bacteria	p__Proteobacteria	c__Gammaproteobacteria	o__Pseudomonadales	f__Pseudomonadaceae	g__Pseudomonas	s__unclassified	EU652104.1 gg_id:274750 Pseudomonas sp. str. ybd-1	11550	12038	13262	11960	11975	12003	12155	13848	13665	12695	12740	13391	13074
1426	k__Bacteria	p__Proteobacteria	c__Gammaproteobacteria	o__Oceanospirillales	f__Alteromonadaceae	g__Marinobacter	s__unclassified	FJ425903.1 gg_id:590148 Marinobacter zhanjiangensis str. JSM 078120	9424	9984	10331	10965	10779	10759	10515	11343	10698	10791	11712	10759	9807
1427	k__Bacteria	p__Proteobacteria	c__Gammaproteobacteria	o__Pseudomonadales	f__Pseudomonadaceae	g__Pseudomonas	s__unclassified	EU536830.1 gg_id:286409 profile human microbiota antecubital fossa (inner elbow) skin clone nbt222d01	11919	12372	12814	12662	12405	12313	10629	13096	12289	12685	10559	12689	12506
1428	k__Bacteria	p__Proteobacteria	c__Gammaproteobacteria	o__Pseudomonadales	f__Pseudomonadaceae	g__Pseudomonas	s__unclassified	EU539844.1 gg_id:283892 profile human microbiota antecubital fossa (inner elbow) skin clone nbt106c05	12721	13482	13664	13649	13692	13524	13828	14035	13951	13653	14136	13922	13474
1429	k__Bacteria	p__Proteobacteria	c__Gammaproteobacteria	o__Pseudomonadales	f__Pseudomonadaceae	g__Pseudomonas	s__unclassified	FJ422406.1 gg_id:360669 Pseudomonas fluorescens str. CB32	10512	10780	11300	11390	11064	11124	10019	12382	12140	12533	11382	12332	12558
1430	k__Bacteria	p__Proteobacteria	c__Gammaproteobacteria	o__Chromatiales	f__Chromatiaceae	g__unclassified	s__unclassified	DQ303270.1 gg_id:141619 Microbial ecology macroscopic filaments extreme Tinto River acidic river clone fa7	7781	7690	10824	9584	8471	8596	7668	11618	12151	10628	7496	11481	11268
1431	k__Bacteria	p__Proteobacteria	c__Gammaproteobacteria	o__Pseudomonadales	f__Pseudomonadaceae	g__Pseudomonas	s__unclassified	EU537106.1 gg_id:279854 profile human microbiota antecubital fossa (inner elbow) skin clone nbt220g07	10646	11741	13078	12161	11395	11619	11452	12816	12270	11979	10867	12958	12444
1433	k__Bacteria	p__Proteobacteria	c__Gammaproteobacteria	o__Chromatiales	f__Chromatiaceae	g__unclassified	s__unclassified	GU061300.1 gg_id:574531 Evaluation culturing methods cultivate previously Yel Sea intertidal beach seawater 20 m depth clone 20m-50	9942	9885	12264	11295	10285	10106	10656	12421	11648	11225	10195	13042	13499
1434	k__Bacteria	p__Proteobacteria	c__Gammaproteobacteria	o__Alteromonadales	f__Alteromonadaceae	g__unclassified	s__unclassified	AB473549.1 gg_id:419632 Aestuariibacter sp. NT-2008 str. Sd 2-38 (= KMM 3894)	11135	11870	13928	11799	11222	11138	12366	14046	13988	12629	10826	12001	13823
1435	k__Bacteria	p__Proteobacteria	c__Gammaproteobacteria	o__Pseudomonadales	f__Pseudomonadaceae	g__Pseudomonas	s__unclassified	FJ894060.1 gg_id:561617 Matriptase-deficient mice exhibit ichthyotic selective shift skin microbiota B1E; ear punch biopsy C57BL/6J mouse (8 weeks) clone nbt175f02	11421	11497	13151	11438	11537	11598	12619	13200	13237	12589	12101	13566	13998
1438	k__Bacteria	p__Proteobacteria	c__Gammaproteobacteria	o__Alteromonadales	f__Colwelliaceae	g__Colwellia	s__unclassified	DQ490038.1 gg_id:158539 Microbial life ridge flank crustal fluids clone ODP-70B-02	11228	11728	13687	12070	11749	11995	12991	13836	13647	12555	12177	12641	13279
1439	k__Bacteria	p__Proteobacteria	c__Gammaproteobacteria	o__Oceanospirillales	f__Alteromonadaceae	g__Marinobacter	s__unclassified	AF468259.1 gg_id:80533 Arctic pack ice; northern Fram Strait; 80 31.1 N; 01 deg 59.7 min E clone ARKDMS-57	10570	11356	13095	10527	10414	8221	10596	13495	12864	11025	10200	10777	11809
1440	k__Bacteria	p__Proteobacteria	c__Gammaproteobacteria	o__Pseudomonadales	f__Pseudomonadaceae	g__Pseudomonas	s__unclassified	GU186116.1 gg_id:589957 Pseudomonas putida str. IHB B 1369	10341	11330	12888	11243	12118	11089	11499	13144	13123	12507	10782	14024	13682
1441	k__Bacteria	p__Proteobacteria	c__Gammaproteobacteria	o__Alteromonadales	f__Pseudoalteromonadaceae	g__Pseudoalteromonas	s__unclassified	AF144036.1 gg_id:8967 Pseudoalteromonas maricaloris str. KMM636; LMG 19692; CIP 106859	11421	12124	12126	12376	12219	12483	11559	12641	12115	13030	13042	12163	12570
1442	k__Bacteria	p__Proteobacteria	c__Gammaproteobacteria	o__Chromatiales	f__Chromatiaceae	g__unclassified	s__unclassified	DQ394966.1 gg_id:153375 harbor sediment clone VHS-B3-85	12463	12845	14203	13365	12925	13046	13473	13783	13633	14059	13542	13647	13913
1443	k__Bacteria	p__Proteobacteria	c__Gammaproteobacteria	o__Methylococcales	f__Methylococcaceae	g__Methylobacter	s__unclassified	DQ521819.1 gg_id:160617 Anaerobic Methane Oxidizing ANME-1b Archaea Hypersaline Sediments Gulf Mexico sediments clone SURF-GC205-Bac34	8437	8649	12005	8725	8668	7656	8840	12622	11749	8755	7054	10270	13036
1444	k__Bacteria	p__Proteobacteria	c__Gammaproteobacteria	o__Pseudomonadales	f__Pseudomonadaceae	g__Pseudomonas	s__unclassified	FN675869.1 gg_id:518676 Pseudomonas trivialis RE*1-1-14	12237	12871	13679	13423	13133	13361	13275	13802	13520	13791	13696	13531	13558
1446	k__Bacteria	p__Proteobacteria	c__Gammaproteobacteria	o__Pseudomonadales	f__Pseudomonadaceae	g__Pseudomonas	s__unclassified	EU538939.1 gg_id:285340 profile human microbiota antecubital fossa (inner elbow) skin clone nbt95f03	9460	10460	12285	12032	12805	11171	10088	12657	11889	9786	10891	11516	12027
1448	k__Bacteria	p__Proteobacteria	c__Gammaproteobacteria	o__Oceanospirillales	f__Saccharospirillaceae	g__Reinekea	s__unclassified	GQ348323.1 gg_id:570256 Metagenome versatile chemolithoautotroph expanding oceanic dead zones Saanich Inlet 200 m depth clone SGTA388	11343	11683	13184	11571	11608	11387	11017	13459	13116	12143	11493	11599	13420
1449	k__Bacteria	p__Proteobacteria	c__Gammaproteobacteria	o__Pseudomonadales	f__Pseudomonadaceae	g__Pseudomonas	s__unclassified	EU360314.1 gg_id:261260 Pseudomonas fluorescens str. 2313	11271	11851	13087	11821	11741	11819	12311	13503	13424	12448	12651	13289	12763
1450	k__Bacteria	p__Proteobacteria	c__Gammaproteobacteria	o__Methylococcales	f__Methylococcaceae	g__Methylobacter	s__unclassified	AJ937699.1 gg_id:143230 Microbiological investigation methane- and hydrocarbon-discharging volcanoes Carpathian Mountains Romania mud terrestrial volcano clone PMMV-Bac260	9379	9690	10708	10137	9614	9284	8811	12309	11317	8008	9306	11178	11489
1452	k__Bacteria	p__Proteobacteria	c__Gammaproteobacteria	o__Oceanospirillales	f__Alteromonadaceae	g__Marinobacter	s__unclassified	EU287196.1 gg_id:246628 Pacific arctic surface sediment clone S11-13	8560	10687	13352	8823	8476	9034	10520	13126	12645	10246	8579	11855	12116
1453	k__Bacteria	p__Proteobacteria	c__Gammaproteobacteria	o__Oceanospirillales	f__Oceanospirillaceae	g__Marinomonas	s__unclassified	DQ311094.1 gg_id:144989 Marinomonas sp. str. NJ548	8296	8869	11159	8647	8725	8304	9105	11155	10757	11074	7820	9041	11282
1454	k__Bacteria	p__Proteobacteria	c__Gammaproteobacteria	o__Oceanospirillales	f__Alteromonadaceae	g__Marinobacter	s__unclassified	EU328041.1 gg_id:277828 dynamics during bioremediation crude oil contaminated moderate saline soil clone B158	11500	12445	13416	12114	11948	11755	11131	14034	13764	12635	11475	12665	14088
1455	k__Bacteria	p__Proteobacteria	c__Gammaproteobacteria	o__Pseudomonadales	f__Pseudomonadaceae	g__Pseudomonas	s__unclassified	FJ894338.1 gg_id:564449 Matriptase-deficient mice exhibit ichthyotic selective shift skin microbiota B2E; ear punch biopsy C57BL/6J mouse (2 weeks) clone nbt38h11	10886	11639	12234	10834	11083	11136	10061	12933	12851	11390	11304	12002	12289
1458	k__Bacteria	p__Proteobacteria	c__Gammaproteobacteria	o__Chromatiales	f__Chromatiaceae	g__unclassified	s__unclassified	FJ484458.1 gg_id:553048 microbial autonomous rover world's deepest phreatic sinkhole wall biomat El Zacaton 17m depth clone Z17M54B	10205	10625	13265	9271	9299	9124	12033	13521	13196	10664	8730	11945	12897
1459	k__Bacteria	p__Proteobacteria	c__Gammaproteobacteria	o__Pseudomonadales	f__Pseudomonadaceae	g__Pseudomonas	s__unclassified	GQ499333.1 gg_id:539966 Pseudomonas putida str. M1	9983	10600	13345	11554	11586	11758	11732	13127	13483	13339	12661	13860	13277
1460	k__Bacteria	p__Proteobacteria	c__Gammaproteobacteria	o__Pseudomonadales	f__Pseudomonadaceae	g__Pseudomonas	s__unclassified	FJ894369.1 gg_id:536140 Matriptase-deficient mice exhibit ichthyotic selective shift skin microbiota B2E; ear punch biopsy C57BL/6J mouse (4 weeks) clone nbt129a11	11162	11822	13307	12570	11837	12255	11577	13338	13060	12996	12251	13803	12999
1465	k__Bacteria	p__Proteobacteria	c__Gammaproteobacteria	o__Alteromonadales	f__Colwelliaceae	g__Thalassomonas	s__unclassified	FJ202297.1 gg_id:322290 and White Plague Disease-Induced Changes Caribbean Coral Montastraea faveolata kept aquarium 23 days clone SGUS489	10343	11563	14359	7246	7092	7052	13910	14317	14168	9319	7409	10501	12547
1466	k__Bacteria	p__Proteobacteria	c__Gammaproteobacteria	o__Pseudomonadales	f__Pseudomonadaceae	g__Pseudomonas	s__unclassified	NR_024909.1 gg_id:560291 Pseudomonas orientalis str. CFML 96-170; CIP 105540	8168	8309	10042	8832	9430	8963	8131	9761	9679	8484	8717	10476	9916
1467	k__Bacteria	p__Proteobacteria	c__Gammaproteobacteria	o__Chromatiales	f__Chromatiaceae	g__unclassified	s__unclassified	DQ351781.1 gg_id:147516 Microbial Adherent Sediment Particles Heavy Metal Contaminated North Sea Surface Sediments marine sediments clone Belgica2005/10-140-8	10240	10214	12104	11504	10728	10771	9203	12855	12843	12293	10033	13029	13254
1468	k__Bacteria	p__Proteobacteria	c__Gammaproteobacteria	o__Oceanospirillales	f__Alteromonadaceae	g__unclassified	s__unclassified	GQ920839.1 gg_id:550044 Marinimicrobium sp. str. SX15	11437	12029	14205	12422	12270	12390	12116	14086	14030	13231	12790	13250	14301
1469	k__Bacteria	p__Proteobacteria	c__Gammaproteobacteria	o__Oceanospirillales	f__Litincolaceae	g__Litincola	s__unclassified	EF176580.1 gg_id:181920 Litincola lipolitica str. IMCC1097	11337	10421	10996	10534	10768	10362	9008	11502	10174	9864	9355	9997	12803
1470	k__Bacteria	p__Proteobacteria	c__Gammaproteobacteria	o__Alteromonadales	f__Colwelliaceae	g__Thalassomonas	s__unclassified	GU230351.1 gg_id:594414 Multilevel approach along Rio de la Plata-South Atlantic Ocean coastal sediment clone ARTE12_247	9945	11295	14708	10797	9967	9528	13008	14445	14018	10415	10026	11214	13775
1471	k__Bacteria	p__Proteobacteria	c__Gammaproteobacteria	o__Alteromonadales	f__Alteromonadaceae	g__Alteromonas	s__Alteromonas marina	AF288360.1 gg_id:71626 Alteromonas alvinellae str. HY757	8335	9152	13056	8051	7869	8410	9427	13802	13400	11210	9097	5659	11949
1473	k__Bacteria	p__Proteobacteria	c__Gammaproteobacteria	o__Pseudomonadales	f__Pseudomonadaceae	g__Pseudomonas	s__unclassified	EU539533.1 gg_id:285381 profile human microbiota antecubital fossa (inner elbow) skin clone nbt241d02	10465	11593	13722	11625	11130	11138	11695	13292	12962	11318	9978	12670	12905
1474	k__Bacteria	p__Proteobacteria	c__Gammaproteobacteria	o__Oceanospirillales	f__Alcanivoracaceae	g__Alcanivorax	s__unclassified	DQ234131.2 gg_id:144283 determined library mangrove clone DS047	9085	9605	11177	10285	9633	9004	9546	11499	10697	8812	9008	9211	11755
1475	k__Bacteria	p__Proteobacteria	c__Gammaproteobacteria	o__Pseudomonadales	f__Pseudomonadaceae	g__Pseudomonas	s__Pseudomonas oleovorans	FJ217181.1 gg_id:575069 Pseudomonas oryzihabitans str. BBAL-03d	9492	10174	11710	11386	10538	10333	9232	12456	12315	10993	10522	11725	12968
1476	k__Bacteria	p__Proteobacteria	c__Gammaproteobacteria	o__Pseudomonadales	f__Pseudomonadaceae	g__Pseudomonas	s__unclassified	EU439425.1 gg_id:594417 Pseudomonas putida str. OK-St	8877	10114	11721	11683	12154	9796	10066	10308	11158	10775	9133	12347	12247
1477	k__Bacteria	p__Proteobacteria	c__Gammaproteobacteria	o__Pseudomonadales	f__Pseudomonadaceae	g__Pseudomonas	s__unclassified	FJ950631.1 gg_id:401370 Pseudomonas putida str. c255	13025	12769	14000	13063	12694	12568	13090	13795	13317	13260	13075	13665	13280
1478	k__Bacteria	p__Proteobacteria	c__Gammaproteobacteria	o__Alteromonadales	f__Alteromonadaceae	g__Alteromonas	s__Alteromonas marina	AF386742.1 gg_id:44702 Alteromonas sp. str. 4BT	11039	11142	13184	11621	11218	11537	11139	13263	12839	12174	11210	11753	12562
1479	k__Bacteria	p__Proteobacteria	c__Gammaproteobacteria	o__Oceanospirillales	f__Endozoicimonaceae	g__SGUS388	s__unclassified	FJ202634.1 gg_id:354436 and White Plague Disease-Induced Changes Caribbean Coral Montastraea faveolata kept aquarium 23 days clone SGUS1328	14844	14977	14929	15277	15087	15267	15505	15132	15140	15496	15815	15315	13243
1480	k__Bacteria	p__Proteobacteria	c__Gammaproteobacteria	o__Pseudomonadales	f__Pseudomonadaceae	g__Pseudomonas	s__unclassified	EU434416.1 gg_id:264637 Pseudomonas fluorescens str. a1	10462	10712	12416	10451	11145	10716	10468	13348	13219	12177	10788	12636	13198
1481	k__Bacteria	p__Proteobacteria	c__Gammaproteobacteria	o__Pseudomonadales	f__Pseudomonadaceae	g__Pseudomonas	s__unclassified	EU535748.1 gg_id:286344 profile human microbiota antecubital fossa (inner elbow) skin clone nbt10c12	12327	12866	13994	13147	12763	13015	12334	13681	13361	13543	12385	13235	13203
1482	k__Bacteria	p__Proteobacteria	c__Gammaproteobacteria	o__Pseudomonadales	f__Pseudomonadaceae	g__Pseudomonas	s__unclassified	FM211694.1 gg_id:325970 Pseudomonas putida str. P9	11015	11634	12997	11364	11913	11410	11823	13099	12942	11881	10250	13052	13319
1483	k__Bacteria	p__Proteobacteria	c__Gammaproteobacteria	o__Methylococcales	f__Methylococcaceae	g__unclassified	s__unclassified	AB486440.1 gg_id:585666 Microbial responsive denitrification-inducing conditions rice paddy soil clone TSBAR003_C17	11122	11146	12377	10428	11324	10723	8744	12152	10963	12042	10161	12069	12150
1484	k__Bacteria	p__Proteobacteria	c__Gammaproteobacteria	o__Alteromonadales	f__Pseudoalteromonadaceae	g__Pseudoalteromonas	s__unclassified	AF082564.1 gg_id:8947 Pseudoalteromonas distincta str. KMM638T	8190	8154	10691	8775	8228	8024	6556	10810	10413	7924	8054	5415	11801
1485	k__Bacteria	p__Proteobacteria	c__Gammaproteobacteria	o__Pseudomonadales	f__Pseudomonadaceae	g__Pseudomonas	s__unclassified	FJ894346.1 gg_id:538400 Matriptase-deficient mice exhibit ichthyotic selective shift skin microbiota B2E; ear punch biopsy C57BL/6J mouse (4 weeks) clone nbt129b01	11488	11857	13924	12181	12328	11797	13402	14019	13932	13087	11521	13312	13953
1487	k__Bacteria	p__Proteobacteria	c__Gammaproteobacteria	o__Methylococcales	f__Crenotrichaceae	g__Crenothrix	s__unclassified	AB240527.1 gg_id:141423 microbial structure rhizosphere biofilm Sapporo root-base (80 160 mm) Phragmites Sosei River Sappro Japan clone SRRB72	12294	12251	13009	12073	12433	12302	11590	13666	13592	11493	12153	11388	13410
1488	k__Bacteria	p__Proteobacteria	c__Gammaproteobacteria	o__Chromatiales	f__Chromatiaceae	g__unclassified	s__unclassified	GQ351146.1 gg_id:586541 Metagenome versatile chemolithoautotroph expanding oceanic dead zones Eastern North Pacific Ocean Station P4 1000 m depth clone J8P41000_1B06	11005	11684	12972	12347	12066	12274	11346	13590	13518	13310	12287	13716	13693
1490	k__Bacteria	p__Proteobacteria	c__Gammaproteobacteria	o__Pseudomonadales	f__Pseudomonadaceae	g__Pseudomonas	s__unclassified	EF102849.1 gg_id:241842 Pseudomonas putida str. G-4-14-1	11501	11181	13050	11637	12014	11126	11899	13439	13265	12417	11981	13875	13274
1492	k__Bacteria	p__Proteobacteria	c__Gammaproteobacteria	o__Pseudomonadales	f__Pseudomonadaceae	g__Pseudomonas	s__unclassified	AF482685.1 gg_id:66956 Pseudomonas sp. str. NMX	7213	8608	11922	9364	9877	7392	9446	13539	12848	8551	9581	11379	11193
1494	k__Bacteria	p__Proteobacteria	c__Gammaproteobacteria	o__Chromatiales	f__Ectothiorhodospiraceae	g__unclassified	s__unclassified	AM935440.1 gg_id:539161 Dynamics during identified and SSU libraries pilot-scale bioremediation process hydrocarbon-contaminated soil clone AMIA5	9217	9787	12647	10619	9569	9487	10324	13349	12621	10986	8936	12654	12983
1495	k__Bacteria	p__Proteobacteria	c__Gammaproteobacteria	o__Chromatiales	f__Ectothiorhodospiraceae	g__unclassified	s__unclassified	AF339744.1 gg_id:40387 thermal vent clone V3	11914	12300	13882	11702	12590	12072	12490	13150	13032	11963	11164	12338	13531
1496	k__Bacteria	p__Proteobacteria	c__Gammaproteobacteria	o__Chromatiales	f__Chromatiaceae	g__unclassified	s__unclassified	EF646139.1 gg_id:247661 Potential interactions particle- anammox and archaeal partners namibian Namibian upwelling system clone N67e_178	11432	11826	12307	12693	12217	12055	10914	12035	11678	11628	12629	11665	12982
1497	k__Bacteria	p__Proteobacteria	c__Gammaproteobacteria	o__Oceanospirillales	f__Alteromonadaceae	g__Marinobacter	s__unclassified	AY180101.1 gg_id:78569 Marinobacter excellens str. KMM 3809	7536	9546	12222	8204	7361	7665	9769	12540	12079	9662	7396	10423	11756
1498	k__Bacteria	p__Proteobacteria	c__Gammaproteobacteria	o__Pseudomonadales	f__Pseudomonadaceae	g__Pseudomonas	s__unclassified	AB302402.1 gg_id:221292 Pseudomonas multiaromavorans str. C-18	9606	10172	11686	10800	11521	10575	10276	11554	10618	10797	9954	11231	11539
1499	k__Bacteria	p__Proteobacteria	c__Gammaproteobacteria	o__Chromatiales	f__Chromatiaceae	g__unclassified	s__unclassified	FJ205341.1 gg_id:551312 Prokaryotic deep-sea hydrothermal region East Lau Spreading Centre deep marine sediments depth:2725m clone II8B	11315	11700	13281	11205	10648	11435	11003	13406	12943	11943	10720	12429	13896
1501	k__Bacteria	p__Proteobacteria	c__Gammaproteobacteria	o__Pseudomonadales	f__Pseudomonadaceae	g__Pseudomonas	s__unclassified	AY738626.1 gg_id:102117 Pseudomonas putida	10815	11735	13304	12162	12103	12241	11703	12984	13184	13603	13137	13225	12815
1502	k__Bacteria	p__Proteobacteria	c__Gammaproteobacteria	o__Pseudomonadales	f__Pseudomonadaceae	g__Pseudomonas	s__unclassified	FJ893958.1 gg_id:571781 Matriptase-deficient mice exhibit ichthyotic selective shift skin microbiota B1E; ear punch biopsy C57BL/6J mouse (4 weeks) clone nbt123d05	10994	11501	13153	12365	12468	12324	12689	13370	13253	13112	11639	13745	13299
1505	k__Bacteria	p__Proteobacteria	c__Gammaproteobacteria	o__Alteromonadales	f__Colwelliaceae	g__Colwellia	s__unclassified	DQ351740.1 gg_id:146764 Microbial Adherent Sediment Particles Heavy Metal Contaminated North Sea Surface Sediments marine sediments clone Belgica2005/10-120-4	8872	9419	12533	9907	9211	9058	9223	13089	12617	10882	8996	10798	12333
1506	k__Bacteria	p__Proteobacteria	c__Gammaproteobacteria	o__Oceanospirillales	f__Alteromonadaceae	g__Marinimicrobium	s__unclassified	EU328092.1 gg_id:278620 dynamics during bioremediation crude oil contaminated moderate saline soil clone Y178	11904	11832	13527	11897	11685	11469	11659	13564	13206	12821	11668	12641	13197
1508	k__Bacteria	p__Proteobacteria	c__Gammaproteobacteria	o__Pseudomonadales	f__Pseudomonadaceae	g__Pseudomonas	s__unclassified	EU540301.1 gg_id:283128 profile human microbiota antecubital fossa (inner elbow) skin clone nbt114f12	11223	11462	13774	11521	11384	11466	12637	13723	13675	12228	11565	13103	13572
1512	k__Bacteria	p__Proteobacteria	c__Gammaproteobacteria	o__Oceanospirillales	f__OM60	g__unclassified	s__unclassified	AM997955.1 gg_id:570446 and biogeography deep-sea surface sediments South Ocean Atlantic Ocean:South-Atlantic OceanGuinea Basin clone Ucc1549	8672	9377	12636	9183	8175	8573	8727	12507	12585	8765	8358	10248	12522
1517	k__Bacteria	p__Proteobacteria	c__Gammaproteobacteria	o__Sedimenticolales	f__Sedimenticolaceae	g__Sedimenticola	s__unclassified	AB530204.1 gg_id:586339 Monitoring Suez and Tokyo bays based on analyses marine sediment clone Tokyo..Bac.4	8623	8532	12216	9470	9062	7480	10250	12885	12257	8871	8106	11593	12140
1519	k__Bacteria	p__Proteobacteria	c__Gammaproteobacteria	o__Pseudomonadales	f__Pseudomonadaceae	g__Pseudomonas	s__unclassified	EU539837.1 gg_id:285008 profile human microbiota antecubital fossa (inner elbow) skin clone nbt106a06	11106	11668	13459	12116	11670	11528	12912	13322	13127	12665	11298	13211	13060
1521	k__Bacteria	p__Proteobacteria	c__Gammaproteobacteria	o__Alteromonadales	f__Alteromonadaceae	g__Alteromonas	s__unclassified	AF114504.1 gg_id:8882 attached marine recovered depth 400m clone 25 proteobacterium	9772	8740	10947	9091	9049	9012	7873	10740	9050	7877	6570	9147	10027
1522	k__Bacteria	p__Proteobacteria	c__Gammaproteobacteria	o__Oceanospirillales	f__Alteromonadaceae	g__Marinobacter	s__unclassified	DQ015835.1 gg_id:139700 Antarctic lake water clone ELB19-223	7710	7628	11122	9148	8298	8686	6902	11812	10889	10474	7861	11126	11545
1523	k__Bacteria	p__Proteobacteria	c__Gammaproteobacteria	o__Pseudomonadales	f__Pseudomonadaceae	g__Pseudomonas	s__unclassified	EU540286.1 gg_id:279871 profile human microbiota antecubital fossa (inner elbow) skin clone nbt113h09	11231	11384	12460	11179	11448	11707	11159	13368	13393	12515	12186	13290	13398
1524	k__Bacteria	p__Proteobacteria	c__Gammaproteobacteria	o__Pseudomonadales	f__Pseudomonadaceae	g__Pseudomonas	s__unclassified	U81870.1 gg_id:8646 Pseudomonas sp. str. BI*7	11581	11619	12134	11603	11535	11425	10631	11960	11981	9993	9462	10727	12173
1525	k__Bacteria	p__Proteobacteria	c__Gammaproteobacteria	o__Pseudomonadales	f__Pseudomonadaceae	g__Pseudomonas	s__unclassified	AY303300.1 gg_id:129613 Pseudomonas sp. str. ps4-28	10166	10368	12670	10026	10095	10158	10185	12625	12405	10721	9640	11566	12157
1526	k__Bacteria	p__Proteobacteria	c__Gammaproteobacteria	o__Oceanospirillales	f__Oceanospirillaceae	g__Oleibacter	s__unclassified	AM930467.1 gg_id:272107 involved Tripneustes gratilla (Echinoidea) cloning and FISH host body wall lesions clone 3.12	11049	10792	14133	9494	8829	9494	12686	13495	14144	8305	8355	10582	12999
1527	k__Bacteria	p__Proteobacteria	c__Gammaproteobacteria	o__Pseudomonadales	f__Pseudomonadaceae	g__Pseudomonas	s__unclassified	EU537958.1 gg_id:282775 profile human microbiota antecubital fossa (inner elbow) skin clone nbt228a05	10150	10248	12423	11194	10875	10556	10437	12969	12357	12571	10507	13099	12549
1528	k__Bacteria	p__Proteobacteria	c__Gammaproteobacteria	o__Pseudomonadales	f__Pseudomonadaceae	g__Pseudomonas	s__unclassified	FJ894406.1 gg_id:573458 Matriptase-deficient mice exhibit ichthyotic selective shift skin microbiota B2E; ear punch biopsy C57BL/6J mouse (4 weeks) clone nbt130b09	11588	12146	13428	12793	11977	12149	12096	12963	12254	12935	11498	12930	12290
1529	k__Bacteria	p__Proteobacteria	c__Gammaproteobacteria	o__Pseudomonadales	f__Pseudomonadaceae	g__Pseudomonas	s__Pseudomonas chlororaphis	GU186113.1 gg_id:585304 Pseudomonas chlororaphis str. IHB B 1352	11218	11300	12147	12137	12375	11912	10997	12531	12990	13034	12059	13453	12966
1530	k__Bacteria	p__Proteobacteria	c__Gammaproteobacteria	o__Pseudomonadales	f__Pseudomonadaceae	g__Pseudomonas	s__unclassified	AF100322.1 gg_id:8680 Pseudomonas brassicacearum str. NFM421; CFBP 11874	8790	8484	10525	8415	9525	9474	9114	11250	10802	10762	9106	10773	10325
1531	k__Bacteria	p__Proteobacteria	c__Gammaproteobacteria	o__Alteromonadales	f__Alteromonadaceae	g__unclassified	s__unclassified	AY207502.1 gg_id:84007 Aestuariibacter salexigens str. JC2042	8591	9910	12539	9244	9098	7790	8252	13327	12988	9203	7612	10053	11515
1532	k__Bacteria	p__Proteobacteria	c__Gammaproteobacteria	o__Pseudomonadales	f__Pseudomonadaceae	g__Pseudomonas	s__unclassified	EU536400.1 gg_id:285545 profile human microbiota antecubital fossa (inner elbow) skin clone nbt213c12	11459	10766	13274	11229	11141	11120	11541	13442	13158	12428	10069	12294	13237
1534	k__Bacteria	p__Proteobacteria	c__Gammaproteobacteria	o__Oceanospirillales	f__OM60	g__unclassified	s__unclassified	EU491047.1 gg_id:265525 Abundance and microbial life ocean crust seafloor lavas Loi'hi Seamount South Rift X3 clone P7X3b4F10	9572	10582	13045	11418	10922	11122	10758	14139	13652	11592	13529	12505	13404
1535	k__Bacteria	p__Proteobacteria	c__Gammaproteobacteria	o__Pseudomonadales	f__Pseudomonadaceae	g__Pseudomonas	s__unclassified	DQ071557.1 gg_id:128217 Pseudomonas monteilii str. R1	9402	10417	11715	11299	11701	11489	9500	11809	11828	12338	10283	13140	12277
1536	k__Bacteria	p__Proteobacteria	c__Gammaproteobacteria	o__Pseudomonadales	f__Pseudomonadaceae	g__Pseudomonas	s__unclassified	AJ889839.1 gg_id:113774 Pseudomonas avellanae str. ISF 2059	9520	9604	11602	9699	10054	9950	8802	12148	11675	11308	9554	11064	10680
1537	k__Bacteria	p__Proteobacteria	c__Gammaproteobacteria	o__Oceanospirillales	f__Alteromonadaceae	g__Marinobacter	s__unclassified	AM503093.1 gg_id:311877 Marinobacter guineae str. LMG 24048 = M3B	13153	13513	13748	14175	13650	13752	13332	13730	13666	14306	13588	13609	12847
1538	k__Bacteria	p__Proteobacteria	c__Gammaproteobacteria	o__Oceanospirillales	f__OM60	g__unclassified	s__unclassified	EU592383.1 gg_id:553196 Seasonal changes Salton Sea hypersaline water clone SSW145N	6110	9431	10497	7123	6213	5860	8726	11610	11461	5621	5831	6757	9477
1539	k__Bacteria	p__Proteobacteria	c__Gammaproteobacteria	o__Pseudomonadales	f__Pseudomonadaceae	g__Pseudomonas	s__unclassified	EU538917.1 gg_id:281421 profile human microbiota antecubital fossa (inner elbow) skin clone nbt95b04	10838	11203	12787	11848	11917	11645	12701	13530	13342	12091	12619	13170	12676
1540	k__Bacteria	p__Proteobacteria	c__Gammaproteobacteria	o__Pseudomonadales	f__Pseudomonadaceae	g__Pseudomonas	s__unclassified	EU169164.1 gg_id:243916 Pseudomonas fluorescens str. B67	11988	12269	13745	12742	13270	11990	12373	14280	14077	12280	12404	13767	13050
1541	k__Bacteria	p__Proteobacteria	c__Gammaproteobacteria	o__Oceanospirillales	f__Alteromonadaceae	g__Marinobacter	s__unclassified	AJ292527.1 gg_id:37115 Marinobacter sp. Trimyema-1 1	8850	9380	12962	9716	9174	9089	11898	13078	12629	11247	9492	10775	12419
1542	k__Bacteria	p__Proteobacteria	c__Gammaproteobacteria	o__Pseudomonadales	f__Pseudomonadaceae	g__Pseudomonas	s__unclassified	EU538578.1 gg_id:284694 profile human microbiota antecubital fossa (inner elbow) skin clone nbt232a06	10872	11431	13036	12219	12425	12279	12669	13324	13240	13026	11571	13643	13283
1543	k__Bacteria	p__Proteobacteria	c__Gammaproteobacteria	o__Pseudomonadales	f__Pseudomonadaceae	g__Pseudomonas	s__unclassified	EF645247.1 gg_id:238269 Pseudomonas plecoglossicida str. CGMCC 2093	9135	9458	12445	11060	12501	9999	8661	11883	12672	11867	9709	13664	12176
1544	k__Bacteria	p__Proteobacteria	c__Gammaproteobacteria	o__Pseudomonadales	f__Pseudomonadaceae	g__Pseudomonas	s__unclassified	EU540085.1 gg_id:284259 profile human microbiota antecubital fossa (inner elbow) skin clone nbt245c01	11609	12329	13506	12710	12368	12709	10898	13513	12766	12876	12106	13054	13019
1545	k__Bacteria	p__Proteobacteria	c__Gammaproteobacteria	o__Pseudomonadales	f__Pseudomonadaceae	g__Pseudomonas	s__Pseudomonas umsongensis	EU438859.1 gg_id:301735 Pseudomonas putida 29	9975	9621	12197	10759	11754	10837	10858	13068	12760	12516	10712	13151	12845
1546	k__Bacteria	p__Proteobacteria	c__Gammaproteobacteria	o__Oceanospirillales	f__OM60	g__unclassified	s__unclassified	FN398053.1 gg_id:592957 Haliea sp. str. 7SM29 = CECT 7447	10871	11538	12832	12452	12108	12540	13154	13654	13730	14112	13052	13806	13154
1548	k__Bacteria	p__Proteobacteria	c__Gammaproteobacteria	o__Oceanospirillales	f__Oceanospirillaceae	g__unclassified	s__unclassified	DQ206422.1 gg_id:140325 microbial mediates arsenate reduction soda lake water clone ML-S-4	9561	9274	11658	9929	9882	10390	9629	12617	12327	12071	8120	12420	12574
1550	k__Bacteria	p__Proteobacteria	c__Gammaproteobacteria	o__Pseudomonadales	f__Pseudomonadaceae	g__Pseudomonas	s__unclassified	FJ894690.1 gg_id:551928 Matriptase-deficient mice exhibit ichthyotic selective shift skin microbiota BME; ear punch biopsy C57BL/6J mouse (2 weeks) clone nbt40b03	10213	10910	11353	11907	11367	11391	11411	12969	12613	11605	12747	12682	11106
1551	k__Bacteria	p__Proteobacteria	c__Gammaproteobacteria	o__Chromatiales	f__Chromatiaceae	g__unclassified	s__unclassified	FJ529318.1 gg_id:512678 Evidence vertical transmission symbionts adult embryo Caribbean sponge Svenzea zeai clone E25	13698	13821	14538	13922	13754	13978	13840	14298	14156	14230	14411	14215	14575
1552	k__Bacteria	p__Proteobacteria	c__Gammaproteobacteria	o__Pseudomonadales	f__Pseudomonadaceae	g__Azorhizophilus	s__unclassified	AAAU03000003.1 gg_id:133692 Azotobacter vinelandii str. AvOP	9492	10172	11487	10481	10727	10574	12267	11849	12643	10659	9528	11739	12067
1553	k__Bacteria	p__Proteobacteria	c__Gammaproteobacteria	o__Alteromonadales	f__Pseudoalteromonadaceae	g__Pseudoalteromonas	s__unclassified	FJ457157.1 gg_id:566474 Pseudoalteromonas sp. str. S1688	11413	11435	11940	11963	11769	11949	11574	12700	12357	12216	11270	12048	12525
1554	k__Bacteria	p__Proteobacteria	c__Gammaproteobacteria	o__Alteromonadales	f__Pseudoalteromonadaceae	g__Pseudoalteromonas	s__unclassified	DQ520896.1 gg_id:159738 Pseudoalteromonas tetraodonis str. BSi20588	11433	10593	13375	10763	10820	9845	13119	13431	12860	10188	8836	11214	12376
1555	k__Bacteria	p__Proteobacteria	c__Gammaproteobacteria	o__Pseudomonadales	f__Pseudomonadaceae	g__Pseudomonas	s__unclassified	EU536050.1 gg_id:285952 profile human microbiota antecubital fossa (inner elbow) skin clone nbt07g11	11972	12387	13804	12970	12732	12692	12956	14354	14056	13745	12792	13912	13881
1556	k__Bacteria	p__Proteobacteria	c__Gammaproteobacteria	o__Alteromonadales	f__Colwelliaceae	g__Thalassomonas	s__unclassified	FJ203045.1 gg_id:322845 and White Plague Disease-Induced Changes Caribbean Coral Montastraea faveolata diseased tissue clone SHFG427	8755	11808	14698	8782	6514	8150	13535	14254	13889	10456	5996	10174	12576
1557	k__Bacteria	p__Proteobacteria	c__Gammaproteobacteria	o__Oceanospirillales	f__Oceanospirillaceae	g__Marinomonas	s__unclassified	DQ517862.1 gg_id:160848 Marinomonas sp. str. BSi20385	9078	9973	12472	10338	9364	8989	11115	12228	11939	12272	9552	10875	12541
1558	k__Bacteria	p__Proteobacteria	c__Gammaproteobacteria	o__Oceanospirillales	f__Oceanospirillaceae	g__unclassified	s__unclassified	DQ279852.1 gg_id:142469 Marinomonas sp. str. Y5	7918	10466	11959	8474	8576	8086	8948	12234	13234	9653	7507	9160	11754
1560	k__Bacteria	p__Proteobacteria	c__Gammaproteobacteria	o__Alteromonadales	f__Pseudoalteromonadaceae	g__Pseudoalteromonas	s__unclassified	DQ492778.1 gg_id:158463 Pseudoalteromonas sp. str. BSi20595	11174	11567	13030	11269	10950	11152	12323	13261	13116	12354	11422	11824	13098
1561	k__Bacteria	p__Proteobacteria	c__Gammaproteobacteria	o__Pseudomonadales	f__Pseudomonadaceae	g__Pseudomonas	s__unclassified	DQ318865.1 gg_id:156534 Pseudomonas syringae str. 8535	10439	8743	11491	9421	9658	9430	8064	11718	10924	11093	8985	11296	10939
1562	k__Bacteria	p__Proteobacteria	c__Gammaproteobacteria	o__Oceanospirillales	f__Alteromonadaceae	g__Marinobacter	s__unclassified	AJ439500.1 gg_id:59259 Marinobacter squalenivorans str. 2Asq64	11100	11708	13484	12129	11654	11638	12150	13432	12760	12497	10921	12494	13045
1564	k__Bacteria	p__Proteobacteria	c__Gammaproteobacteria	o__Alteromonadales	f__Pseudoalteromonadaceae	g__Pseudoalteromonas	s__unclassified	EU807989.1 gg_id:310988 Pseudoalteromonas haloplanktis str. AFMB-008041	8172	7053	10663	6309	7414	6557	7203	11318	9928	6105	7254	6999	12412
1565	k__Bacteria	p__Proteobacteria	c__Gammaproteobacteria	o__Pseudomonadales	f__Pseudomonadaceae	g__Pseudomonas	s__Pseudomonas stutzeri	AJ297767.1 gg_id:76785 Pseudomonas stutzeri HY-105	11200	11539	12293	11611	12014	11371	10196	13174	12970	12895	10649	13219	12892
1566	k__Bacteria	p__Proteobacteria	c__Gammaproteobacteria	o__Pseudomonadales	f__Pseudomonadaceae	g__Pseudomonas	s__unclassified	EF489479.1 gg_id:226767 Pseudomonas plecoglossicida	13363	13562	13387	13641	13691	13683	12004	13354	13772	13947	12263	14391	13593
1567	k__Bacteria	p__Proteobacteria	c__Gammaproteobacteria	o__Pseudomonadales	f__Pseudomonadaceae	g__Pseudomonas	s__unclassified	FJ894423.1 gg_id:538102 Matriptase-deficient mice exhibit ichthyotic selective shift skin microbiota B2E; ear punch biopsy C57BL/6J mouse (4 weeks) clone nbt130g06	13915	13596	14244	13997	13739	13777	14162	14555	14368	14161	14090	14163	14043
1568	k__Bacteria	p__Proteobacteria	c__Gammaproteobacteria	o__Alteromonadales	f__Alteromonadaceae	g__Glaciecola	s__Glaciecola punicea	AY165578.1 gg_id:81399 Antarctic pack ice Lasarev Sea Southern Ocean clone ANTXI/4_14-11	9569	10848	13220	11567	10869	10037	12647	13130	13055	11594	10542	11304	13147
1571	k__Bacteria	p__Proteobacteria	c__Gammaproteobacteria	o__Pseudomonadales	f__Pseudomonadaceae	g__Pseudomonas	s__unclassified	GU177878.1 gg_id:591085 Pseudomonas fluorescens str. FE1326	11158	11726	12636	12571	12686	12067	10919	13121	12963	13010	11892	12907	12778
1572	k__Bacteria	p__Proteobacteria	c__Gammaproteobacteria	o__Pseudomonadales	f__Pseudomonadaceae	g__Pseudomonas	s__unclassified	AF131104.1 gg_id:8590 Pseudomonas putida str. MTB5	8573	8970	11129	11007	9988	8860	9275	11870	10924	11104	8381	12046	12509
1573	k__Bacteria	p__Proteobacteria	c__Gammaproteobacteria	o__Pseudomonadales	f__Pseudomonadaceae	g__Pseudomonas	s__unclassified	EU539817.1 gg_id:285462 profile human microbiota antecubital fossa (inner elbow) skin clone nbt105d10	9854	10880	12494	11636	11215	11786	11192	12735	12272	12245	10524	12765	12524
1576	k__Bacteria	p__Proteobacteria	c__Gammaproteobacteria	o__Alteromonadales	f__Pseudoalteromonadaceae	g__Pseudoalteromonas	s__unclassified	DQ492753.1 gg_id:157167 Pseudoalteromonas sp. str. BSi20333	8459	8634	12530	9243	8594	8696	10091	12361	12363	9580	8963	9359	12278
1577	k__Bacteria	p__Proteobacteria	c__Gammaproteobacteria	o__Alteromonadales	f__Pseudoalteromonadaceae	g__Pseudoalteromonas	s__unclassified	AB457046.1 gg_id:347435 Pseudoalteromonas sp. str. SB-A2	13336	13808	14490	14023	14201	14079	13507	14323	14097	14313	14009	14057	14195
1578	k__Bacteria	p__Proteobacteria	c__Gammaproteobacteria	o__Oceanospirillales	f__Halomonadaceae	g__unclassified	s__unclassified	DQ072719.1 gg_id:134569 Halospina denitrificans str. HGD 1-3	11500	12170	13207	12176	12039	12083	10929	13583	13286	12488	12161	12908	13339
1580	k__Bacteria	p__Proteobacteria	c__Gammaproteobacteria	o__Pseudomonadales	f__Pseudomonadaceae	g__Pseudomonas	s__unclassified	FJ895027.1 gg_id:573710 Matriptase-deficient mice exhibit ichthyotic selective shift skin microbiota BME; ear punch biopsy C57BL/6J mouse (8 weeks) clone nbt187a06	11101	12395	13088	12951	12161	12796	12337	12916	12503	12551	11711	13192	12647
1582	k__Bacteria	p__Proteobacteria	c__Gammaproteobacteria	o__Pseudomonadales	f__Pseudomonadaceae	g__Pseudomonas	s__unclassified	EU535249.1 gg_id:280188 profile human microbiota antecubital fossa (inner elbow) skin clone nbt172g06	13065	13695	14357	14248	13689	13758	14329	14021	13743	14177	14144	14294	13912
1583	k__Bacteria	p__Proteobacteria	c__Gammaproteobacteria	o__Pseudomonadales	f__Pseudomonadaceae	g__Pseudomonas	s__unclassified	EU539660.1 gg_id:283327 profile human microbiota antecubital fossa (inner elbow) skin clone nbt243f12	10740	11454	12536	11976	11533	11707	12482	13627	13403	12189	12922	13209	12217
1586	k__Bacteria	p__Proteobacteria	c__Gammaproteobacteria	o__Oceanospirillales	f__Oceanospirillaceae	g__Oleispira	s__unclassified	EU236351.1 gg_id:298239 Haliclona gellius: sponge and symbionts 13 m depth Pacific Ocean clone Hg91A7	10615	11903	12857	10481	10123	10077	11070	13378	12920	10704	9650	10609	12434
1587	k__Bacteria	p__Proteobacteria	c__Gammaproteobacteria	o__Pseudomonadales	f__Pseudomonadaceae	g__Pseudomonas	s__unclassified	EU434368.1 gg_id:276148 Pseudomonas lundensis str. a301	11491	12795	12880	12947	13161	12699	12824	13018	12837	12808	12517	12884	13048
1588	k__Bacteria	p__Proteobacteria	c__Gammaproteobacteria	o__Alteromonadales	f__Colwelliaceae	g__Colwellia	s__unclassified	GQ848466.1 gg_id:581903 Microbial sediments vents along East Lau Spreading Centre deep sea hydrothermal vent sediment clone TVG11BA18	11632	11416	13453	11597	10831	11145	10632	13342	12688	11939	10565	12574	13021
1589	k__Bacteria	p__Proteobacteria	c__Gammaproteobacteria	o__Pseudomonadales	f__Pseudomonadaceae	g__Pseudomonas	s__unclassified	DQ453709.1 gg_id:156806 Pseudomonas pv. savastanoi str. ITM-317	10998	10931	12920	11492	10993	11071	10569	13179	13054	12703	10773	13448	12848
1591	k__Bacteria	p__Proteobacteria	c__Gammaproteobacteria	o__Oceanospirillales	f__HTCC2188	g__unclassified	s__unclassified	DQ354722.1 gg_id:152853 subsurface water clone DR550SWSAEE23	12237	12633	14045	13086	12643	12850	13193	13585	13433	13787	12671	13424	13292
1592	k__Bacteria	p__Proteobacteria	c__Gammaproteobacteria	o__Pseudomonadales	f__Pseudomonadaceae	g__Pseudomonas	s__unclassified	EU539126.1 gg_id:279910 profile human microbiota antecubital fossa (inner elbow) skin clone nbt98f01	12284	12852	13756	13191	12722	12859	12974	14041	13576	13600	13082	13516	13885
1593	k__Bacteria	p__Proteobacteria	c__Gammaproteobacteria	o__Pseudomonadales	f__Pseudomonadaceae	g__Pseudomonas	s__unclassified	EF528261.1 gg_id:227324 Pseudomonas migulae AE2	10739	11097	11981	11784	11390	11722	10604	12580	12495	13111	12115	12540	11806
1594	k__Bacteria	p__Proteobacteria	c__Gammaproteobacteria	o__Oceanospirillales	f__Alcanivoracaceae	g__Alcanivorax	s__unclassified	EU799249.1 gg_id:329506 It's all ranking aquatic Newport Harbour RI clone 1C226826	9520	9936	12502	11225	10096	10430	9983	13136	12681	13175	11459	12821	13444
1595	k__Bacteria	p__Proteobacteria	c__Gammaproteobacteria	o__Oceanospirillales	f__Oleiphilaceae	g__unclassified	s__unclassified	GU061314.1 gg_id:578191 Evaluation culturing methods cultivate previously Yel Sea intertidal beach seawater 20 m depth clone 20m-73	11901	13322	14581	11349	10701	11130	13451	14164	14233	10868	9275	12374	13499
1596	k__Bacteria	p__Proteobacteria	c__Gammaproteobacteria	o__Pseudomonadales	f__Pseudomonadaceae	g__Azorhizophilus	s__unclassified	EF620449.1 gg_id:243090 Azotobacter vinelandii str. ISSDS-430	11632	11703	12740	12176	12105	11596	10456	13087	12462	12346	10981	12872	12774
1599	k__Bacteria	p__Proteobacteria	c__Gammaproteobacteria	o__Alteromonadales	f__Alteromonadaceae	g__unclassified	s__unclassified	AY207503.1 gg_id:83231 Aestuariibacter halophilus str. JC2043	11633	11535	12692	12035	12685	11640	11499	14126	13318	11415	11521	12357	12984
1600	k__Bacteria	p__Proteobacteria	c__Gammaproteobacteria	o__Pseudomonadales	f__Pseudomonadaceae	g__Pseudomonas	s__unclassified	GQ502786.1 gg_id:582124 Pseudomonas putida str. xyz-zjut	9840	10040	10964	11001	11771	10555	11160	13037	13137	12135	11681	13828	12427
1601	k__Bacteria	p__Proteobacteria	c__Gammaproteobacteria	o__Oceanospirillales	f__Alcanivoracaceae	g__Alcanivorax	s__unclassified	EF583624.1 gg_id:275378 Alcanivorax indicus str. B114	10322	10276	11939	12346	11281	10783	9475	12561	11969	11169	9879	11713	12279
1602	k__Bacteria	p__Proteobacteria	c__Gammaproteobacteria	o__Chromatiales	f__Chromatiaceae	g__unclassified	s__unclassified	GU118309.1 gg_id:589714 Threatened Corals Provide Microbial Habitats clone Dstr_I04	9239	8066	13074	10238	9251	9146	11931	13278	12652	11223	9022	13315	12764
1604	k__Bacteria	p__Proteobacteria	c__Gammaproteobacteria	o__Pseudomonadales	f__Pseudomonadaceae	g__Pseudomonas	s__unclassified	DQ465009.2 gg_id:227277 Pseudomonas sp. str. VTT E-052906	6426	7688	9804	8479	9452	8508	7443	11491	10684	9207	7533	10406	11852
1606	k__Bacteria	p__Proteobacteria	c__Gammaproteobacteria	o__Pseudomonadales	f__Pseudomonadaceae	g__Pseudomonas	s__unclassified	AY748893.1 gg_id:104631 Pseudomonas sp. N21.4	9133	9177	10942	10344	10274	10006	9069	11654	10722	11556	9326	11534	10677
1607	k__Bacteria	p__Proteobacteria	c__Gammaproteobacteria	o__Alteromonadales	f__Colwelliaceae	g__Thalassomonas	s__unclassified	AY643537.2 gg_id:131602 White plague like disease Eilat coral reef	8107	7743	12274	7087	6534	6153	9414	11835	11197	6676	5837	8071	11292
1608	k__Bacteria	p__Proteobacteria	c__Gammaproteobacteria	o__Chromatiales	f__Chromatiaceae	g__unclassified	s__unclassified	FJ205285.1 gg_id:564511 Prokaryotic deep-sea region East Lau Spreading Centre active hydrothermal field sediments depth:1922m clone 123	8985	10259	12288	10430	9517	9643	8846	13211	12899	11071	8823	12416	13280
1610	k__Bacteria	p__Proteobacteria	c__Gammaproteobacteria	o__Pseudomonadales	f__Pseudomonadaceae	g__Pseudomonas	s__unclassified	EU169190.1 gg_id:245659 Pseudomonas tolaasii str. B35	10996	11370	12881	11965	11904	11765	12720	13692	13401	12330	12616	13197	12472
1611	k__Bacteria	p__Proteobacteria	c__Gammaproteobacteria	o__Oceanospirillales	f__Alteromonadaceae	g__Marinobacter	s__unclassified	GU223379.1 gg_id:557645 Marinobacter sp. str. EM492	8822	10034	11575	10958	11464	9954	8537	13441	12379	10929	9360	12371	12682
1614	k__Bacteria	p__Proteobacteria	c__Gammaproteobacteria	o__Pseudomonadales	f__Pseudomonadaceae	g__Pseudomonas	s__unclassified	AM905940.1 gg_id:239559 Pseudomonas sp. str. Ri83	9842	9684	11023	10447	9942	10095	11101	13061	12400	10066	11608	12010	11460
1615	k__Bacteria	p__Proteobacteria	c__Gammaproteobacteria	o__Pseudomonadales	f__Pseudomonadaceae	g__Pseudomonas	s__unclassified	FJ894079.1 gg_id:536394 Matriptase-deficient mice exhibit ichthyotic selective shift skin microbiota B1E; ear punch biopsy C57BL/6J mouse (8 weeks) clone nbt175h05	11508	12051	13788	12330	12012	11955	13274	13697	13444	12714	11578	13283	13305
1619	k__Bacteria	p__Proteobacteria	c__Gammaproteobacteria	o__Pseudomonadales	f__Pseudomonadaceae	g__Pseudomonas	s__unclassified	EU538394.1 gg_id:280069 profile human microbiota antecubital fossa (inner elbow) skin clone nbt88g02	13338	13890	14355	14224	13903	14077	13706	14192	13858	14349	14003	14394	13934
1621	k__Bacteria	p__Proteobacteria	c__Gammaproteobacteria	o__Alteromonadales	f__Pseudoalteromonadaceae	g__Pseudoalteromonas	s__unclassified	FJ937921.1 gg_id:512210 Pseudoalteromonas sp. str. LS169	10321	11364	13122	11783	10904	10886	12745	13387	12775	12809	11348	12388	13057
1622	k__Bacteria	p__Proteobacteria	c__Gammaproteobacteria	o__Pseudomonadales	f__Pseudomonadaceae	g__Pseudomonas	s__Pseudomonas umsongensis	EU434532.1 gg_id:269306 Pseudomonas putida str. b263	12024	12034	12368	12415	12305	12395	10969	12712	13317	13414	12411	13375	13366
1623	k__Bacteria	p__Proteobacteria	c__Gammaproteobacteria	o__Alteromonadales	f__Alteromonadaceae	g__Alteromonas	s__Alteromonas marina	AM931040.1 gg_id:239418 Alteromonas sp. str. BUS 07-8	7696	8383	12679	8647	9267	6373	9978	13100	11869	9958	9281	10497	11930
1624	k__Bacteria	p__Proteobacteria	c__Gammaproteobacteria	o__Pseudomonadales	f__Pseudomonadaceae	g__Pseudomonas	s__unclassified	FJ418774.1 gg_id:366431 Pseudomonas syringae pv. tomato str. 2	12007	11614	12803	11537	11470	11341	10923	12578	12314	11562	11175	11142	11831
1626	k__Bacteria	p__Proteobacteria	c__Gammaproteobacteria	o__Alteromonadales	f__Colwelliaceae	g__Colwellia	s__unclassified	L10950.1 gg_id:8854 marine snow clone agg53	7681	9344	10218	6970	7251	6412	8422	10859	10114	6544	6328	10704	11082
1628	k__Bacteria	p__Proteobacteria	c__Gammaproteobacteria	o__Pseudomonadales	f__Pseudomonadaceae	g__Pseudomonas	s__unclassified	EU539823.1 gg_id:286118 profile human microbiota antecubital fossa (inner elbow) skin clone nbt105f04	12959	12918	13205	13476	12768	13247	12201	13386	13122	13379	12714	13359	13180
1629	k__Bacteria	p__Proteobacteria	c__Gammaproteobacteria	o__Alteromonadales	f__Pseudoalteromonadaceae	g__Pseudoalteromonas	s__unclassified	DQ173044.1 gg_id:139222 Pseudoalteromonas sp. str. YASM-6	12472	12675	13561	13556	12857	13207	12276	13884	13438	14114	13636	13596	13657
1631	k__Bacteria	p__Proteobacteria	c__Gammaproteobacteria	o__Pseudomonadales	f__Pseudomonadaceae	g__Pseudomonas	s__unclassified	EU434384.1 gg_id:269895 Pseudomonas fluorescens str. a95	10185	10669	11488	11213	10934	11138	9738	12476	12194	12359	11653	12662	12681
1632	k__Bacteria	p__Proteobacteria	c__Gammaproteobacteria	o__Alteromonadales	f__Colwelliaceae	g__Colwellia	s__unclassified	AY829231.2 gg_id:179606 Colwellia sp. IE7-5	12655	11804	14257	11418	11258	11420	13204	14319	13961	12366	11365	12143	12979
1633	k__Bacteria	p__Proteobacteria	c__Gammaproteobacteria	o__Pseudomonadales	f__Pseudomonadaceae	g__Pseudomonas	s__unclassified	EU439421.1 gg_id:538528 Pseudomonas putida str. LH-S1	10520	10159	12608	11191	11699	10967	10421	12833	13132	12868	10656	13344	13107
1634	k__Bacteria	p__Proteobacteria	c__Gammaproteobacteria	o__Oceanospirillales	f__Alcanivoracaceae	g__Alcanivorax	s__unclassified	EF648146.1 gg_id:244272 dynamics during produced water treatment aerobic activated sludge clone XJ93	12658	10658	14182	10603	10867	10164	11127	14043	14027	11411	9412	12489	13591
1637	k__Bacteria	p__Proteobacteria	c__Gammaproteobacteria	o__Oceanospirillales	f__Oceanospirillaceae	g__unclassified	s__unclassified	AY967730.1 gg_id:115234 Influence starvation ozone and selected isolates on survival southern Jasus edwardsii healthy larval rock lobster s	10324	9607	13568	7894	8087	7129	11932	14216	13518	9867	8163	10899	12247
1638	k__Bacteria	p__Proteobacteria	c__Gammaproteobacteria	o__Pseudomonadales	f__Pseudomonadaceae	g__Pseudomonas	s__unclassified	DQ404013.1 gg_id:152693 Pseudomonas sp. P2	13290	12532	13261	12757	12780	12670	11723	13319	13039	13025	11782	13709	13496
1640	k__Bacteria	p__Proteobacteria	c__Gammaproteobacteria	o__Pseudomonadales	f__Pseudomonadaceae	g__Pseudomonas	s__unclassified	EU539570.1 gg_id:283143 profile human microbiota antecubital fossa (inner elbow) skin clone nbt242b02	10738	10946	13075	11295	11108	11127	9797	12761	11802	11788	10428	12073	11855
1642	k__Bacteria	p__Proteobacteria	c__Gammaproteobacteria	o__Pseudomonadales	f__Pseudomonadaceae	g__Pseudomonas	s__unclassified	EU537095.1 gg_id:285520 profile human microbiota antecubital fossa (inner elbow) skin clone nbt220e06	11250	11875	13056	12461	12253	12643	12300	13136	13071	13410	12455	13032	12484
1643	k__Bacteria	p__Proteobacteria	c__Gammaproteobacteria	o__Pseudomonadales	f__Pseudomonadaceae	g__Pseudomonas	s__unclassified	DQ073452.1 gg_id:133085 Pseudomonas mosselii str. R10	10585	9987	12195	11581	11696	10257	10150	12601	12494	11665	10543	13108	13366
1644	k__Bacteria	p__Proteobacteria	c__Gammaproteobacteria	o__Alteromonadales	f__Pseudoalteromonadaceae	g__unclassified	s__unclassified	EU050781.1 gg_id:246147 libraries sediment Kings Bay Svalbard Arctic clone SS1_B_02_66	12104	11986	14219	11973	11506	11433	11943	14604	14433	12840	10195	12812	13769
1645	k__Bacteria	p__Proteobacteria	c__Gammaproteobacteria	o__Alteromonadales	f__Idiomarinaceae	g__Idiomarina	s__unclassified	EU603445.1 gg_id:275762 Idiomarina seosinensis str. PTG4-5	9158	9393	12396	10294	9998	10048	12208	13200	13143	11837	8542	12210	13301
1646	k__Bacteria	p__Proteobacteria	c__Gammaproteobacteria	o__Oceanospirillales	f__Halomonadaceae	g__Salicola	s__unclassified	GU397403.1 gg_id:515060 Salicola marasensis str. W4B	10242	10084	12213	11447	9902	9641	10024	12574	12370	11738	10008	12172	11914
1647	k__Bacteria	p__Proteobacteria	c__Gammaproteobacteria	o__Alteromonadales	f__Idiomarinaceae	g__Pseudidiomarina	s__unclassified	GQ180187.1 gg_id:591011 Pseudidiomarina sp. str. SW5	6941	6398	11187	7078	6874	7840	9206	11624	10630	9052	7135	9403	11661
1649	k__Bacteria	p__Proteobacteria	c__Gammaproteobacteria	o__Thiotrichales	f__Thiotrichaceae	g__Leucothrix	s__unclassified	EU592359.1 gg_id:581185 Seasonal changes Salton Sea hypersaline water clone SSW84Ap	8969	9308	13990	9536	8936	8895	12567	13479	13567	9875	9169	11203	13009
1650	k__Bacteria	p__Proteobacteria	c__Gammaproteobacteria	o__Pseudomonadales	f__Pseudomonadaceae	g__Pseudomonas	s__unclassified	EU537178.1 gg_id:285666 profile human microbiota antecubital fossa (inner elbow) skin clone nbt67h12	12555	12824	14081	13525	13111	13308	14882	14276	14101	13997	13116	13896	13683
1651	k__Bacteria	p__Proteobacteria	c__Gammaproteobacteria	o__Oceanospirillales	f__Alteromonadaceae	g__Marinobacter	s__unclassified	FJ675168.1 gg_id:513433 Synecology primary and secondary habitats Escherichia coli O157:H7 feedlot surface MARC beef cattle feedlot; top 3 cm behind feedbunk west pen 301; was negative STEC O157 clone LL141-6P11	10364	11338	13047	11560	10579	9990	12282	12674	12279	12105	9179	12796	13339
1652	k__Bacteria	p__Proteobacteria	c__Gammaproteobacteria	o__Alteromonadales	f__Pseudoalteromonadaceae	g__Pseudoalteromonas	s__unclassified	FJ040186.1 gg_id:308609 Pseudoalteromonas haloplanktis str. I2	10654	11296	12600	11112	11531	11159	10615	12493	11777	12134	12234	11807	13257
1654	k__Bacteria	p__Proteobacteria	c__Gammaproteobacteria	o__Methylococcales	f__Methylococcaceae	g__unclassified	s__unclassified	EU144025.1 gg_id:235630 Methylomicrobium album str. BG8	11112	11821	13024	11708	11721	11780	12011	13046	12728	13007	11485	12740	12699
1657	k__Bacteria	p__Proteobacteria	c__Gammaproteobacteria	o__Pseudomonadales	f__Pseudomonadaceae	g__Pseudomonas	s__unclassified	EU169158.1 gg_id:238186 Pseudomonas frederiksbergensis str. B62	11137	11650	12568	11555	11833	12135	10749	14219	14071	12658	11642	12389	12507
1658	k__Bacteria	p__Proteobacteria	c__Gammaproteobacteria	o__Oceanospirillales	f__Alteromonadaceae	g__Marinobacter	s__unclassified	EU328057.1 gg_id:278624 dynamics during bioremediation crude oil contaminated moderate saline soil clone Y1	8292	9970	13111	10478	11609	9977	9975	13224	13116	10834	9120	12383	12871
1660	k__Bacteria	p__Proteobacteria	c__Gammaproteobacteria	o__Pseudomonadales	f__Pseudomonadaceae	g__Pseudomonas	s__unclassified	DQ264492.1 gg_id:141127 universal microarray broader than typical library when sampling subsurface groundwater during polylactate stimulated chromate bioremediation clone BANW510	7528	7759	9305	7459	10010	9614	6592	12269	12362	12358	8665	12722	12321
1661	k__Bacteria	p__Proteobacteria	c__Gammaproteobacteria	o__Alteromonadales	f__Pseudoalteromonadaceae	g__Pseudoalteromonas	s__unclassified	DQ537512.1 gg_id:160870 Pseudoalteromonas elyakovii str. BSi20539	8164	8231	11298	7672	7216	7810	8066	10961	10367	6135	7373	4799	11980
1662	k__Bacteria	p__Proteobacteria	c__Gammaproteobacteria	o__Pseudomonadales	f__Pseudomonadaceae	g__Pseudomonas	s__unclassified	DQ112333.1 gg_id:136213 Pseudomonas putida str. RW-28	12472	12353	13121	12723	13059	12671	11807	13289	13567	13419	12812	14205	13676
1664	k__Bacteria	p__Proteobacteria	c__Gammaproteobacteria	o__Pseudomonadales	f__Pseudomonadaceae	g__Pseudomonas	s__unclassified	AB334768.1 gg_id:238610 Pseudomonas veronii str. MPU43	11356	11517	13599	11311	10931	11208	12304	13406	13365	12562	11194	13293	13242
1665	k__Bacteria	p__Proteobacteria	c__Gammaproteobacteria	o__Pseudomonadales	f__Pseudomonadaceae	g__Pseudomonas	s__unclassified	FJ893939.1 gg_id:554355 Matriptase-deficient mice exhibit ichthyotic selective shift skin microbiota B1E; ear punch biopsy C57BL/6J mouse (4 weeks) clone nbt124f12	10155	11005	11368	11765	11333	11409	11537	13016	12668	11472	12830	12597	11372
1667	k__Bacteria	p__Proteobacteria	c__Gammaproteobacteria	o__Pseudomonadales	f__Pseudomonadaceae	g__Pseudomonas	s__unclassified	AM495258.1 gg_id:252526 Pseudomonas putida str. INBP1	12503	12788	13718	13192	13530	12929	13171	14080	13860	13581	13154	14328	13869
1670	k__Bacteria	p__Proteobacteria	c__Gammaproteobacteria	o__Pseudomonadales	f__Pseudomonadaceae	g__Pseudomonas	s__unclassified	EU538277.1 gg_id:282428 profile human microbiota antecubital fossa (inner elbow) skin clone nbt84c03	10790	11097	12243	11795	11525	11631	11368	13293	12987	12199	12672	13095	12095
1671	k__Bacteria	p__Proteobacteria	c__Gammaproteobacteria	o__Oceanospirillales	f__Oceanospirillaceae	g__unclassified	s__unclassified	FN377729.1 gg_id:593776 Marinobacterium sp. RS-21	11522	11823	13551	11621	12304	11466	12916	14111	13960	10739	11425	12669	12777
1672	k__Bacteria	p__Proteobacteria	c__Gammaproteobacteria	o__Pseudomonadales	f__Pseudomonadaceae	g__Pseudomonas	s__Pseudomonas chlororaphis	DQ813327.1 gg_id:162642 Pseudomonas sp. str. IBUN S1804	12950	12818	13609	12964	12833	12836	10908	13050	12893	12266	11227	12736	13230
1673	k__Bacteria	p__Proteobacteria	c__Gammaproteobacteria	o__Pseudomonadales	f__Pseudomonadaceae	g__Pseudomonas	s__unclassified	EU855189.1 gg_id:307393 Pseudomonas fulva str. CTSP6	9816	10900	12947	11473	12038	11222	11672	13365	13124	12872	12155	13227	12587
1675	k__Bacteria	p__Proteobacteria	c__Gammaproteobacteria	o__Pseudomonadales	f__Pseudomonadaceae	g__Pseudomonas	s__Pseudomonas stutzeri	GQ260077.1 gg_id:510001 Pseudomonas stutzeri str. ICIRC103	10204	10594	12474	12452	13515	11143	9219	12637	12167	11365	11068	12822	12299
1677	k__Bacteria	p__Proteobacteria	c__Gammaproteobacteria	o__Pseudomonadales	f__Pseudomonadaceae	g__Pseudomonas	s__unclassified	EU540081.1 gg_id:283910 profile human microbiota antecubital fossa (inner elbow) skin clone nbt245b09	11509	11988	12514	12455	12103	12455	11053	12494	11919	12445	11551	12615	12059
1678	k__Bacteria	p__Proteobacteria	c__Gammaproteobacteria	o__Pseudomonadales	f__Pseudomonadaceae	g__Pseudomonas	s__unclassified	AJ132993.1 gg_id:46263 Pseudomonas putida #HR9	11117	10016	13272	11012	12073	10560	12284	13108	13481	12615	10420	14061	13851
1679	k__Bacteria	p__Proteobacteria	c__Gammaproteobacteria	o__Oceanospirillales	f__OM60	g__unclassified	s__unclassified	GQ348262.1 gg_id:563632 Metagenome versatile chemolithoautotroph expanding oceanic dead zones Saanich Inlet 120 m depth clone SGSX854	11853	12296	14444	11423	11438	10947	12549	14289	14076	12809	10833	12291	14045
1680	k__Bacteria	p__Proteobacteria	c__Gammaproteobacteria	o__Alteromonadales	f__Pseudoalteromonadaceae	g__Pseudoalteromonas	s__unclassified	AF218245.1 gg_id:23171 Pseudoalteromonas sp	9783	9730	12015	10069	10209	9660	8850	12353	11271	11888	9569	11304	12760
1681	k__Bacteria	p__Proteobacteria	c__Gammaproteobacteria	o__Pseudomonadales	f__Pseudomonadaceae	g__Pseudomonas	s__unclassified	EU538956.1 gg_id:285202 profile human microbiota antecubital fossa (inner elbow) skin clone nbt96a03	9110	9210	10824	9772	9410	9361	6883	11360	11692	9392	7573	8479	12541
1682	k__Bacteria	p__Proteobacteria	c__Gammaproteobacteria	o__Pseudomonadales	f__Pseudomonadaceae	g__Pseudomonas	s__unclassified	FJ893421.1 gg_id:543846 Matriptase-deficient mice exhibit ichthyotic selective shift skin microbiota WT1; ear punch biopsy C57BL/6J mouse (2 months) clone nbt20h12	11177	11880	12639	12650	12079	12492	12644	13904	13545	13061	13518	13417	12512
1683	k__Bacteria	p__Proteobacteria	c__Gammaproteobacteria	o__Chromatiales	f__Chromatiaceae	g__unclassified	s__unclassified	DQ070793.1 gg_id:147722 Prokaryotic Structures Seafloor Basalts Varying Age and Juan de Fuca Ridge basalt glass 9N latitude East Pacific Rise clone 9NBGBact_15	10058	10406	12938	11180	10685	10803	10789	12870	12709	11583	11628	11169	12248
1685	k__Bacteria	p__Proteobacteria	c__Gammaproteobacteria	o__Chromatiales	f__Chromatiaceae	g__unclassified	s__unclassified	DQ396312.1 gg_id:154441 deep-sea octacoral clone ctg_NISA188	12799	12066	13010	12149	12023	11510	10699	13237	12892	11096	10998	12462	13352
1686	k__Bacteria	p__Proteobacteria	c__Gammaproteobacteria	o__Pseudomonadales	f__Pseudomonadaceae	g__Pseudomonas	s__unclassified	DQ095909.1 gg_id:128213 Pseudomonas plecoglossicida str. S20	11951	12493	12711	12870	13244	12872	11448	13106	13457	13637	12787	14255	13685
1687	k__Bacteria	p__Proteobacteria	c__Gammaproteobacteria	o__Alteromonadales	f__Colwelliaceae	g__Colwellia	s__unclassified	GU391219.1 gg_id:531807 Thalassomonas sp. str. JYr2	7320	9977	12980	8365	6586	6963	10166	13082	12598	11612	7367	8367	12093
1690	k__Bacteria	p__Proteobacteria	c__Gammaproteobacteria	o__Pseudomonadales	f__Pseudomonadaceae	g__Pseudomonas	s__Pseudomonas umsongensis	AY512614.1 gg_id:107323 Pseudomonas fluorescens str. A1XB1-4	11213	11267	12888	12059	11505	11227	12590	13718	13415	12937	12271	13709	12720
1691	k__Bacteria	p__Proteobacteria	c__Gammaproteobacteria	o__Pseudomonadales	f__Pseudomonadaceae	g__Pseudomonas	s__unclassified	EU162042.1 gg_id:243921 Pseudomonas sp. str. B2	10435	11125	11692	10597	11144	9842	11442	13993	12679	11229	8703	12879	12553
1692	k__Bacteria	p__Proteobacteria	c__Gammaproteobacteria	o__Pseudomonadales	f__Pseudomonadaceae	g__Pseudomonas	s__unclassified	EU784140.1 gg_id:354316 Azotobacter sp. str. HY1141	7624	10490	10899	9361	9160	8402	8091	12933	12409	7750	7073	11021	11615
1693	k__Bacteria	p__Proteobacteria	c__Gammaproteobacteria	o__Oceanospirillales	f__Oceanospirillaceae	g__Marinomonas	s__unclassified	AB074194.1 gg_id:52278 Marinomonas primoryensis str. KMM 3634	9476	9426	11945	9039	8697	8513	9863	11881	11895	11361	7679	8824	11324
1694	k__Bacteria	p__Proteobacteria	c__Gammaproteobacteria	o__Chromatiales	f__Ectothiorhodospiraceae	g__unclassified	s__unclassified	AJ581598.1 gg_id:93189 soil near uranium mill tailings clone KCM-B-23	13242	13573	13684	13513	13591	13522	13095	13396	13363	13361	13993	13212	13683
1695	k__Bacteria	p__Proteobacteria	c__Gammaproteobacteria	o__Pseudomonadales	f__Pseudomonadaceae	g__Pseudomonas	s__unclassified	DQ314545.1 gg_id:149377 Pseudomonas sp. str. BWDY-41	8584	8176	10253	8485	8356	8183	7578	11453	10620	8869	6812	10447	10434
1696	k__Bacteria	p__Proteobacteria	c__Gammaproteobacteria	o__Oceanospirillales	f__OM60	g__unclassified	s__unclassified	GU118865.1 gg_id:579784 Threatened Corals Provide Microbial Habitats clone Mfra_M11	11068	11789	13109	10847	10129	9957	9604	13551	12990	11503	8443	11330	13942
1697	k__Bacteria	p__Proteobacteria	c__Gammaproteobacteria	o__Alteromonadales	f__Alteromonadaceae	g__unclassified	s__unclassified	AB040466.1 gg_id:45496 Alteromonas sp. str. D	11735	11280	13079	11906	12419	11813	11815	13884	13441	12320	11738	11779	12307
1704	k__Bacteria	p__Proteobacteria	c__Gammaproteobacteria	o__Oceanospirillales	f__Alteromonadaceae	g__Marinobacter	s__unclassified	AJ871937.1 gg_id:163334 hydrocarbonoclastic Guanabara Bay Brazil mangrove sediments	9655	10433	12262	9411	9353	9665	10915	12838	12608	9377	10097	8995	11130
1706	k__Bacteria	p__Proteobacteria	c__Gammaproteobacteria	o__Oceanospirillales	f__Oceanospirillaceae	g__Oleispira	s__unclassified	EU050832.1 gg_id:244721 libraries sediment Kings Bay Svalbard Arctic clone SS1_B_09_46	9763	10826	12791	9749	10139	8930	10400	13163	13004	9348	7695	10467	11585
1707	k__Bacteria	p__Proteobacteria	c__Gammaproteobacteria	o__Pseudomonadales	f__Pseudomonadaceae	g__Pseudomonas	s__unclassified	EU539911.1 gg_id:284759 profile human microbiota antecubital fossa (inner elbow) skin clone nbt107f10	11976	11917	13447	12414	12234	12360	11537	13321	13100	13254	12236	13110	12663
1708	k__Bacteria	p__Proteobacteria	c__Gammaproteobacteria	o__Pseudomonadales	f__Pseudomonadaceae	g__Pseudomonas	s__unclassified	AY914075.1 gg_id:113352 Pseudomonas sp. R-9	9224	10068	12057	12142	11418	10083	9301	12185	12167	11645	10084	12812	12157
1712	k__Bacteria	p__Proteobacteria	c__Gammaproteobacteria	o__Pseudomonadales	f__Pseudomonadaceae	g__Pseudomonas	s__unclassified	EU538552.1 gg_id:284463 profile human microbiota antecubital fossa (inner elbow) skin clone nbt231f09	11457	11795	14073	11932	12327	11565	13741	14010	13870	12869	11059	13244	13898
1713	k__Bacteria	p__Proteobacteria	c__Gammaproteobacteria	o__Methylococcales	f__Crenotrichaceae	g__Crenothrix	s__unclassified	DQ984190.1 gg_id:205851 Clonothrix fusca str. AW-b	8916	9151	11715	9061	8870	8825	7433	11851	11823	8799	6830	9192	12149
1720	k__Bacteria	p__Proteobacteria	c__Gammaproteobacteria	o__Pseudomonadales	f__Moraxellaceae	g__Alkanindiges	s__unclassified	EU104153.1 gg_id:334424 Evidence Comamonadaceae determinants settling performance activated sludge clone M0509_76	6020	7915	8215	6775	8111	6942	6807	10190	9493	7523	7100	9194	9223
1721	k__Bacteria	p__Proteobacteria	c__Gammaproteobacteria	o__Pseudomonadales	f__Pseudomonadaceae	g__Pseudomonas	s__unclassified	FJ607146.1 gg_id:508873 Pseudomonas syringae pv. cerasicola str. ICMP 13927	11296	10656	12375	11383	11427	11353	10265	12303	12439	12238	11338	12989	12429
1722	k__Bacteria	p__Proteobacteria	c__Gammaproteobacteria	o__Pseudomonadales	f__Pseudomonadaceae	g__Pseudomonas	s__unclassified	EU539816.1 gg_id:281090 profile human microbiota antecubital fossa (inner elbow) skin clone nbt105d08	11048	11648	12806	12311	12466	12001	12188	12758	12604	12771	11452	12741	12999
1723	k__Bacteria	p__Proteobacteria	c__Gammaproteobacteria	o__Methylococcales	f__Methylococcaceae	g__unclassified	s__unclassified	AM936189.1 gg_id:537819 Dynamics during identified and SSU libraries pilot-scale bioremediation process hydrocarbon-contaminated soil clone CMIE5	11160	11488	12076	11226	12084	11731	11611	12018	11923	11154	12236	11559	12482
1724	k__Bacteria	p__Proteobacteria	c__Gammaproteobacteria	o__Chromatiales	f__Chromatiaceae	g__unclassified	s__unclassified	EU491600.1 gg_id:270104 Abundance and microbial life ocean crust seafloor lavas East Pacific Rise clone EPR3970-MO1A-Bc15	9796	9520	12501	8355	9345	8754	10384	12872	12701	9125	8807	11890	12829
1725	k__Bacteria	p__Proteobacteria	c__Gammaproteobacteria	o__Oceanospirillales	f__OM60	g__unclassified	s__unclassified	EU652555.1 gg_id:279539 Seasonal variation microbial Yel Sea sediment clone D8S-18	9493	8702	13349	9402	9528	8848	8995	13408	13226	10423	8119	10930	13491
1726	k__Bacteria	p__Proteobacteria	c__Gammaproteobacteria	o__Pseudomonadales	f__Pseudomonadaceae	g__Pseudomonas	s__unclassified	AF094730.1 gg_id:73624 Pseudomonas fluorescens str. ATCC 17573	11168	10526	13044	11045	11812	10196	9484	13354	12444	11445	10290	12358	12250
1727	k__Bacteria	p__Proteobacteria	c__Gammaproteobacteria	o__Chromatiales	f__Ectothiorhodospiraceae	g__unclassified	s__unclassified	EU735681.1 gg_id:349780 archaeal structures oil contaminated and soils China pristine soil Jidong Oilfield clone SN113	8938	9757	11567	9460	9089	9278	9369	11730	11011	11504	9039	10558	11957
1728	k__Bacteria	p__Proteobacteria	c__Gammaproteobacteria	o__Pseudomonadales	f__Pseudomonadaceae	g__Pseudomonas	s__unclassified	EU538185.1 gg_id:282597 profile human microbiota antecubital fossa (inner elbow) skin clone nbt81g10	12086	12578	13036	13064	12512	12923	12616	13125	12846	12645	12109	13262	13007
1729	k__Bacteria	p__Proteobacteria	c__Gammaproteobacteria	o__Oceanospirillales	f__Alteromonadaceae	g__Marinobacter	s__unclassified	AB252057.1 gg_id:170550 Brassica napus str. SKA S2	7043	9020	10691	6463	9518	9001	7927	11469	10450	9359	8157	10388	11733
1732	k__Bacteria	p__Proteobacteria	c__Gammaproteobacteria	o__Alteromonadales	f__Pseudoalteromonadaceae	g__Pseudoalteromonas	s__unclassified	EU365506.1 gg_id:266144 Pseudoalteromonas sp. str. BSs20004	12684	13790	14326	13479	13371	13217	14304	14355	13967	13479	13052	13283	14007
1733	k__Bacteria	p__Proteobacteria	c__Gammaproteobacteria	o__Pseudomonadales	f__Pseudomonadaceae	g__Pseudomonas	s__unclassified	FJ010624.1 gg_id:369190 Pseudomonas putida str. JD1	7060	7747	8628	10468	11753	8900	5989	11308	11712	10141	8716	13324	12626
1735	k__Bacteria	p__Proteobacteria	c__Gammaproteobacteria	o__Oceanospirillales	f__Oceanospirillaceae	g__unclassified	s__unclassified	AY549003.2 gg_id:101658 marine bone clone sacC13A1	11495	12075	13804	10940	10496	10406	12352	13832	13630	11621	9526	12709	13326
1737	k__Bacteria	p__Proteobacteria	c__Gammaproteobacteria	o__Oceanospirillales	f__OM60	g__unclassified	s__unclassified	EU236417.1 gg_id:302021 Haliclona gellius: sponge and symbionts 13 m depth Pacific Ocean clone Hg92F9	9802	8012	12933	7638	9156	8945	8525	13108	12781	9277	7429	11222	12164
1738	k__Bacteria	p__Proteobacteria	c__Gammaproteobacteria	o__Pseudomonadales	f__Pseudomonadaceae	g__Pseudomonas	s__unclassified	AY689050.1 gg_id:100645 Pseudomonas sp. str. 6C_10	11584	11823	12977	12562	12319	12423	11958	13671	13541	13304	12402	13634	13641
1739	k__Bacteria	p__Proteobacteria	c__Gammaproteobacteria	o__Pseudomonadales	f__Pseudomonadaceae	g__Pseudomonas	s__unclassified	EU538184.1 gg_id:280930 profile human microbiota antecubital fossa (inner elbow) skin clone nbt81g09	11724	12920	13070	13591	12894	13450	12125	12924	12645	13049	12318	13275	12668
1740	k__Bacteria	p__Proteobacteria	c__Gammaproteobacteria	o__Pseudomonadales	f__Pseudomonadaceae	g__Pseudomonas	s__Pseudomonas chlororaphis	DQ813321.1 gg_id:165579 Pseudomonas sp. str. IBUN S1407	10526	10862	11760	11996	12967	11307	10099	12353	13163	12662	11569	13674	13291
1741	k__Bacteria	p__Proteobacteria	c__Gammaproteobacteria	o__Pseudomonadales	f__Pseudomonadaceae	g__Pseudomonas	s__unclassified	AB001446.1 gg_id:42258 Pseudomonas syringae pv. mori str. MAFF 302279 pv.	10727	10051	12378	10249	10227	10305	9787	12472	12087	11496	10581	12054	11047
1742	k__Bacteria	p__Proteobacteria	c__Gammaproteobacteria	o__Pseudomonadales	f__Pseudomonadaceae	g__Pseudomonas	s__unclassified	EU537054.1 gg_id:285303 profile human microbiota antecubital fossa (inner elbow) skin clone nbt219g02	10525	11215	13770	12044	12204	11745	12963	12886	13022	11772	10407	12838	12777
1743	k__Bacteria	p__Proteobacteria	c__Gammaproteobacteria	o__Pseudomonadales	f__Pseudomonadaceae	g__Pseudomonas	s__unclassified	FJ539000.1 gg_id:555737 Pseudomonas plecoglossicida str. PNP-Y8	11539	11288	13136	11659	12021	11105	11901	13502	13505	12677	11970	14119	13515
1744	k__Bacteria	p__Proteobacteria	c__Gammaproteobacteria	o__Pseudomonadales	f__Pseudomonadaceae	g__Pseudomonas	s__unclassified	EU540288.1 gg_id:281800 profile human microbiota antecubital fossa (inner elbow) skin clone nbt114a07	10197	9821	11678	10132	10374	10717	10755	12428	12323	11875	11944	12327	12790
1745	k__Bacteria	p__Proteobacteria	c__Gammaproteobacteria	o__Oceanospirillales	f__Alcanivoracaceae	g__Alcanivorax	s__unclassified	AY686709.1 gg_id:105070 Uruburuia balearica str. MACL04	10189	12009	13184	11079	10613	10439	10669	13090	12556	11581	9866	11080	12240
1746	k__Bacteria	p__Proteobacteria	c__Gammaproteobacteria	o__Chromatiales	f__Chromatiaceae	g__unclassified	s__unclassified	EU491687.1 gg_id:276375 Abundance and microbial life ocean crust seafloor lavas East Pacific Rise clone EPR3968-O8a-Bc17	11513	11969	13612	12130	11733	11970	12120	13797	13641	12398	12019	13165	13861
1747	k__Bacteria	p__Proteobacteria	c__Gammaproteobacteria	o__Pseudomonadales	f__Pseudomonadaceae	g__Pseudomonas	s__unclassified	DQ455072.1 gg_id:156940 Pseudomonas monteilii str. VK58	12354	13321	14096	13227	13604	13373	13158	14399	14198	13873	13060	14266	14258
1749	k__Bacteria	p__Proteobacteria	c__Gammaproteobacteria	o__Pseudomonadales	f__Pseudomonadaceae	g__Pseudomonas	s__unclassified	GU244412.1 gg_id:529178 Pseudomonas fulva str. 132	9485	10763	12758	11391	11938	11046	11142	13153	12934	12734	12100	13187	12640
1750	k__Bacteria	p__Proteobacteria	c__Gammaproteobacteria	o__Pseudomonadales	f__Pseudomonadaceae	g__Pseudomonas	s__unclassified	FJ787327.1 gg_id:567597 Pseudomonas fluorescens str. NPRs4	11830	12230	12974	12680	12766	12410	11874	12956	13158	13074	12881	13340	12967
1752	k__Bacteria	p__Proteobacteria	c__Gammaproteobacteria	o__Thiotrichales	f__Piscirickettsiaceae	g__unclassified	s__unclassified	AJ704666.1 gg_id:109271 marine sediment clone HMMVCen-13	8936	7942	11663	7259	7529	7083	8317	11936	10945	6187	6788	8376	9223
1753	k__Bacteria	p__Proteobacteria	c__Gammaproteobacteria	o__Alteromonadales	f__Pseudoalteromonadaceae	g__Pseudoalteromonas	s__unclassified	AB100883.1 gg_id:80048 Pseudoalteromonas atlantica str. H6-2-4	9866	9771	12141	10324	9659	10076	11831	11716	11603	10424	9814	9110	11792
1755	k__Bacteria	p__Proteobacteria	c__Gammaproteobacteria	o__Pseudomonadales	f__Pseudomonadaceae	g__Pseudomonas	s__unclassified	FJ529916.1 gg_id:559003 Pseudomonas plecoglossicida str. PNP-F5	8839	7378	8055	9490	11353	7746	9306	13246	13008	10586	7808	12280	12710
1756	k__Bacteria	p__Proteobacteria	c__Gammaproteobacteria	o__Pseudomonadales	f__Pseudomonadaceae	g__Pseudomonas	s__unclassified	FM210032.1 gg_id:347743 Pseudomonas lini str. T1P26	11246	11466	12345	11794	11596	11594	10603	12830	12657	12824	11689	12389	11943
1757	k__Bacteria	p__Proteobacteria	c__Gammaproteobacteria	o__Chromatiales	f__Chromatiaceae	g__unclassified	s__unclassified	EU035934.2 gg_id:316421 Insight microbial structure Norwegian deep-water Desmacidon sponge deep-sea coral reef off Norway clone KspoB5	11810	12411	13699	12263	12431	12363	11914	13631	13514	12344	12798	13477	14117
1758	k__Bacteria	p__Proteobacteria	c__Gammaproteobacteria	o__Alteromonadales	f__Pseudoalteromonadaceae	g__Pseudoalteromonas	s__unclassified	FN377708.1 gg_id:591491 Pseudoalteromonas sp. KBO-3	11720	12347	13713	12115	11998	11656	12294	14087	13684	13714	12389	13050	13427
1759	k__Bacteria	p__Proteobacteria	c__Gammaproteobacteria	o__Chromatiales	f__Chromatiaceae	g__unclassified	s__unclassified	GU208368.1 gg_id:577626 Study on Sediment Dongping Lake sediment clone Td1-10	11574	12167	13564	12265	12161	11772	10813	13685	13316	12659	11533	13211	13679
1760	k__Bacteria	p__Proteobacteria	c__Gammaproteobacteria	o__Pseudomonadales	f__Pseudomonadaceae	g__Pseudomonas	s__unclassified	EU540133.1 gg_id:285657 profile human microbiota antecubital fossa (inner elbow) skin clone nbt245h09	11636	11716	12957	12271	12278	11772	10822	12944	12856	11772	11807	12033	12692
1761	k__Bacteria	p__Proteobacteria	c__Gammaproteobacteria	o__Alteromonadales	f__Pseudoalteromonadaceae	g__Pseudoalteromonas	s__unclassified	GQ406774.1 gg_id:526534 Pseudoalteromonas sp. str. PaH3.10	8867	9942	14323	8445	7465	7156	12171	13703	13328	8313	5902	8693	12805
1762	k__Bacteria	p__Proteobacteria	c__Gammaproteobacteria	o__Sedimenticolales	f__Sedimenticolaceae	g__Sedimenticola	s__unclassified	AM040102.1 gg_id:148469 sandy sediments clone Sylt 6	7482	7429	9972	8904	7444	6493	7509	11984	10942	6534	7389	8047	11999
1763	k__Bacteria	p__Proteobacteria	c__Gammaproteobacteria	o__Pseudomonadales	f__Pseudomonadaceae	g__Pseudomonas	s__unclassified	EU586044.1 gg_id:271160 Pseudomonas mandelii str. REG45	10208	9907	12421	10519	10778	10801	10814	13626	13263	12048	11014	12207	11714
1765	k__Bacteria	p__Proteobacteria	c__Gammaproteobacteria	o__Pseudomonadales	f__Pseudomonadaceae	g__Pseudomonas	s__unclassified	EU534917.1 gg_id:286166 profile human skin microbiota ear punch biopsy female C57BL/6J mouse clone nbt212h07	10730	11166	13046	12843	11565	11394	11997	13266	12768	13186	11372	13759	13400
1766	k__Bacteria	p__Proteobacteria	c__Gammaproteobacteria	o__Oceanospirillales	f__OM60	g__unclassified	s__unclassified	EF123465.1 gg_id:241462 Microbial disease microbial mats on Siderastrea siderea three regions wider Caribbean black band diseased (BBD) coral tissues clone BBD216b_02f	9463	10065	13632	10668	10896	10010	10717	14368	13815	11731	10647	12247	13693
1767	k__Bacteria	p__Proteobacteria	c__Gammaproteobacteria	o__Oceanospirillales	f__Alcanivoracaceae	g__unclassified	s__unclassified	EU050815.1 gg_id:240357 libraries sediment Kings Bay Svalbard Arctic clone SS1_B_06_26	11091	12309	14074	11436	11028	10889	12940	14154	14200	11217	12029	13013	14261
1769	k__Bacteria	p__Proteobacteria	c__Gammaproteobacteria	o__Pseudomonadales	f__Pseudomonadaceae	g__Pseudomonas	s__unclassified	GQ368179.1 gg_id:577495 Pseudomonas koreensis str. JDM-2	9741	10315	12056	10794	11739	10472	10176	12654	12762	11832	10073	13312	13051
1770	k__Bacteria	p__Proteobacteria	c__Gammaproteobacteria	o__Pseudomonadales	f__Pseudomonadaceae	g__Pseudomonas	s__Pseudomonas chlororaphis	FJ426278.1 gg_id:360625 Pseudomonas chlororaphis str. CB254	9284	9584	10129	11875	13057	10695	8511	12045	13035	12036	11341	13802	13309
1771	k__Bacteria	p__Proteobacteria	c__Gammaproteobacteria	o__Oceanospirillales	f__OM60	g__unclassified	s__unclassified	GQ347825.1 gg_id:563082 Metagenome versatile chemolithoautotroph expanding oceanic dead zones Saanich Inlet 10 m depth clone SGSO565	10321	10629	12446	10307	10265	10303	11096	13448	12780	11493	10074	11699	13813
1772	k__Bacteria	p__Proteobacteria	c__Gammaproteobacteria	o__Pseudomonadales	f__Pseudomonadaceae	g__Pseudomonas	s__unclassified	DQ313382.1 gg_id:180841 Pseudomonas putida str. PCL1759	9641	10173	11908	10850	10431	10743	10702	12657	11917	12140	10953	11696	11287
1773	k__Bacteria	p__Proteobacteria	c__Gammaproteobacteria	o__Pseudomonadales	f__Pseudomonadaceae	g__Pseudomonas	s__unclassified	FJ577648.1 gg_id:541223 Pseudomonas putida str. CB2-1	9139	10202	10456	10669	10864	10061	9709	11982	10328	10918	10304	12454	12536
1775	k__Bacteria	p__Proteobacteria	c__Gammaproteobacteria	o__Pseudomonadales	f__Pseudomonadaceae	g__Pseudomonas	s__unclassified	GU372963.1 gg_id:564991 Pseudomonas putida str. BA-2 D-2	11151	11036	12274	11690	11912	11380	11049	12400	12843	12736	11111	13499	13151
1776	k__Bacteria	p__Proteobacteria	c__Gammaproteobacteria	o__Chromatiales	f__Chromatiaceae	g__unclassified	s__unclassified	EU491699.1 gg_id:268263 Abundance and microbial life ocean crust seafloor lavas East Pacific Rise clone EPR3968-O8a-Bc3	9361	9143	12368	7635	9483	9638	11527	13362	13149	11145	9728	11271	12130
1779	k__Bacteria	p__Proteobacteria	c__Gammaproteobacteria	o__Pseudomonadales	f__Pseudomonadaceae	g__Pseudomonas	s__Pseudomonas umsongensis	EU545412.1 gg_id:259831 Pseudomonas putida str. P13	9838	10163	11226	11016	11596	10706	9979	11726	11943	12151	11036	12417	11657
1781	k__Bacteria	p__Proteobacteria	c__Gammaproteobacteria	o__Oceanospirillales	f__Alcanivoracaceae	g__Alcanivorax	s__unclassified	FM242351.1 gg_id:325493 sequences sediment clone 52 T9d+oil	11531	12078	12687	12019	12115	12136	9539	12405	11995	11099	12284	11576	12710
1782	k__Bacteria	p__Proteobacteria	c__Gammaproteobacteria	o__Alteromonadales	f__Alteromonadaceae	g__unclassified	s__unclassified	FJ202664.1 gg_id:350427 and White Plague Disease-Induced Changes Caribbean Coral Montastraea faveolata kept aquarium 23 days clone SGUS1352	8487	8694	12849	7552	7832	7490	7757	13307	13034	12702	7683	10248	12420
1783	k__Bacteria	p__Proteobacteria	c__Gammaproteobacteria	o__Pseudomonadales	f__Pseudomonadaceae	g__Pseudomonas	s__unclassified	AF511433.1 gg_id:65400 Pseudomonas fluorescens CCCO8	11797	11611	12320	11682	12516	11897	10905	12518	12791	12109	11143	13296	13460
1785	k__Bacteria	p__Proteobacteria	c__Gammaproteobacteria	o__Alteromonadales	f__Pseudoalteromonadaceae	g__Pseudoalteromonas	s__unclassified	FJ200650.1 gg_id:312090 Pseudoalteromonas elyakovii str. I 84	10042	10092	10753	11103	10589	10783	8736	11026	10689	11103	10259	9409	11889
1787	k__Bacteria	p__Proteobacteria	c__Gammaproteobacteria	o__Pseudomonadales	f__Pseudomonadaceae	g__Pseudomonas	s__unclassified	GQ073242.1 gg_id:402914 Topographical and Temporal Human Skin Microbiome skin palm clone nbw206g04c1	12309	12312	12425	12034	12042	11831	10888	13175	13402	12119	10779	11992	12461
1788	k__Bacteria	p__Proteobacteria	c__Gammaproteobacteria	o__Pseudomonadales	f__Pseudomonadaceae	g__Pseudomonas	s__unclassified	DQ095914.1 gg_id:136320 Pseudomonas mosselii	11271	11859	12699	12601	12631	12140	11543	13281	12905	12955	12305	13139	13602
1789	k__Bacteria	p__Proteobacteria	c__Gammaproteobacteria	o__Pseudomonadales	f__Pseudomonadaceae	g__Pseudomonas	s__unclassified	EU537429.1 gg_id:282749 profile human microbiota antecubital fossa (inner elbow) skin clone nbt78c06	11068	11786	13350	12506	12028	12278	11762	13645	13263	13513	12204	12824	13218
1790	k__Bacteria	p__Proteobacteria	c__Gammaproteobacteria	o__Chromatiales	f__Ectothiorhodospiraceae	g__unclassified	s__unclassified	FM242405.1 gg_id:309866 sequences sediment clone 1 T12d-oil	10620	10861	13849	11324	11025	11120	13049	13692	13668	12454	11385	12758	13974
1791	k__Bacteria	p__Proteobacteria	c__Gammaproteobacteria	o__Alteromonadales	f__Pseudoalteromonadaceae	g__Pseudoalteromonas	s__unclassified	AY646432.1 gg_id:99368 Pseudoalteromonas sp. BSw20353	10564	10854	12550	9690	9880	9611	12992	12667	12307	10449	8827	9582	12963
1794	k__Bacteria	p__Proteobacteria	c__Gammaproteobacteria	o__Pseudomonadales	f__Pseudomonadaceae	g__Pseudomonas	s__unclassified	AM689949.1 gg_id:223789 Pseudomonas sp. str. SPS-8	10105	10512	12238	11279	11964	11193	9398	12617	12517	11293	11393	12353	13189
1795	k__Bacteria	p__Proteobacteria	c__Gammaproteobacteria	o__Pseudomonadales	f__Pseudomonadaceae	g__Pseudomonas	s__unclassified	AB189452.1 gg_id:112760 Pseudomonas azotifigens str. 6H33b	10049	10237	11831	11596	10464	10379	8742	12646	11860	11623	9887	12409	13086
1796	k__Bacteria	p__Proteobacteria	c__Gammaproteobacteria	o__Pseudomonadales	f__Pseudomonadaceae	g__Pseudomonas	s__unclassified	FJ892875.1 gg_id:564952 Matriptase-deficient mice exhibit ichthyotic selective shift skin microbiota HM1; ear punch biopsy C57BL/6J (St14 hypo/-) mouse (2 months) clone nbt14f06	10925	11460	13116	11643	11561	11089	12758	13580	13337	12207	11698	12951	12907
1797	k__Bacteria	p__Proteobacteria	c__Gammaproteobacteria	o__Pseudomonadales	f__Pseudomonadaceae	g__Pseudomonas	s__unclassified	GU198123.1 gg_id:579684 Pseudomonas fluorescens str. LMG 14673	10114	10602	11689	11511	12342	11113	9749	12399	12713	11497	11380	12620	13195
1798	k__Bacteria	p__Proteobacteria	c__Gammaproteobacteria	o__Pseudomonadales	f__Pseudomonadaceae	g__Pseudomonas	s__unclassified	EU111689.2 gg_id:511952 Pseudomonas migulae str. T8	11928	12171	12635	12640	12416	12600	11161	12850	13102	13518	12848	13477	12746
1799	k__Bacteria	p__Proteobacteria	c__Gammaproteobacteria	o__Chromatiales	f__Chromatiaceae	g__unclassified	s__unclassified	DQ396273.1 gg_id:156456 deep-sea octacoral clone ctg_NISA021	12112	11861	13650	11636	11567	11240	11341	13622	13242	12106	10366	12998	13209
1800	k__Bacteria	p__Proteobacteria	c__Gammaproteobacteria	o__Chromatiales	f__Chromatiaceae	g__unclassified	s__unclassified	AJ567545.1 gg_id:89831 deep-sea sediment clone MBMPE27	7715	8249	10773	8037	7195	7312	8117	13646	11346	8027	9033	11671	12625
1801	k__Bacteria	p__Proteobacteria	c__Gammaproteobacteria	o__Pseudomonadales	f__Pseudomonadaceae	g__Pseudomonas	s__unclassified	EU535172.1 gg_id:281864 profile human microbiota antecubital fossa (inner elbow) skin clone nbt171h04	11153	12022	13207	12162	12112	12261	12733	13204	12987	11757	11630	12994	12772
1802	k__Bacteria	p__Proteobacteria	c__Gammaproteobacteria	o__Pseudomonadales	f__Pseudomonadaceae	g__Pseudomonas	s__unclassified	EU862561.1 gg_id:328338 Pseudomonas putida str. AB35	11883	11170	12345	11427	11779	11600	11148	12673	12306	12248	10401	13246	12735
1803	k__Bacteria	p__Proteobacteria	c__Gammaproteobacteria	o__Pseudomonadales	f__Pseudomonadaceae	g__Pseudomonas	s__unclassified	EF031069.1 gg_id:225677 Pseudomonas putida CA16	9119	10422	12780	11293	12126	10991	10899	12677	13046	12960	12099	13403	12974
1805	k__Bacteria	p__Proteobacteria	c__Gammaproteobacteria	o__Pseudomonadales	f__Pseudomonadaceae	g__Pseudomonas	s__unclassified	X95745.1 gg_id:8655 Pseudomonas avellanae str. P90	9974	10291	11454	10690	11315	10442	9035	12159	11693	11697	10470	11197	10753
1807	k__Bacteria	p__Proteobacteria	c__Gammaproteobacteria	o__Pseudomonadales	f__Pseudomonadaceae	g__Pseudomonas	s__unclassified	AM411071.1 gg_id:186172 Pseudomonas fulva str. Z67zhy	9681	10091	12294	10328	10600	10337	11356	12860	12872	12092	11166	13452	12746
1808	k__Bacteria	p__Proteobacteria	c__Gammaproteobacteria	o__Oceanospirillales	f__Alteromonadaceae	g__Marinobacter	s__unclassified	EU440995.1 gg_id:340108 Marinobacter flavimaris str. 2PR54-4	8790	9463	11246	8021	7927	7783	8942	11656	11098	8215	6898	9183	11155
1809	k__Bacteria	p__Proteobacteria	c__Gammaproteobacteria	o__Pseudomonadales	f__Pseudomonadaceae	g__Pseudomonas	s__unclassified	GU138382.1 gg_id:589341 Pseudomonas sp. str. THG 32	10347	10263	12638	10560	11603	9922	10170	12924	13098	11221	9504	12482	12961
1810	k__Bacteria	p__Proteobacteria	c__Gammaproteobacteria	o__Alteromonadales	f__Pseudoalteromonadaceae	g__Pseudoalteromonas	s__unclassified	EF375559.1 gg_id:205894 Pseudoalteromonas sp. str. BSw10014	12451	12599	13896	11959	12053	12195	13312	13805	13669	12856	12440	12820	13961
1811	k__Bacteria	p__Proteobacteria	c__Gammaproteobacteria	o__Pseudomonadales	f__Pseudomonadaceae	g__Pseudomonas	s__unclassified	FJ894845.1 gg_id:561762 Matriptase-deficient mice exhibit ichthyotic selective shift skin microbiota BME; ear punch biopsy C57BL/6J mouse (4 weeks) clone nbt136f03	11687	12442	13409	12629	12186	12337	12214	13118	12631	12989	11672	13329	12677
1813	k__Bacteria	p__Proteobacteria	c__Gammaproteobacteria	o__Pseudomonadales	f__Pseudomonadaceae	g__Pseudomonas	s__unclassified	EU434358.1 gg_id:271891 Pseudomonas libanensis str. a110	11623	11949	13577	11914	12132	12091	12562	13913	13867	12703	11662	13039	13129
1814	k__Bacteria	p__Proteobacteria	c__Gammaproteobacteria	o__Pseudomonadales	f__Pseudomonadaceae	g__Pseudomonas	s__unclassified	FJ894768.1 gg_id:546879 Matriptase-deficient mice exhibit ichthyotic selective shift skin microbiota BME; ear punch biopsy C57BL/6J mouse (2 weeks) clone nbt40h05	10701	11769	12958	11974	11451	11658	11177	13052	11708	11690	10728	12175	11930
1815	k__Bacteria	p__Proteobacteria	c__Gammaproteobacteria	o__Pseudomonadales	f__Pseudomonadaceae	g__Pseudomonas	s__unclassified	D88521.1 gg_id:8531 Agrobacterium agile str. IAM12615	8951	9443	10744	10569	10394	10005	8195	11949	11871	10990	9304	11164	11963
1817	k__Bacteria	p__Proteobacteria	c__Gammaproteobacteria	o__Oceanospirillales	f__Alcanivoracaceae	g__Alcanivorax	s__Alcanivorax borkumensis	EU647558.1 gg_id:285678 Alcanivorax sp. str. PA2	9444	10283	11088	10004	9651	9458	9557	12254	11808	10089	8907	9360	12090
1818	k__Bacteria	p__Proteobacteria	c__Gammaproteobacteria	o__Pseudomonadales	f__Pseudomonadaceae	g__Pseudomonas	s__unclassified	DQ482656.1 gg_id:158174 Pseudomonas putida str. Dsp-1	9943	10023	12907	10865	11807	10899	12144	12983	12912	12310	10337	13654	13628
1821	k__Bacteria	p__Proteobacteria	c__Gammaproteobacteria	o__Chromatiales	f__Ectothiorhodospiraceae	g__unclassified	s__unclassified	FM209058.1 gg_id:541794 Dynamics during identified and SSU libraries pilot-scale bioremediation process hydrocarbon-contaminated soil clone delph1A1	9654	9912	13122	10607	10021	9480	9849	12881	12073	10254	9554	13228	12705
1822	k__Bacteria	p__Proteobacteria	c__Gammaproteobacteria	o__Methylococcales	f__Methylococcaceae	g__unclassified	s__unclassified	X72775.1 gg_id:8059 Methylomicrobium pelagicum str. ACM 3505 NCIMB 2265	9635	10954	12567	9685	10117	8221	10774	13126	13396	7572	6600	9590	12604
1823	k__Bacteria	p__Proteobacteria	c__Gammaproteobacteria	o__Oceanospirillales	f__Alteromonadaceae	g__Spongiibacter	s__unclassified	FJ356668.1 gg_id:541691 Intra- Microheterogeneity Multiple Displacement Single-cells Marine Cyanobacteria Lyngbya spp.: Impact on Fine-scale Resolution _primers=fwd_name: 106F rev_name: 1528R clone PNG5-198-2	10040	8815	13485	8712	7414	6504	11247	13268	13160	8167	6569	8342	12962
1824	k__Bacteria	p__Proteobacteria	c__Gammaproteobacteria	o__Oceanospirillales	f__Alteromonadaceae	g__Marinobacter	s__unclassified	EU293413.1 gg_id:242328 Marinobacter sp. str. cn74	11874	12001	12841	12489	12560	12377	12408	12910	12540	12413	12756	12737	12389
1826	k__Bacteria	p__Proteobacteria	c__Gammaproteobacteria	o__Oceanospirillales	f__HTCC2188	g__unclassified	s__unclassified	EF157250.1 gg_id:235311 Microbial natural asphalts rancho la brea heavy oil seeps Rancho La Brea tar pits clone 101-155	10639	10493	12533	12500	11715	10681	9615	12685	12422	12291	9887	12631	13376
1827	k__Bacteria	p__Proteobacteria	c__Gammaproteobacteria	o__Methylococcales	f__Methylococcaceae	g__Methylobacter	s__unclassified	FJ712420.1 gg_id:525836 Prokaryotic structure and sediments active submarine mud volcano (Kazan MV Sea) Kazan Mud Volcano Anaximander Mountains East Mediterranean Sea clone KZNMV-0-B33	12011	10561	13049	11331	11946	12052	12019	13911	13729	11947	12189	13213	13608
1828	k__Bacteria	p__Proteobacteria	c__Gammaproteobacteria	o__Alteromonadales	f__Pseudoalteromonadaceae	g__Pseudoalteromonas	s__unclassified	DQ517869.1 gg_id:160295 Pseudoalteromonas sp. str. BSi20495	11541	11673	11868	12327	11977	12194	11962	13044	12593	12867	11763	12316	12529
1831	k__Bacteria	p__Proteobacteria	c__Gammaproteobacteria	o__Pseudomonadales	f__Pseudomonadaceae	g__Pseudomonas	s__unclassified	DQ482655.1 gg_id:158425 Pseudomonas putida str. Dsp-3	13010	13830	14051	13661	13854	13814	13919	13987	13995	13665	13399	14426	14063
1833	k__Bacteria	p__Proteobacteria	c__Gammaproteobacteria	o__Pseudomonadales	f__Pseudomonadaceae	g__Pseudomonas	s__unclassified	AJ583090.1 gg_id:94698 Pseudomonas fluorescens str. 62e	10753	11101	12831	11340	11460	11652	10568	13345	12843	11409	10295	12405	12478
1834	k__Bacteria	p__Proteobacteria	c__Gammaproteobacteria	o__Thiotrichales	f__Piscirickettsiaceae	g__unclassified	s__unclassified	EU236405.1 gg_id:290767 Haliclona gellius: sponge and symbionts 13 m depth Pacific Ocean clone Hg92D11	10175	10361	12811	10587	9940	10221	11061	13188	13153	9991	9003	12100	12764
1835	k__Bacteria	p__Proteobacteria	c__Gammaproteobacteria	o__Pseudomonadales	f__Pseudomonadaceae	g__Pseudomonas	s__unclassified	EU538021.1 gg_id:283538 profile human microbiota antecubital fossa (inner elbow) skin clone nbt225a09	10962	11587	12999	11618	11601	11333	12169	13152	12846	12764	11154	12780	12877
1836	k__Bacteria	p__Proteobacteria	c__Gammaproteobacteria	o__Chromatiales	f__Chromatiaceae	g__unclassified	s__unclassified	AM882524.1 gg_id:313486 Structure along hydrocarbon contamination coastal sediment oil polluted water petrochemical treatment plant clone 79 EDB1	9235	8376	11765	9991	9430	8056	9709	13440	13035	10849	8178	11757	12795
1837	k__Bacteria	p__Proteobacteria	c__Gammaproteobacteria	o__Pseudomonadales	f__Pseudomonadaceae	g__Pseudomonas	s__unclassified	AY581137.1 gg_id:102527 Pseudomonas fluorescens B15	9423	8837	10322	9069	10034	10379	8975	13021	12787	11074	10115	10189	10562
1838	k__Bacteria	p__Proteobacteria	c__Gammaproteobacteria	o__Alteromonadales	f__Colwelliaceae	g__Colwellia	s__unclassified	AB094412.1 gg_id:97603 Colwellia piezophila str. Y223G	10685	11268	13787	11991	11354	10689	12892	13936	13644	12211	10305	11439	13190
1839	k__Bacteria	p__Proteobacteria	c__Gammaproteobacteria	o__Pseudomonadales	f__Pseudomonadaceae	g__Pseudomonas	s__unclassified	AY242068.1 gg_id:102312 Pseudomonas pv. syringae str. FG11	11078	11298	12316	12075	12155	11868	10964	12940	12582	12659	11623	12552	12494
1840	k__Bacteria	p__Proteobacteria	c__Gammaproteobacteria	o__Pseudomonadales	f__Pseudomonadaceae	g__Pseudomonas	s__unclassified	AY730552.1 gg_id:105687 Pseudomonas fluorescens str. VH060479	11811	12294	13255	12501	12384	12445	12505	13322	13204	12644	12651	12861	13165
1842	k__Bacteria	p__Proteobacteria	c__Gammaproteobacteria	o__Pseudomonadales	f__Pseudomonadaceae	g__Pseudomonas	s__unclassified	AJ308311.1 gg_id:21401 Pseudomonas putida str. Biotype ICMP 13629; ATCC 17392	9536	10122	12069	10015	10253	10155	11593	13000	12759	11764	9669	12195	13074
1844	k__Bacteria	p__Proteobacteria	c__Gammaproteobacteria	o__Pseudomonadales	f__Pseudomonadaceae	g__Pseudomonas	s__unclassified	GU136489.1 gg_id:559336 Pseudomonas sp. str. DY1	13521	13705	14035	13816	14163	14060	13596	13973	14067	14211	13937	14757	14295
1845	k__Bacteria	p__Proteobacteria	c__Gammaproteobacteria	o__Pseudomonadales	f__Pseudomonadaceae	g__Pseudomonas	s__unclassified	EU538936.1 gg_id:280552 profile human microbiota antecubital fossa (inner elbow) skin clone nbt95e08	12591	13385	13491	13722	13371	13621	11877	13158	12858	13205	12650	13505	13000
1847	k__Bacteria	p__Proteobacteria	c__Gammaproteobacteria	o__Alteromonadales	f__Pseudoalteromonadaceae	g__Pseudoalteromonas	s__unclassified	AF081498.1 gg_id:8969 Pseudoalteromonas piscicida str. Cura-d	10756	11322	12499	12021	11546	11852	11502	12628	12385	12922	12499	12446	12632
1848	k__Bacteria	p__Proteobacteria	c__Gammaproteobacteria	o__Oceanospirillales	f__HTCC2188	g__unclassified	s__unclassified	AY344367.2 gg_id:91272 Lake Kauhako 30 m clone K2-30-25	10898	10497	13058	9290	9190	7986	13019	13633	13181	9579	7309	10776	12000
1850	k__Bacteria	p__Proteobacteria	c__Gammaproteobacteria	o__Pseudomonadales	f__Pseudomonadaceae	g__Pseudomonas	s__unclassified	FJ894174.1 gg_id:568497 Matriptase-deficient mice exhibit ichthyotic selective shift skin microbiota B1E; ear punch biopsy C57BL/6J mouse (8 weeks) clone nbt176h07	12800	12741	13501	13319	12604	13016	11659	13606	13335	13781	12507	13925	13078
1851	k__Bacteria	p__Proteobacteria	c__Gammaproteobacteria	o__Pseudomonadales	f__Pseudomonadaceae	g__Pseudomonas	s__unclassified	FJ894365.1 gg_id:561847 Matriptase-deficient mice exhibit ichthyotic selective shift skin microbiota B2E; ear punch biopsy C57BL/6J mouse (4 weeks) clone nbt130g11	11674	12021	12913	12615	12277	12283	10858	12925	12039	13295	12819	12818	12891
1853	k__Bacteria	p__Proteobacteria	c__Gammaproteobacteria	o__Pseudomonadales	f__Pseudomonadaceae	g__Pseudomonas	s__unclassified	EU537979.1 gg_id:283040 profile human microbiota antecubital fossa (inner elbow) skin clone nbt228d04	12625	12300	13707	12939	12543	12545	12709	13570	13197	12961	12271	13329	13351
1855	k__Bacteria	p__Proteobacteria	c__Gammaproteobacteria	o__Pseudomonadales	f__Pseudomonadaceae	g__Pseudomonas	s__unclassified	FJ894967.1 gg_id:544031 Matriptase-deficient mice exhibit ichthyotic selective shift skin microbiota BME; ear punch biopsy C57BL/6J mouse (8 weeks) clone nbt188c06	12273	12570	13235	13047	12447	12663	12431	13064	12809	12635	10811	13369	13068
1856	k__Bacteria	p__Proteobacteria	c__Gammaproteobacteria	o__Pseudomonadales	f__Pseudomonadaceae	g__Pseudomonas	s__unclassified	DQ232737.1 gg_id:144324 Pseudomonas marginalis str. JH8	10386	10923	11090	11617	10953	11130	9940	12280	11546	12548	11455	12578	11774
1858	k__Bacteria	p__Proteobacteria	c__Gammaproteobacteria	o__Alteromonadales	f__Pseudoalteromonadaceae	g__Pseudoalteromonas	s__unclassified	FJ494890.1 gg_id:419752 Pseudoalteromonas sp. str. B10	11342	11709	12652	11384	11371	11512	11485	13083	12389	12238	10937	12113	12457
1859	k__Bacteria	p__Proteobacteria	c__Gammaproteobacteria	o__Alteromonadales	f__Alteromonadaceae	g__Alteromonas	s__unclassified	AY428573.1 gg_id:105550 Alteromonas litorea str. TF-22	11705	12068	13569	12863	12978	12295	11780	14037	13384	12836	12594	13092	13040
1862	k__Bacteria	p__Proteobacteria	c__Gammaproteobacteria	o__Pseudomonadales	f__Pseudomonadaceae	g__Pseudomonas	s__unclassified	EU022591.1 gg_id:322456 Pseudomonas putida str. KBL2RM2	8861	9244	12786	10747	12284	9680	10166	13168	13436	12228	9176	13640	13444
1864	k__Bacteria	p__Proteobacteria	c__Gammaproteobacteria	o__Oceanospirillales	f__OM60	g__unclassified	s__unclassified	EF471467.1 gg_id:258367 Fast Screening and Estuarine Operon Libraries whole surface water Chesapeake Bay clone CB11H04	11368	10524	12980	8671	10816	10440	10733	13237	12818	11799	9785	10147	13130
1867	k__Bacteria	p__Proteobacteria	c__Gammaproteobacteria	o__Pseudomonadales	f__Pseudomonadaceae	g__Pseudomonas	s__unclassified	FJ893927.1 gg_id:540978 Matriptase-deficient mice exhibit ichthyotic selective shift skin microbiota B1E; ear punch biopsy C57BL/6J mouse (4 weeks) clone nbt124c07	11170	11872	13589	12350	12139	11924	12945	13657	13320	12948	11054	13327	13299
1868	k__Bacteria	p__Proteobacteria	c__Gammaproteobacteria	o__Pseudomonadales	f__Pseudomonadaceae	g__Pseudomonas	s__unclassified	EU539515.1 gg_id:283300 profile human microbiota antecubital fossa (inner elbow) skin clone nbt104e09	7496	8324	11647	7793	9029	8611	10306	11986	11368	8899	10254	10943	12712
1869	k__Bacteria	p__Proteobacteria	c__Gammaproteobacteria	o__Alteromonadales	f__Pseudoalteromonadaceae	g__Pseudoalteromonas	s__unclassified	DQ492719.1 gg_id:158083 Pseudoalteromonas sp. str. BSi20121	11788	12288	13803	10738	10803	10609	14133	13595	13538	11871	10434	11671	13245
1870	k__Bacteria	p__Proteobacteria	c__Gammaproteobacteria	o__Pseudomonadales	f__Pseudomonadaceae	g__Pseudomonas	s__unclassified	AY303303.1 gg_id:131515 Pseudomonas sp. str. ps4-34	10376	10644	12656	10245	10401	10476	10994	12812	12733	11373	9851	12369	12627
1871	k__Bacteria	p__Proteobacteria	c__Gammaproteobacteria	o__Oceanospirillales	f__Oceanospirillaceae	g__unclassified	s__unclassified	EF422409.1 gg_id:213472 Marinospirillum sp. str. ANL-isoa	10845	11035	12919	11172	10783	10821	10796	12170	11779	11500	10024	11593	12191
1872	k__Bacteria	p__Proteobacteria	c__Gammaproteobacteria	o__Chromatiales	f__Chromatiaceae	g__unclassified	s__unclassified	EF540405.1 gg_id:220661 oil-shale semi-coke solid waste clone 4_4MK	11522	11791	13454	11547	11420	11388	10976	13633	13349	12471	11261	12931	13520
1873	k__Bacteria	p__Proteobacteria	c__Gammaproteobacteria	o__Chromatiales	f__Chromatiaceae	g__unclassified	s__unclassified	GQ351258.1 gg_id:570178 Metagenome versatile chemolithoautotroph expanding oceanic dead zones Eastern North Pacific Ocean Station P4 1000 m depth clone J8P41000_2G12	7935	7390	8902	6954	7293	6585	6659	9807	9005	6209	6348	8072	11018
1875	k__Bacteria	p__Proteobacteria	c__Gammaproteobacteria	o__Oceanospirillales	f__Oceanospirillaceae	g__Nitrincola	s__unclassified	FJ973520.1 gg_id:440184 Nitrincola lacisaponensis str. NBSL11	12221	12311	13613	12183	12290	12273	12456	13698	13578	13174	12329	12769	13491
1878	k__Bacteria	p__Proteobacteria	c__Gammaproteobacteria	o__Pseudomonadales	f__Pseudomonadaceae	g__Pseudomonas	s__unclassified	FJ894815.1 gg_id:540259 Matriptase-deficient mice exhibit ichthyotic selective shift skin microbiota BME; ear punch biopsy C57BL/6J mouse (4 weeks) clone nbt135g04	8791	10139	12558	10736	9932	10517	10423	12745	12270	11571	10068	12894	12180
1879	k__Bacteria	p__Proteobacteria	c__Gammaproteobacteria	o__Pseudomonadales	f__Pseudomonadaceae	g__Pseudomonas	s__unclassified	EU540308.1 gg_id:284991 profile human microbiota antecubital fossa (inner elbow) skin clone nbt114h10	10549	11722	12634	12011	11462	11664	11154	12387	11663	11752	11145	12420	12035
1880	k__Bacteria	p__Proteobacteria	c__Gammaproteobacteria	o__Methylococcales	f__Methylococcaceae	g__unclassified	s__unclassified	X72773.1 gg_id:8091 Methylobacter whittenburyi str. 3310 NCIMB 11128 ACM 3306	9592	9979	12914	10662	10037	10429	12056	12156	11140	11437	10504	11275	11936
1881	k__Bacteria	p__Proteobacteria	c__Gammaproteobacteria	o__Pseudomonadales	f__Pseudomonadaceae	g__Pseudomonas	s__unclassified	GU186122.1 gg_id:558279 Pseudomonas mandelii str. IHB B 1384	10672	11065	11729	11340	11740	11513	9854	12781	12293	12581	11301	12304	12110
1882	k__Bacteria	p__Proteobacteria	c__Gammaproteobacteria	o__Pseudomonadales	f__Pseudomonadaceae	g__Pseudomonas	s__unclassified	AY267197.1 gg_id:107228 Pseudomonas fluorescens str. SK1	10909	11386	12833	10970	11465	11759	10461	13531	13584	12331	11437	12279	12881
1884	k__Bacteria	p__Proteobacteria	c__Gammaproteobacteria	o__Pseudomonadales	f__Pseudomonadaceae	g__Pseudomonas	s__unclassified	EU538366.1 gg_id:282513 profile human microbiota antecubital fossa (inner elbow) skin clone nbt87f02	12391	13340	14044	13346	13642	13369	13411	14180	13939	13321	13368	13689	13769
1885	k__Bacteria	p__Proteobacteria	c__Gammaproteobacteria	o__Chromatiales	f__Chromatiaceae	g__unclassified	s__unclassified	EU491112.1 gg_id:258311 Abundance and microbial life ocean crust seafloor lavas Loi'hi Seamount Pisces Peak X2 clone P9X2b3C07	9173	9624	11966	9540	10110	10061	10072	13215	13540	11956	9588	12672	13035
1886	k__Bacteria	p__Proteobacteria	c__Gammaproteobacteria	o__Pseudomonadales	f__Pseudomonadaceae	g__Pseudomonas	s__unclassified	EU169162.1 gg_id:254921 Pseudomonas fluorescens str. B59	10208	10742	11529	12282	13045	11730	11516	13604	13558	12595	12211	13759	12861
1887	k__Bacteria	p__Proteobacteria	c__Gammaproteobacteria	o__Pseudomonadales	f__Pseudomonadaceae	g__Pseudomonas	s__unclassified	AY450557.1 gg_id:108449 Pseudomonas putida str. Q	9636	10341	12728	10296	9565	9974	10754	11747	11385	9634	9645	11353	12915
1888	k__Bacteria	p__Proteobacteria	c__Gammaproteobacteria	o__Alteromonadales	f__Pseudoalteromonadaceae	g__Pseudoalteromonas	s__unclassified	DQ517866.1 gg_id:161247 Pseudoalteromonas elyakovii str. BSi20428	6937	7030	9018	7303	6895	7231	7089	9338	9011	5490	6545	4689	11188
1889	k__Bacteria	p__Proteobacteria	c__Gammaproteobacteria	o__Oceanospirillales	f__OM60	g__unclassified	s__unclassified	AM990941.1 gg_id:540228 along Egyptian Mediterranean coast mediterranean coastal waters 500 offshore 0.5 m be sea surface clone Alexandaria Eastern harbour 140	8934	10074	13566	10382	9434	8618	10109	13147	12856	10267	8793	10610	14410
1890	k__Bacteria	p__Proteobacteria	c__Gammaproteobacteria	o__Pseudomonadales	f__Pseudomonadaceae	g__Pseudomonas	s__unclassified	EU538477.1 gg_id:283326 profile human microbiota antecubital fossa (inner elbow) skin clone nbt230d10	10216	11016	12338	12411	12746	11626	10712	13022	12292	11401	11201	12184	12274
1891	k__Bacteria	p__Proteobacteria	c__Gammaproteobacteria	o__Pseudomonadales	f__Pseudomonadaceae	g__Pseudomonas	s__unclassified	EU538265.1 gg_id:286824 profile human microbiota antecubital fossa (inner elbow) skin clone nbt84a09	11610	12383	13960	12297	12110	12047	13173	13671	13359	12289	11485	13019	13407
1892	k__Bacteria	p__Proteobacteria	c__Gammaproteobacteria	o__Pseudomonadales	f__Pseudomonadaceae	g__Pseudomonas	s__unclassified	DQ232743.1 gg_id:144114 Pseudomonas marginalis str. JH15	9865	11055	11666	11609	11353	11903	9678	12976	12862	11694	10692	11673	11988
1893	k__Bacteria	p__Proteobacteria	c__Gammaproteobacteria	o__Oceanospirillales	f__Alteromonadaceae	g__Marinimicrobium	s__unclassified	AY839870.2 gg_id:109919 Marinobacter sp. str. M18	8108	8623	12325	9600	10086	8117	8840	13325	12384	10794	10290	11189	12027
1894	k__Bacteria	p__Proteobacteria	c__Gammaproteobacteria	o__Alteromonadales	f__Pseudoalteromonadaceae	g__Pseudoalteromonas	s__unclassified	FJ196018.1 gg_id:337457 Pseudoalteromonas sp. str. ZS4-11	11255	11270	13254	10464	10408	10536	13375	13464	13197	11799	9968	11740	13328
1895	k__Bacteria	p__Proteobacteria	c__Gammaproteobacteria	o__Pseudomonadales	f__Pseudomonadaceae	g__Pseudomonas	s__unclassified	AJ308304.1 gg_id:24702 Pseudomonas fluorescens str. Biotype B ICMP 13619; ATCC 17428	10562	11041	12406	11240	11190	11556	10982	12212	12631	12651	11821	12900	12657
1897	k__Bacteria	p__Proteobacteria	c__Gammaproteobacteria	o__Thiotrichales	f__Piscirickettsiaceae	g__unclassified	s__unclassified	EU287300.1 gg_id:255354 Pacific arctic surface sediment clone S11-117	7640	7246	10600	8214	7456	8111	8523	11766	10798	9587	7722	10610	11911
1898	k__Bacteria	p__Proteobacteria	c__Gammaproteobacteria	o__Pseudomonadales	f__Pseudomonadaceae	g__Pseudomonas	s__unclassified	GQ258636.1 gg_id:541859 Pseudomonas sp. SR3(2009) str. SR3	10608	10236	12821	10562	11119	10588	12293	12646	12621	11433	10022	12112	12693
1900	k__Bacteria	p__Proteobacteria	c__Gammaproteobacteria	o__Alteromonadales	f__Pseudoalteromonadaceae	g__Pseudoalteromonas	s__unclassified	DQ537520.1 gg_id:160149 Pseudoalteromonas elyakovii str. BSi20610	11786	11025	12420	11296	11943	11156	10747	12834	12802	11445	9954	10705	12189
1901	k__Bacteria	p__Proteobacteria	c__Gammaproteobacteria	o__Methylococcales	f__Methylococcaceae	g__Methylobacter	s__unclassified	GQ346825.1 gg_id:533281 Metagenome versatile chemolithoautotroph expanding oceanic dead zones Saanich Inlet 100 m depth clone SGPZ395	11584	10551	13080	10493	9324	10411	10982	13653	13085	10909	8989	11483	13721
1902	k__Bacteria	p__Proteobacteria	c__Gammaproteobacteria	o__Pseudomonadales	f__Pseudomonadaceae	g__Pseudomonas	s__unclassified	EU169163.1 gg_id:238574 Pseudomonas fluorescens str. B69	10539	11823	12810	12443	12550	11911	10418	12966	12682	12226	10945	12730	12681
1904	k__Bacteria	p__Proteobacteria	c__Gammaproteobacteria	o__Pseudomonadales	f__Pseudomonadaceae	g__Pseudomonas	s__unclassified	EU535707.1 gg_id:281570 profile human microbiota antecubital fossa (inner elbow) skin clone nbt09h04	10699	10861	11657	11035	10736	10494	11703	12536	12242	10840	11628	11984	10959
1905	k__Bacteria	p__Proteobacteria	c__Gammaproteobacteria	o__Pseudomonadales	f__Pseudomonadaceae	g__Pseudomonas	s__unclassified	DQ377749.1 gg_id:153662 Pseudomonas mandelii PD 8	10829	11160	11794	10967	11466	11645	9943	13741	13465	12233	10782	11910	12013
1906	k__Bacteria	p__Proteobacteria	c__Gammaproteobacteria	o__Pseudomonadales	f__Pseudomonadaceae	g__Pseudomonas	s__unclassified	DQ338570.1 gg_id:146088 Pseudomonas putida str. B0	11382	11282	12816	10999	11577	10935	11701	12955	12869	11976	10346	12261	12502
1907	k__Bacteria	p__Proteobacteria	c__Gammaproteobacteria	o__Oceanospirillales	f__OM60	g__unclassified	s__unclassified	EF123461.1 gg_id:245864 Microbial disease microbial mats on Siderastrea siderea three regions wider Caribbean black band diseased (BBD) coral tissues clone WA_35bf	9186	9704	13135	9695	8258	8828	8773	12956	14022	11377	7811	10891	12637
1909	k__Bacteria	p__Proteobacteria	c__Gammaproteobacteria	o__Oceanospirillales	f__OM60	g__unclassified	s__unclassified	EU287241.1 gg_id:246295 Pacific arctic surface sediment clone S11-58	9321	9810	11623	9701	10005	9184	8943	12265	11789	9932	9690	11098	13240
1910	k__Bacteria	p__Proteobacteria	c__Gammaproteobacteria	o__Oceanospirillales	f__Alcanivoracaceae	g__unclassified	s__unclassified	FM242475.1 gg_id:321501 sequences sediment clone 29 T12d+oil	10652	9776	12852	11276	11989	10167	11504	14234	13593	10364	10213	12687	12733
1911	k__Bacteria	p__Proteobacteria	c__Gammaproteobacteria	o__Oceanospirillales	f__Hahellaceae	g__Hahella	s__unclassified	AF195410.1 gg_id:24515 Hahella chejuensis str. KCTC 2396	8580	9411	10392	11695	9587	9031	7991	9998	9299	10045	8709	10418	9154
1912	k__Bacteria	p__Proteobacteria	c__Gammaproteobacteria	o__Pseudomonadales	f__Pseudomonadaceae	g__Pseudomonas	s__unclassified	EU434460.1 gg_id:258724 Pseudomonas putida str. a235	8177	8235	11318	9354	10434	8944	8385	11911	11510	9730	8848	11177	11004
1913	k__Bacteria	p__Proteobacteria	c__Gammaproteobacteria	o__Chromatiales	f__Chromatiaceae	g__unclassified	s__unclassified	EU491667.1 gg_id:262608 Abundance and microbial life ocean crust seafloor lavas East Pacific Rise clone EPR3970-MO1A-Bc80	11958	13551	14083	13537	13678	13476	12568	13727	13618	13753	12512	13999	13943
1914	k__Bacteria	p__Proteobacteria	c__Gammaproteobacteria	o__Chromatiales	f__Chromatiaceae	g__unclassified	s__unclassified	AY328730.1 gg_id:89553 drinking water system simulator clone DSSD31	9607	10389	12718	10169	9789	9594	9754	13092	12555	11210	9783	11376	12422
1915	k__Bacteria	p__Proteobacteria	c__Gammaproteobacteria	o__Oceanospirillales	f__Alcanivoracaceae	g__Alcanivorax	s__unclassified	FM242291.1 gg_id:314738 sequences sediment clone 12 T9d-oil	10913	10973	13840	10626	10322	9971	11001	14018	14185	10872	9758	12249	14031
1916	k__Bacteria	p__Proteobacteria	c__Gammaproteobacteria	o__Pseudomonadales	f__Pseudomonadaceae	g__Pseudomonas	s__unclassified	AB175652.1 gg_id:168428 Azomonas agilis str. NCIB 11693	7034	7716	9826	9453	10425	8265	8295	11996	11463	10454	7904	11541	11320
1918	k__Bacteria	p__Proteobacteria	c__Gammaproteobacteria	o__Pseudomonadales	f__Pseudomonadaceae	g__Pseudomonas	s__unclassified	EU536367.1 gg_id:283644 profile human microbiota antecubital fossa (inner elbow) skin clone nbt62c04	11153	11576	12672	12032	11729	11798	12058	13458	13219	12551	12705	13388	12481
1919	k__Bacteria	p__Proteobacteria	c__Gammaproteobacteria	o__Alteromonadales	f__Pseudoalteromonadaceae	g__Pseudoalteromonas	s__unclassified	AF539778.1 gg_id:84701 Pseudoalteromonas sp. str. RE2-11	11204	11801	13902	10478	9878	9686	13101	14050	13761	12281	10442	12568	13632
1920	k__Bacteria	p__Proteobacteria	c__Gammaproteobacteria	o__Alteromonadales	f__Colwelliaceae	g__Thalassomonas	s__unclassified	AY194066.1 gg_id:81968 Thalassomonas ganghwensis str. JC2041	11532	12881	15034	11953	11572	10155	13842	14693	14679	12221	11120	12065	14246
1921	k__Bacteria	p__Proteobacteria	c__Gammaproteobacteria	o__Oceanospirillales	f__OM60	g__unclassified	s__unclassified	GU061614.1 gg_id:552256 and function microbial mesoscale eddy perturbations South China Sea clone CE2-DCM-39	9716	10022	11910	11165	10532	10390	10012	12946	12600	11479	10763	11904	14114
1922	k__Bacteria	p__Proteobacteria	c__Gammaproteobacteria	o__Pseudomonadales	f__Pseudomonadaceae	g__Pseudomonas	s__unclassified	EU221415.1 gg_id:246429 Pseudomonas thivervalensis str. L2S4	9363	9447	11288	9742	10291	10124	11206	12259	12199	10678	10925	12004	10716
1923	k__Bacteria	p__Proteobacteria	c__Gammaproteobacteria	o__Pseudomonadales	f__Pseudomonadaceae	g__Pseudomonas	s__unclassified	AY303310.1 gg_id:134447 Pseudomonas sp. str. ps6-14	7296	6943	7107	8428	9932	7935	6259	8561	8717	8240	7000	9797	10117
1924	k__Bacteria	p__Proteobacteria	c__Gammaproteobacteria	o__Pseudomonadales	f__Pseudomonadaceae	g__Pseudomonas	s__unclassified	EU538470.1 gg_id:286942 profile human microbiota antecubital fossa (inner elbow) skin clone nbt230c08	10690	10864	12513	11808	11084	11215	9976	12318	11607	11713	10387	12505	12245
1925	k__Bacteria	p__Proteobacteria	c__Gammaproteobacteria	o__Alteromonadales	f__Alteromonadaceae	g__Alteromonas	s__Alteromonas marina	DQ836766.1 gg_id:163484 Alteromonas simiduii str. BCRC 17572	7636	8466	12672	8747	9505	6135	10072	13332	12592	10978	9438	10523	12114
1926	k__Bacteria	p__Proteobacteria	c__Gammaproteobacteria	o__Pseudomonadales	f__Pseudomonadaceae	g__Pseudomonas	s__unclassified	FJ184353.1 gg_id:318906 structure and physiology pyrene-degrading consortia growing biofilms model trickle column PAH-contaminated soil clone T7_5	9453	10339	11529	11422	10952	11252	9794	12401	12045	10825	10255	11432	11518
1928	k__Bacteria	p__Proteobacteria	c__Gammaproteobacteria	o__Pseudomonadales	f__Pseudomonadaceae	g__Pseudomonas	s__unclassified	EU143350.1 gg_id:248196 Pseudomonas sp. J10(2007) str. J10	7135	7868	12159	9301	10639	7648	7301	11971	11858	10050	5924	12462	11930
1929	k__Bacteria	p__Proteobacteria	c__Gammaproteobacteria	o__Thiotrichales	f__Piscirickettsiaceae	g__unclassified	s__unclassified	FJ155021.1 gg_id:353468 seasonal fluctuation coastal Bohai Bay sequencing and RFLP soil clone D21	10438	8715	12465	9665	10549	8716	10205	13059	12895	10825	7681	11713	11566
1930	k__Bacteria	p__Proteobacteria	c__Gammaproteobacteria	o__Pseudomonadales	f__Pseudomonadaceae	g__Pseudomonas	s__unclassified	FJ894566.1 gg_id:569821 Matriptase-deficient mice exhibit ichthyotic selective shift skin microbiota B2E; ear punch biopsy C57BL/6J mouse (8 weeks) clone nbt182g04	11181	12106	13123	12605	12094	12181	11610	12526	12097	12546	11258	13507	12648
1931	k__Bacteria	p__Proteobacteria	c__Gammaproteobacteria	o__Alteromonadales	f__Alteromonadaceae	g__unclassified	s__unclassified	FJ425616.1 gg_id:366875 communnities healthy and diseased colonies Caribbean coral Montastrea faveolata Alteromonadaceae clone MD3.28	9106	9468	12578	10347	10420	8168	9107	13329	12879	10176	7423	10733	12685
1932	k__Bacteria	p__Proteobacteria	c__Gammaproteobacteria	o__Oceanospirillales	f__OM60	g__unclassified	s__unclassified	EU544826.1 gg_id:273002 free-living particle- aggregate- archaeal and Laptev Sea 1.0-60 um size fraction ( suspended particles) Arctic seawater clone NABOS_SSPbact8	11325	12029	13625	11820	11820	11563	12615	13428	13499	11990	11761	12739	13368
1933	k__Bacteria	p__Proteobacteria	c__Gammaproteobacteria	o__Alteromonadales	f__Pseudoalteromonadaceae	g__Pseudoalteromonas	s__unclassified	FJ497708.1 gg_id:570045 Pseudoalteromonas sp. str. VS-1	13432	13331	13435	13416	13319	13340	12731	13992	13543	13626	13578	13024	13249
1934	k__Bacteria	p__Proteobacteria	c__Gammaproteobacteria	o__Methylococcales	f__Methylococcaceae	g__Methylobacter	s__unclassified	EU491680.1 gg_id:269280 Abundance and microbial life ocean crust seafloor lavas East Pacific Rise clone EPR3968-O8a-Bc10	10753	10572	13331	10769	10094	9996	11902	13845	13465	11897	10397	12704	13484
1935	k__Bacteria	p__Proteobacteria	c__Gammaproteobacteria	o__Oceanospirillales	f__OM60	g__unclassified	s__unclassified	AY693815.1 gg_id:102960 anaerobic sludge clone EUB3	6148	7656	9615	8678	6842	6016	7232	9705	9010	8453	6078	9820	8689
1937	k__Bacteria	p__Proteobacteria	c__Gammaproteobacteria	o__Pseudomonadales	f__Pseudomonadaceae	g__Pseudomonas	s__unclassified	EU539344.1 gg_id:285493 profile human microbiota antecubital fossa (inner elbow) skin clone nbt237c03	11806	11883	13466	12561	12378	12043	12163	13439	13224	12275	11755	12742	12838
1938	k__Bacteria	p__Proteobacteria	c__Gammaproteobacteria	o__Pseudomonadales	f__Pseudomonadaceae	g__Pseudomonas	s__unclassified	AF131103.1 gg_id:8589 Pseudomonas putida str. MTB6	7518	8580	11448	7245	9494	8315	9032	11227	10360	8566	8800	10402	10568
1939	k__Bacteria	p__Proteobacteria	c__Gammaproteobacteria	o__Pseudomonadales	f__Pseudomonadaceae	g__Pseudomonas	s__unclassified	EU540027.1 gg_id:286084 profile human microbiota antecubital fossa (inner elbow) skin clone nbt111h08	11872	12747	13966	13070	12779	13005	12186	13650	13347	12938	12690	13108	13611
1941	k__Bacteria	p__Proteobacteria	c__Gammaproteobacteria	o__Methylococcales	f__Methylococcaceae	g__Methylobacter	s__unclassified	AB294957.1 gg_id:224998 -dependent and analyses hydrothermal system off Taketomi Island Japan microbial mat shal submarine hot spring clone pItb-vmat-56	9373	9846	11932	8473	8009	7944	9140	12439	11883	10422	7900	10749	12462
1942	k__Bacteria	p__Proteobacteria	c__Gammaproteobacteria	o__Oceanospirillales	f__Alteromonadaceae	g__Microbulbifer	s__unclassified	AF479688.1 gg_id:51065 Microbulbifer salipaludis str. SM-1	11236	12107	13687	12220	11728	11705	11904	13495	13338	13228	12657	12970	13073
1943	k__Bacteria	p__Proteobacteria	c__Gammaproteobacteria	o__Pseudomonadales	f__Pseudomonadaceae	g__Pseudomonas	s__unclassified	EU661864.1 gg_id:282250 Pseudomonas putida str. AS04	11661	12093	12440	12370	12419	12456	11286	12430	12375	13643	12133	12532	10575
1944	k__Bacteria	p__Proteobacteria	c__Gammaproteobacteria	o__Pseudomonadales	f__Pseudomonadaceae	g__Pseudomonas	s__unclassified	EU037280.1 gg_id:252326 Pseudomonas sp. G3DM-33	7850	8915	12299	10062	9945	8121	8240	12967	12522	11461	8664	13328	12496
1946	k__Bacteria	p__Proteobacteria	c__Gammaproteobacteria	o__Pseudomonadales	f__Pseudomonadaceae	g__Pseudomonas	s__unclassified	FM209481.1 gg_id:325760 Pseudomonas jessenii str. T2P28	11671	11909	12648	12755	12913	12560	11286	13452	13505	13388	12491	13931	13549
1948	k__Bacteria	p__Proteobacteria	c__Gammaproteobacteria	o__Pseudomonadales	f__Pseudomonadaceae	g__Pseudomonas	s__unclassified	EU539345.1 gg_id:284699 profile human microbiota antecubital fossa (inner elbow) skin clone nbt237c04	10728	11314	12647	11727	11357	11257	11433	13199	12947	12541	12148	12802	12738
1949	k__Bacteria	p__Proteobacteria	c__Gammaproteobacteria	o__Pseudomonadales	f__Pseudomonadaceae	g__Pseudomonas	s__unclassified	GU198111.1 gg_id:590944 Pseudomonas fluorescens str. LMG 5833	10377	10664	12807	10391	10751	10765	10937	12737	12623	11577	9835	12423	13040
1951	k__Bacteria	p__Proteobacteria	c__Gammaproteobacteria	o__Chromatiales	f__Chromatiaceae	g__unclassified	s__unclassified	AY532575.1 gg_id:106089 uranium-contaminated aquifer clone 1013-28-CG34	7019	7759	11965	9226	8816	6594	11310	11820	11488	10952	5134	12450	11080
1953	k__Bacteria	p__Proteobacteria	c__Gammaproteobacteria	o__Alteromonadales	f__Pseudoalteromonadaceae	g__Pseudoalteromonas	s__unclassified	AF116188.1 gg_id:8932 Pseudoalteromonas elyakovii str. O22	11094	11197	12911	11799	11199	11062	10433	12809	12322	12165	11142	12641	13003
1956	k__Bacteria	p__Proteobacteria	c__Gammaproteobacteria	o__Chromatiales	f__Chromatiaceae	g__unclassified	s__unclassified	EF612420.1 gg_id:244634 historic semiarid lead-zinc site mine tailings clone K6-C62	9732	9727	12849	10045	10084	9477	8489	12950	12214	11263	7864	12390	13002
1957	k__Bacteria	p__Proteobacteria	c__Gammaproteobacteria	o__Sedimenticolales	f__Sedimenticolaceae	g__Sedimenticola	s__unclassified	AB189713.2 gg_id:104039 Ifremeria nautilei gill symbiont	8543	8975	12574	7859	8090	7372	11178	13078	12372	9900	7882	10704	12717
1958	k__Bacteria	p__Proteobacteria	c__Gammaproteobacteria	o__Pseudomonadales	f__Pseudomonadaceae	g__Pseudomonas	s__unclassified	FJ982922.1 gg_id:468384 Pseudomonas putida str. ST13	9506	10081	10739	11333	12309	10481	8967	12656	12396	11632	10643	13148	12856
1959	k__Bacteria	p__Proteobacteria	c__Gammaproteobacteria	o__Chromatiales	f__Chromatiaceae	g__unclassified	s__unclassified	EU246808.1 gg_id:241908 polyphasic description Pocillopora meandrina Palmyra Atoll Calcinus obscurus abdominal flora clone Cobs2TisD1	9661	10260	12803	10972	10397	10698	11328	13009	12593	12285	10435	13046	12637
1960	k__Bacteria	p__Proteobacteria	c__Gammaproteobacteria	o__Pseudomonadales	f__Pseudomonadaceae	g__Pseudomonas	s__unclassified	EF101982.1 gg_id:181819 Pseudomonas putida str. MRP03	14026	13971	14695	14295	14040	14139	14400	14921	14710	14766	14630	14490	14699
1961	k__Bacteria	p__Proteobacteria	c__Gammaproteobacteria	o__Oceanospirillales	f__HTCC2188	g__unclassified	s__unclassified	GQ349203.1 gg_id:544164 Metagenome versatile chemolithoautotroph expanding oceanic dead zones Saanich Inlet 120 m depth clone SHAN546	9986	10969	11940	11610	11010	11064	9855	12609	12485	11087	11168	11891	13050
1962	k__Bacteria	p__Proteobacteria	c__Gammaproteobacteria	o__Alteromonadales	f__Alteromonadaceae	g__Alteromonas	s__Alteromonas marina	AF114499.1 gg_id:8878 attached marine recovered surface clone 17 proteobacterium	6773	7409	8967	8038	9091	7234	5809	11829	9423	8350	6860	9486	9936
1963	k__Bacteria	p__Proteobacteria	c__Gammaproteobacteria	o__Chromatiales	f__Chromatiaceae	g__unclassified	s__unclassified	EU735667.1 gg_id:307033 archaeal structures oil contaminated and soils China pristine soil Jidong Oilfield clone SN69	8149	8926	10690	7738	7207	7276	8874	11677	11975	9912	9510	11097	11837
1965	k__Bacteria	p__Proteobacteria	c__Gammaproteobacteria	o__Pseudomonadales	f__Pseudomonadaceae	g__Pseudomonas	s__unclassified	EU414476.1 gg_id:270637 Pseudomonas gingeri str. SDLi-1	8112	8094	9662	11356	12134	9681	7045	11490	12107	10687	9373	13057	12335
[truncated: 27,732 more rows]
