# Supplementary material for: Bacterial profiling of White Plague Disease in a comparative coral species framework
Source: ISME J. 2013 Aug 8;8(1):31–9. doi: 10.1038/ismej.2013.127 (PMC3869008; doi:10.1038/ismej.2013.127)
Supplement: Supplementary Table S2 [file ismej2013127x3.xls]

## Sheet: TableS2.PresenceAbsence
OTU	01 Pavona DD	02 Pavona DD	03 Pavona DD	01 Pavona HH	02 Pavona HH	03 Pavona HH	01 Porites DD	02 Porites DD	03 Porites DD	01 Porites HH	02 Porites HH	03 Porites HH	Water
1	1	0	0	0	1	0	0	1	1	1	1	1	1
2	0	1	1	0	1	0	0	1	1	0	0	1	1
4	0	0	0	0	0	0	0	0	0	1	0	0	0
5	0	0	1	0	0	0	0	1	0	0	0	0	0
6	0	0	0	0	0	0	0	1	1	0	0	1	1
7	0	0	0	0	0	0	0	0	0	0	0	1	1
8	1	1	1	0	1	1	1	1	1	1	0	1	1
9	0	0	1	0	0	0	0	0	0	0	0	0	0
10	0	0	1	0	0	0	0	1	1	0	0	0	1
11	1	1	0	0	1	1	0	1	1	1	1	1	1
12	0	0	0	0	0	0	0	0	0	0	0	1	0
15	0	0	1	0	0	0	0	1	1	1	0	1	0
16	0	1	1	0	0	0	1	0	0	0	0	0	1
18	0	0	1	0	0	0	0	1	1	0	0	0	1
19	1	1	1	1	1	1	0	1	1	1	0	1	1
23	0	0	0	0	1	0	0	1	1	1	0	1	1
24	0	1	1	0	0	0	0	1	1	1	0	1	1
25	0	0	0	0	0	0	0	1	0	0	0	0	1
26	0	0	1	0	0	0	0	0	0	0	0	0	0
27	0	1	0	0	0	0	0	0	0	0	0	1	1
30	0	1	1	0	1	1	0	1	1	1	0	1	1
32	0	0	1	0	0	0	1	1	1	0	0	0	1
33	0	0	1	0	0	0	0	1	1	0	0	0	1
35	0	0	0	0	1	0	0	0	0	0	0	0	0
36	0	0	0	0	0	0	0	1	0	0	0	1	1
38	0	0	0	0	0	0	0	1	0	0	0	1	1
39	0	0	0	0	0	0	0	0	0	1	0	1	1
40	1	1	1	0	1	1	0	1	0	1	0	0	1
41	0	0	0	0	0	0	0	0	0	0	0	0	1
42	0	0	0	0	0	0	1	1	1	0	0	0	1
43	0	0	0	0	0	0	0	1	1	0	0	0	1
46	0	0	0	0	1	0	0	0	0	1	0	1	1
47	0	0	0	0	0	0	0	1	1	1	0	0	1
48	0	0	0	0	0	0	0	0	0	0	0	0	1
49	0	0	0	0	1	0	0	0	0	1	0	1	1
51	0	1	1	0	0	1	0	1	1	1	0	1	1
52	0	0	0	0	0	0	0	0	0	0	0	0	1
55	0	0	1	0	0	0	0	1	0	0	0	1	0
56	0	0	0	0	0	0	0	0	0	0	0	0	1
58	1	1	0	1	1	1	1	0	0	1	1	0	1
60	0	0	0	0	0	0	0	0	0	0	0	0	1
62	1	1	1	1	1	1	0	1	1	1	1	1	1
63	1	1	1	0	1	1	0	1	1	1	0	1	1
64	1	1	1	0	0	0	0	1	1	0	0	0	1
65	1	1	1	1	1	1	1	1	1	1	1	1	1
66	0	1	1	1	1	1	0	1	1	1	1	1	1
68	0	1	0	0	0	0	0	1	1	1	0	1	1
69	0	0	1	0	0	0	0	1	1	0	0	0	1
70	1	1	1	0	1	1	1	1	0	1	1	1	1
71	1	1	1	1	1	1	1	1	1	1	1	1	1
72	0	0	0	0	0	0	0	0	1	0	0	1	0
73	1	0	1	0	0	0	0	1	0	0	0	0	1
75	0	0	1	0	0	0	0	1	1	1	0	1	1
76	1	1	1	0	1	1	1	1	1	1	0	1	1
77	0	0	1	0	0	0	0	0	1	1	0	1	1
78	0	0	0	0	1	0	0	0	0	1	0	1	0
79	0	0	0	0	1	0	0	0	0	0	0	0	0
80	0	0	1	0	0	0	0	1	1	1	0	1	1
82	0	0	1	1	0	0	0	1	0	1	1	0	1
83	1	1	1	1	1	1	1	1	1	1	1	1	1
84	0	0	0	0	0	0	0	1	1	1	0	1	1
85	0	0	1	0	0	0	0	0	0	0	0	0	1
87	0	0	0	0	0	0	0	1	1	1	0	1	1
88	1	1	1	0	0	0	1	0	1	1	0	1	1
89	0	0	0	0	0	0	0	1	1	0	0	0	0
95	0	0	0	0	0	0	1	1	0	0	0	0	1
96	0	0	0	0	0	0	0	1	0	0	0	0	0
97	0	0	1	1	1	0	0	1	1	1	0	1	1
98	0	0	0	0	0	0	0	0	0	1	0	0	0
99	0	0	0	0	0	0	0	1	0	0	0	0	0
100	0	0	1	0	0	0	0	1	1	0	0	1	1
101	0	1	0	0	0	0	0	0	0	0	0	0	0
102	0	0	1	0	1	0	1	1	1	0	0	1	0
107	0	0	1	0	0	0	0	1	1	1	0	1	1
108	1	0	1	0	0	0	0	1	1	1	0	1	1
109	0	0	0	0	0	0	0	0	0	0	0	0	1
110	0	1	0	0	0	0	0	0	0	1	1	0	1
111	0	0	0	0	0	0	1	0	0	0	0	0	0
112	1	1	1	1	1	1	0	1	1	1	0	1	1
114	0	1	1	1	1	1	1	1	0	1	0	1	0
115	0	0	0	0	0	0	0	1	0	0	0	0	0
116	1	1	1	1	1	1	1	1	1	1	1	1	1
117	0	0	1	0	0	0	0	1	1	0	0	1	1
118	1	1	1	0	0	1	0	1	1	1	0	1	1
119	0	0	0	0	0	0	0	0	0	0	0	0	1
120	0	0	0	0	0	0	1	0	1	1	0	0	0
122	0	0	1	0	1	1	0	1	1	1	0	1	1
123	0	0	1	0	0	0	0	1	0	1	0	1	1
124	0	0	0	0	0	1	0	1	0	0	0	1	0
125	1	1	0	1	1	0	1	1	0	1	1	0	1
126	1	1	1	0	1	1	0	1	1	1	0	1	1
129	0	0	1	1	1	1	0	1	1	1	1	1	1
130	0	0	1	0	1	0	0	1	1	1	0	1	1
132	0	0	1	0	1	0	0	1	1	1	0	1	1
133	0	1	0	0	1	1	0	1	1	1	0	1	1
134	0	1	1	0	1	1	0	1	1	1	0	1	1
135	0	0	1	0	0	1	0	1	1	0	0	1	1
139	0	0	0	0	0	0	0	1	1	0	0	1	0
141	1	0	1	0	0	0	0	0	1	1	0	0	1
142	0	1	0	1	0	0	0	1	1	1	0	1	1
143	0	1	1	1	1	1	1	1	1	1	1	1	1
144	0	0	1	0	0	0	1	1	1	0	0	0	1
145	0	0	0	0	0	0	0	0	0	0	0	1	0
146	0	0	0	0	1	0	0	1	1	0	0	1	1
147	0	0	0	0	0	0	0	1	1	0	0	1	1
148	1	1	1	1	1	1	1	1	1	1	0	1	1
149	1	0	0	0	1	0	0	0	0	0	0	0	0
150	0	0	1	0	0	0	0	0	1	0	0	0	1
151	0	1	1	1	0	0	1	1	1	1	0	1	1
152	0	0	1	0	0	0	0	1	1	0	0	1	1
154	0	0	0	0	0	0	0	1	0	0	0	0	1
155	0	1	1	0	0	0	0	1	1	1	0	1	1
157	1	0	1	0	1	0	0	1	1	1	1	1	1
158	1	1	1	0	1	1	0	1	1	1	1	1	1
159	0	0	0	0	0	0	0	1	0	1	0	1	1
160	1	1	1	0	1	1	0	1	1	1	0	1	1
161	0	0	0	0	0	0	0	1	1	0	0	1	1
162	0	0	0	0	0	0	0	1	0	1	0	1	1
163	0	0	0	0	0	0	0	1	1	1	0	1	1
164	0	0	0	0	0	0	0	0	1	0	0	0	0
166	1	1	0	0	1	1	0	1	1	0	1	1	1
167	1	1	1	0	1	1	1	1	1	1	0	1	1
168	1	1	1	1	1	1	1	1	1	1	1	1	1
171	0	0	1	0	1	1	0	1	1	1	0	0	1
172	1	1	1	0	1	1	0	1	1	1	0	1	1
173	0	0	0	0	0	0	0	1	1	0	0	1	1
174	0	0	0	0	1	0	0	0	0	0	0	1	1
175	1	0	0	0	0	0	1	0	0	0	1	0	0
176	0	0	0	0	1	0	0	0	0	0	0	0	0
177	0	0	0	0	0	0	0	1	0	0	0	0	1
178	1	1	1	0	1	1	0	1	1	1	0	1	1
179	0	0	1	0	0	0	0	1	1	0	0	0	1
180	0	1	0	1	0	1	0	1	0	1	0	0	1
182	1	1	1	0	1	1	1	1	1	1	1	1	1
183	0	0	0	0	0	0	0	0	0	0	0	0	1
184	0	0	1	0	0	0	0	1	0	1	0	1	1
185	0	0	1	0	0	0	0	1	1	0	0	1	1
186	0	1	1	0	1	1	0	1	1	1	1	1	1
188	0	0	1	0	0	0	0	0	0	0	0	1	0
189	0	0	0	0	0	0	0	1	1	0	0	0	0
193	1	1	1	0	0	1	0	1	1	1	0	1	1
194	0	0	0	0	0	0	0	0	0	0	0	1	1
195	0	0	1	0	0	0	0	1	1	1	0	1	1
196	0	0	1	0	0	0	0	1	1	0	0	0	1
197	0	0	1	0	0	0	0	0	0	0	1	1	1
198	0	0	0	0	0	0	0	0	0	0	1	0	0
200	1	1	1	1	1	1	0	1	1	1	1	1	1
202	0	0	0	0	0	0	0	1	0	0	0	0	0
203	0	0	1	0	0	0	0	1	1	1	0	1	1
206	1	1	1	1	1	1	0	1	1	1	1	1	1
210	0	1	1	0	0	1	0	1	1	1	0	1	1
213	0	0	0	0	0	0	0	0	1	0	0	0	1
215	0	0	0	0	0	0	0	1	0	1	0	1	1
216	1	1	1	0	1	1	1	1	1	1	1	1	1
217	1	1	1	0	0	1	1	1	1	1	0	0	1
218	0	0	1	0	0	0	0	1	1	0	0	0	1
219	1	1	0	0	1	1	0	1	1	1	1	1	1
221	0	0	0	0	1	0	0	0	1	1	0	1	1
224	1	0	1	0	0	0	0	1	1	1	0	1	1
226	0	0	1	0	0	0	0	1	1	1	0	0	1
227	0	0	0	0	0	0	0	0	0	1	0	1	1
229	0	0	1	0	0	0	0	1	1	0	0	1	0
230	0	0	0	0	0	0	0	1	1	1	0	1	1
233	0	1	1	0	0	0	0	1	1	1	1	1	1
237	0	0	1	0	1	0	1	1	0	0	0	0	1
238	0	0	0	0	0	0	0	0	0	1	0	0	0
241	0	0	1	0	1	0	0	0	1	0	0	1	1
242	0	1	1	1	1	1	0	1	1	1	0	1	1
244	1	0	0	0	1	1	0	0	0	0	0	0	0
245	1	1	1	0	0	0	0	1	1	1	0	1	1
247	0	0	1	0	0	0	0	1	1	0	0	1	1
249	0	0	1	0	1	0	0	1	1	1	0	1	1
251	0	0	0	0	0	0	0	0	0	0	0	0	1
252	0	0	1	0	0	0	0	0	0	0	0	0	0
253	0	0	1	0	0	0	0	1	1	0	0	1	1
255	0	0	1	0	1	0	0	1	1	1	0	1	1
256	0	0	1	0	0	0	0	1	1	0	0	1	1
258	0	0	0	0	0	0	0	0	0	1	0	1	1
259	0	0	1	0	0	1	0	1	0	0	0	0	0
260	0	0	1	0	0	0	0	0	0	0	0	1	0
261	1	1	1	0	1	1	0	1	1	1	0	1	1
262	0	0	0	0	0	0	0	1	1	0	0	0	0
263	0	1	1	1	0	0	0	1	1	1	0	0	1
264	0	0	0	0	0	0	0	0	0	1	0	1	1
266	1	1	0	1	1	1	1	0	1	1	1	1	1
267	0	0	0	0	0	0	0	0	0	1	0	0	1
268	0	0	0	0	1	0	0	1	1	1	0	1	1
270	1	1	0	0	1	1	0	1	1	1	0	1	1
271	0	0	1	0	0	0	0	0	0	0	0	0	1
272	0	0	0	0	0	0	0	0	0	0	0	0	1
273	0	0	1	0	0	0	0	0	0	0	0	0	0
274	0	0	0	0	1	0	0	1	1	1	0	1	1
275	0	0	0	0	1	0	0	1	1	1	0	1	1
276	1	1	1	0	1	1	0	1	1	1	0	1	1
277	0	0	0	0	0	0	0	0	0	0	0	1	0
279	0	0	0	0	1	0	0	1	1	1	0	1	1
280	0	0	1	0	0	0	0	1	1	0	0	1	1
283	0	0	1	0	0	0	0	1	1	0	0	1	1
285	0	0	1	0	0	0	0	1	1	1	0	1	1
287	1	1	1	0	1	1	1	1	1	1	0	1	1
288	0	1	0	0	1	0	0	1	1	1	1	1	1
290	0	0	0	0	0	0	0	0	0	0	0	0	1
291	0	0	1	0	1	0	0	1	0	1	0	1	1
292	0	0	0	0	1	0	0	0	0	0	0	0	0
293	0	0	0	0	0	0	0	0	0	0	0	0	1
294	0	0	1	0	0	0	0	0	0	0	0	0	1
296	0	0	1	0	1	0	0	1	1	1	0	1	1
300	1	1	1	1	1	1	1	1	1	1	0	1	1
301	0	0	1	0	0	0	0	1	1	0	0	1	1
304	1	1	1	1	1	1	0	1	1	1	0	1	1
307	0	0	0	0	0	1	0	0	0	0	0	0	1
309	0	0	0	0	0	1	1	0	0	0	0	0	0
313	0	0	1	0	0	0	0	1	1	1	0	1	1
314	0	0	0	0	1	0	0	1	1	1	0	1	1
315	0	0	1	0	0	0	1	0	1	1	0	1	1
316	0	1	0	0	0	0	0	1	1	1	0	1	1
317	0	0	1	0	0	0	0	1	1	1	0	1	1
318	0	0	0	0	0	0	0	0	1	0	0	0	0
319	0	0	0	0	0	0	1	1	1	0	0	0	1
320	1	0	0	0	0	0	0	0	0	0	0	1	1
321	0	0	0	0	0	0	0	0	0	0	0	1	0
323	0	1	1	0	1	0	1	1	1	1	0	1	1
324	0	0	0	0	1	0	0	1	0	0	0	1	1
325	0	0	1	0	1	1	0	1	1	1	0	1	1
326	1	1	1	0	1	1	0	1	1	1	0	1	1
327	0	0	1	0	0	0	0	1	1	1	0	1	1
328	0	0	1	0	0	0	0	1	1	1	0	1	1
329	0	0	0	0	0	0	0	1	0	0	0	0	0
333	0	0	0	0	1	0	0	1	1	1	0	1	1
334	0	0	1	1	0	0	0	1	1	1	0	0	1
335	1	1	1	1	1	1	0	1	1	1	0	1	1
336	0	0	1	0	0	0	0	1	0	1	0	1	0
337	0	0	0	0	0	0	0	0	0	1	0	1	1
339	1	1	0	0	0	0	1	1	1	1	0	1	1
340	1	1	1	0	1	1	0	1	1	1	0	1	1
341	0	0	0	0	0	0	0	1	0	0	0	0	0
342	0	0	0	0	0	0	0	1	0	0	0	0	0
343	0	0	1	0	0	0	0	1	0	1	0	0	1
345	0	0	0	0	0	0	0	0	0	0	0	1	1
346	0	1	0	0	0	0	0	0	0	0	0	0	0
347	1	1	1	1	1	1	1	1	1	1	1	1	1
348	0	0	0	0	0	0	0	1	0	1	0	1	1
349	0	0	0	0	0	0	0	1	0	0	0	0	1
350	0	0	1	0	1	0	0	1	0	0	0	1	1
351	0	0	1	0	0	0	0	1	0	0	0	0	1
352	0	0	0	0	1	0	0	0	0	0	0	1	0
353	0	0	1	0	0	0	0	1	0	0	0	0	0
354	1	1	1	1	1	1	0	1	1	1	1	1	1
356	0	1	1	0	0	0	0	1	1	0	0	1	1
357	0	0	0	0	0	0	0	1	1	1	0	0	0
358	0	0	0	0	1	0	0	0	0	0	0	1	0
359	0	0	0	0	0	0	0	0	0	0	0	0	1
360	0	1	0	0	0	0	0	1	1	0	0	0	0
361	0	1	0	0	0	0	0	1	0	1	0	0	0
362	1	1	1	0	1	1	1	1	1	1	1	0	1
363	0	0	0	0	1	0	0	0	0	1	0	1	0
364	0	0	1	0	0	0	0	1	0	0	0	1	1
365	1	1	1	0	1	0	0	1	0	1	0	0	1
366	0	0	1	0	0	0	0	1	1	0	0	0	1
368	0	1	1	1	1	1	1	1	1	1	1	1	1
370	1	0	1	1	1	1	0	0	0	1	1	0	1
371	0	0	0	0	1	0	0	1	0	0	0	1	1
372	0	0	1	0	0	0	0	1	0	0	0	0	1
373	1	1	1	0	1	0	0	1	1	0	0	1	1
374	0	0	0	0	0	0	0	1	0	0	0	0	0
375	0	0	0	0	0	0	0	1	0	0	0	1	0
376	0	1	0	0	0	0	0	0	1	0	0	0	1
377	0	0	1	0	0	0	0	1	1	0	0	1	1
378	0	0	1	0	0	0	0	0	0	0	0	0	1
379	0	0	0	0	0	0	0	1	1	1	0	1	1
380	0	0	0	0	0	0	0	1	0	0	0	0	0
382	0	0	0	0	0	0	0	0	0	1	0	1	1
387	0	0	1	0	1	1	0	1	1	1	0	1	1
388	0	1	1	0	1	0	0	1	1	1	0	1	1
389	0	0	0	0	0	0	0	1	0	1	0	1	0
393	0	1	1	1	1	0	0	1	0	0	0	1	1
394	0	0	1	0	0	1	0	1	0	1	0	1	1
396	1	1	1	1	1	1	1	1	1	1	1	1	1
397	1	1	1	1	1	1	1	1	0	1	1	1	1
398	0	0	0	0	0	0	0	1	1	0	0	0	1
400	0	0	0	0	0	0	0	0	0	0	0	0	1
401	0	1	1	0	1	0	0	0	0	0	0	1	1
403	1	1	1	0	1	1	1	1	1	1	0	1	1
404	0	0	0	0	1	0	0	1	0	0	0	0	1
406	1	1	0	0	1	1	0	1	1	1	1	1	1
409	1	0	0	0	1	0	0	1	1	0	0	1	1
410	0	0	0	0	0	0	0	0	0	0	0	1	0
412	0	0	0	0	1	0	0	1	0	0	0	1	1
413	1	1	1	1	1	1	1	1	1	1	1	1	1
415	0	0	1	0	0	0	0	0	0	0	0	0	1
416	0	0	1	1	1	0	0	1	1	1	0	1	1
418	0	0	0	0	0	0	0	1	0	0	0	1	1
419	0	0	0	0	0	0	0	1	1	1	0	1	1
420	0	0	0	0	0	0	0	1	0	0	0	0	1
421	0	1	0	0	1	0	0	1	1	1	0	1	1
422	0	0	0	0	0	0	0	1	0	0	0	0	0
424	1	1	1	1	1	0	1	1	1	1	0	1	1
426	0	0	1	0	0	0	0	1	1	1	0	0	0
429	0	0	0	0	0	0	0	0	0	0	0	1	0
430	0	0	0	0	0	0	0	0	0	0	0	0	1
432	1	1	1	1	1	0	1	1	1	1	0	1	1
433	0	1	1	0	1	0	0	1	1	1	0	1	1
434	0	0	1	0	1	0	0	1	1	1	0	1	1
435	0	0	1	0	0	0	0	1	1	1	1	1	1
436	0	0	0	0	0	0	0	0	0	1	0	0	0
437	1	0	1	0	0	0	1	0	1	1	0	0	1
439	1	1	1	1	1	1	1	1	1	1	1	1	1
440	1	1	1	1	1	1	0	1	1	1	1	1	1
442	0	0	0	0	0	0	0	1	0	1	0	1	1
443	0	0	0	0	0	0	0	1	0	0	0	1	1
445	0	0	1	0	0	0	0	1	1	0	0	1	1
446	0	0	0	0	0	0	0	1	0	0	1	0	0
447	0	0	1	0	0	0	0	1	0	0	0	1	1
448	0	0	1	1	0	0	1	1	0	1	0	0	1
450	1	1	1	1	1	1	0	1	1	1	0	1	1
451	1	1	1	1	1	1	1	1	1	1	0	1	1
452	0	1	0	0	0	0	0	0	0	0	0	0	0
453	1	1	1	0	0	0	0	1	1	0	0	1	1
455	0	0	1	0	0	0	0	1	1	1	0	1	1
456	0	0	1	0	0	0	0	0	0	0	0	0	1
461	1	0	1	0	0	0	1	1	1	0	0	0	1
462	0	0	0	0	1	0	0	1	1	0	0	1	1
464	0	0	0	0	0	0	0	1	0	1	0	0	1
465	0	0	0	0	0	0	0	1	0	0	0	0	0
466	0	0	0	0	0	0	0	0	0	0	0	0	1
468	0	0	1	0	0	0	0	0	1	1	0	0	1
470	1	1	1	0	1	1	0	0	0	0	0	1	1
471	0	0	1	0	0	0	0	1	0	0	0	1	1
472	0	0	1	0	0	0	0	1	0	0	0	0	1
473	1	1	1	0	0	1	0	1	1	1	0	1	1
475	0	1	1	0	1	0	0	1	1	1	0	1	1
476	0	0	1	0	0	0	0	1	0	0	0	0	0
477	1	1	1	1	1	1	0	1	1	1	1	1	1
478	0	0	0	0	0	0	0	1	0	0	0	0	1
479	0	0	1	0	0	0	0	0	0	0	0	0	1
484	0	0	0	0	0	0	0	0	0	1	0	1	1
486	0	0	1	0	0	0	0	0	1	0	0	0	1
487	0	0	1	0	0	1	0	1	1	0	0	0	1
488	0	0	1	0	0	1	0	1	1	0	0	1	1
490	0	0	0	0	0	0	0	1	1	0	0	0	1
491	0	0	0	0	1	0	0	0	0	0	0	1	0
493	0	0	0	0	1	0	0	0	0	0	0	1	0
499	0	0	0	0	0	0	0	0	0	0	0	1	1
500	0	0	1	0	1	0	0	1	1	1	0	1	1
501	1	0	1	0	0	1	0	1	1	1	0	1	1
503	1	1	1	0	1	1	1	1	1	1	0	1	1
504	0	0	0	0	0	0	0	0	0	0	0	1	0
505	0	0	0	0	0	0	0	0	0	0	1	0	0
506	0	0	0	1	0	0	0	1	0	0	0	0	1
507	1	1	1	0	1	1	1	1	1	1	0	1	1
508	1	1	0	1	1	1	0	1	1	1	1	1	1
510	0	0	1	0	0	0	1	1	1	0	0	1	1
511	0	0	0	0	1	0	1	0	0	0	0	0	0
512	0	0	0	0	1	0	0	1	0	0	0	0	0
514	0	0	1	0	0	0	0	1	0	0	0	1	1
515	0	0	0	0	0	0	0	0	0	0	0	0	1
516	0	0	1	0	0	0	0	1	0	0	0	0	1
517	1	0	0	0	1	0	0	0	0	0	0	1	0
518	0	0	1	0	0	0	0	1	1	1	0	1	1
519	0	0	0	0	0	0	0	1	0	0	0	1	0
521	1	1	1	1	1	1	0	1	1	1	1	1	1
522	0	0	1	0	0	0	0	1	1	1	0	1	1
525	0	1	0	1	1	0	0	0	0	1	0	1	0
528	0	0	1	0	0	0	0	1	0	0	0	0	1
529	1	1	1	0	0	0	0	1	1	1	1	1	1
530	1	1	1	0	0	0	1	1	1	0	0	1	1
532	0	1	1	0	0	0	0	1	1	1	0	1	1
533	0	1	1	0	0	0	0	1	1	0	0	1	1
534	0	1	1	1	1	1	0	1	0	1	0	1	1
535	0	1	1	0	1	0	0	0	0	0	0	1	0
536	0	0	1	0	0	0	0	1	1	0	0	1	1
538	0	1	1	1	1	0	0	1	1	0	0	1	1
539	0	0	1	0	1	0	0	1	1	0	0	0	1
541	0	0	1	0	0	0	0	1	0	0	0	0	0
542	1	1	1	0	1	1	0	1	1	1	1	1	1
544	0	0	1	0	0	0	0	1	0	0	0	1	0
546	1	1	1	0	1	1	0	1	1	1	1	1	1
547	0	0	0	0	0	0	0	1	0	0	0	0	0
548	0	0	1	0	0	1	0	1	0	1	0	1	1
551	1	1	1	1	1	1	0	1	1	1	1	1	1
553	0	1	1	0	0	0	0	1	1	1	0	1	1
554	0	1	0	0	1	1	0	1	1	1	0	1	1
556	0	0	1	0	0	0	1	1	1	0	0	0	1
557	0	0	0	0	0	0	0	0	0	0	0	0	1
558	0	0	1	0	0	0	0	1	1	0	0	1	1
559	0	0	0	0	1	0	0	1	1	1	0	1	1
564	0	0	1	0	0	0	0	1	0	0	0	1	1
565	0	0	1	0	1	0	0	1	1	1	0	1	1
566	0	0	0	0	0	0	0	0	0	0	0	0	1
568	0	1	1	1	0	0	0	1	0	0	0	0	0
569	1	1	1	1	1	1	0	1	1	1	0	1	1
570	0	0	0	0	0	0	0	1	0	0	0	1	0
571	0	0	1	0	0	0	0	1	1	0	0	0	1
572	1	1	1	0	1	1	0	1	1	1	0	1	1
573	0	0	0	0	0	0	0	0	0	0	0	1	0
575	0	0	0	0	0	0	0	0	0	1	0	0	0
576	0	1	0	0	0	0	0	0	0	0	0	0	0
577	1	1	1	0	1	1	0	1	1	1	0	1	1
579	0	1	1	0	1	0	0	1	1	1	0	1	1
580	0	1	1	0	0	0	0	1	1	0	0	0	1
581	0	0	0	0	0	0	0	1	0	0	0	0	0
582	1	1	1	1	1	1	1	1	1	1	0	1	1
583	0	0	1	0	0	0	0	1	1	1	0	0	1
584	0	0	1	0	0	0	0	1	1	0	0	1	1
585	0	0	1	0	0	0	0	1	1	0	0	0	0
586	1	1	1	0	1	0	0	1	1	1	0	1	1
587	1	1	1	0	0	0	0	1	1	0	0	0	1
588	0	0	0	0	0	0	0	0	0	1	0	0	1
589	1	1	1	1	1	1	0	1	1	1	1	1	1
591	0	1	1	0	1	0	0	1	1	1	0	1	1
592	0	0	0	0	0	0	0	1	1	0	0	0	1
593	0	0	0	0	0	0	0	0	0	0	0	0	1
595	1	1	1	0	1	1	0	1	1	1	0	1	1
596	0	1	1	1	0	0	0	1	1	1	0	1	0
597	0	0	1	0	0	0	0	0	1	0	0	0	1
598	0	0	0	0	0	0	0	0	0	0	0	0	1
600	0	0	1	0	0	0	0	1	1	1	0	1	0
601	0	1	1	0	1	0	0	1	1	0	0	0	1
604	0	1	0	1	1	0	0	1	0	1	1	1	0
605	0	0	0	0	0	0	0	0	0	1	0	0	0
606	0	0	0	0	0	0	0	1	0	0	0	0	0
608	0	0	0	0	0	0	0	1	0	0	0	1	0
609	1	1	1	0	1	1	0	1	1	1	0	1	1
610	0	0	1	0	0	0	0	1	1	0	0	0	1
611	0	0	0	0	1	0	0	0	0	1	0	1	0
612	0	1	1	1	1	0	0	1	1	0	0	1	1
613	0	1	1	0	0	1	0	1	1	1	0	1	1
614	0	0	1	0	0	0	0	1	0	0	0	0	0
615	1	1	1	0	1	1	1	0	1	1	0	1	1
616	0	0	1	0	1	0	0	1	1	1	0	1	1
617	0	0	1	0	0	0	0	1	1	1	0	0	0
619	1	1	1	0	0	0	0	1	1	1	1	1	1
620	0	1	1	1	1	1	0	1	0	1	0	1	0
621	0	0	0	0	0	0	0	0	0	0	0	0	1
623	1	1	0	1	1	0	0	1	1	1	0	1	1
624	0	0	1	0	0	0	0	1	1	0	0	0	1
626	0	0	1	0	1	0	1	1	1	1	0	1	1
627	0	1	0	1	1	0	0	1	1	1	0	1	1
628	0	0	0	0	0	0	0	1	1	0	0	1	0
630	0	0	0	0	0	0	0	0	0	1	0	1	0
631	1	1	1	0	1	1	0	1	1	1	0	1	1
634	0	0	0	0	0	0	0	0	0	0	0	1	1
636	0	0	0	0	0	0	0	1	0	0	0	1	0
637	0	0	1	0	0	0	0	1	1	0	0	0	1
639	0	1	1	0	1	1	1	0	1	1	1	0	1
640	0	0	0	0	1	0	0	0	0	1	0	1	0
642	0	0	0	0	0	0	0	0	0	0	0	0	1
644	0	0	0	0	0	0	0	1	0	0	0	0	1
645	0	1	1	0	0	0	1	0	0	1	0	0	0
646	0	0	1	0	1	1	0	1	1	1	0	1	1
647	0	0	0	0	0	0	0	0	0	1	0	0	1
648	1	1	1	1	1	1	1	1	1	1	1	1	1
651	0	0	1	0	0	0	0	0	0	0	0	0	1
652	0	0	1	1	1	0	0	1	1	1	0	1	1
653	0	0	0	0	1	0	0	1	1	1	0	1	1
654	1	1	1	0	0	0	1	1	1	0	0	0	1
656	0	0	1	1	1	0	0	1	1	1	0	1	1
658	1	1	1	0	1	1	1	1	1	1	0	1	1
659	0	0	0	0	0	0	0	1	1	0	0	0	0
660	0	0	0	0	0	0	0	0	0	0	0	0	1
661	0	0	0	0	0	0	0	0	1	0	0	0	1
662	0	0	0	0	0	0	0	0	0	0	0	1	0
663	0	0	1	1	1	0	1	0	1	1	0	1	1
665	0	0	0	0	0	0	0	1	0	0	1	0	1
666	0	0	0	0	1	0	1	1	1	1	0	1	1
667	0	0	1	0	0	0	0	1	0	0	0	0	0
668	0	1	1	0	1	0	0	1	0	0	0	0	1
669	0	0	0	0	0	0	0	0	0	0	0	1	1
670	0	0	0	0	0	0	1	1	1	0	0	0	1
671	0	0	0	0	0	0	0	1	0	0	0	1	0
673	0	0	1	0	1	0	0	1	1	1	0	1	1
674	0	0	0	0	1	0	0	0	0	0	0	1	0
675	0	1	0	0	0	0	1	1	0	0	0	1	1
676	0	0	0	0	0	0	0	1	1	0	0	0	0
678	0	1	1	0	1	1	0	1	1	1	0	1	1
679	0	0	0	0	0	0	0	1	1	0	0	0	1
681	0	0	0	0	0	0	0	0	0	0	0	1	1
682	0	0	0	0	0	0	0	0	0	0	0	0	1
686	0	0	0	0	0	0	0	0	0	0	0	0	1
687	1	1	1	1	1	1	1	1	1	1	1	1	1
688	0	0	0	0	0	0	0	1	1	0	0	1	1
691	0	0	0	0	0	0	0	0	0	0	0	0	1
693	0	0	0	0	0	0	0	0	0	0	0	0	1
694	0	1	1	0	0	0	1	1	0	0	0	1	1
695	0	1	1	1	0	0	0	1	0	1	0	1	0
697	0	0	1	1	1	1	0	0	0	0	1	0	0
698	0	0	0	0	0	0	0	1	0	0	0	1	1
699	0	0	1	0	0	0	0	1	1	0	0	0	1
700	0	1	1	0	0	0	0	1	1	1	0	1	1
701	0	0	1	0	0	0	0	1	0	0	0	0	1
702	1	1	1	1	1	1	1	1	1	1	1	1	1
703	0	0	0	0	0	0	0	1	1	1	0	1	1
704	0	0	1	0	0	0	0	1	0	0	0	0	0
705	0	0	1	0	0	1	0	1	1	1	1	1	1
706	1	0	1	1	1	0	0	1	1	1	0	1	1
707	1	1	1	1	1	1	1	1	1	1	0	1	1
709	1	1	0	0	1	0	0	0	0	0	1	0	1
710	1	1	1	1	1	1	1	1	1	1	1	1	1
712	0	1	1	0	0	0	0	1	1	1	0	1	1
713	0	0	1	0	0	0	1	0	0	0	0	0	0
715	0	0	1	0	1	0	0	0	1	0	0	1	0
716	0	0	0	0	0	0	0	1	1	1	0	1	1
717	1	1	1	0	1	1	1	1	1	1	0	1	1
719	0	0	0	0	0	0	0	0	0	0	0	0	1
721	0	0	1	0	1	0	0	1	1	1	0	1	1
722	1	1	1	0	1	1	0	1	1	1	0	1	1
726	1	1	1	0	1	1	0	1	1	1	0	1	1
727	0	0	0	0	1	0	0	0	0	1	0	1	0
728	0	0	1	0	0	0	0	1	1	1	0	1	1
729	0	0	1	0	0	0	0	1	1	0	0	0	1
730	1	1	0	0	0	1	0	1	0	1	0	1	0
733	0	0	1	0	0	0	0	1	0	0	0	0	1
735	0	0	1	0	0	0	0	1	0	0	0	0	1
736	0	0	0	0	0	0	0	1	1	0	0	1	1
737	0	0	0	0	0	0	0	1	0	0	0	0	1
739	0	0	0	0	0	0	0	0	0	1	0	1	1
741	0	0	1	0	0	0	0	0	0	0	0	0	0
742	0	1	1	0	0	0	0	1	0	1	0	1	1
743	0	0	1	0	0	0	0	1	1	0	0	0	1
744	0	1	1	0	1	0	0	1	1	1	0	1	1
745	0	0	0	0	0	0	0	0	0	1	0	0	0
746	0	0	1	0	0	0	0	1	1	0	0	1	1
747	0	0	1	0	0	0	0	1	1	1	0	0	1
748	0	0	1	0	1	1	0	1	1	1	0	1	1
749	0	1	1	0	0	0	0	1	1	1	0	1	1
750	0	0	0	0	0	0	0	1	0	1	0	1	1
751	0	0	0	0	1	0	0	1	1	1	0	1	1
752	0	1	1	0	1	0	0	1	1	1	0	1	1
754	0	0	0	0	0	0	0	0	0	0	0	0	1
756	0	0	1	0	0	0	0	1	1	1	0	1	1
758	0	0	1	0	0	0	0	1	1	0	0	1	1
759	0	0	1	0	0	0	0	1	0	0	0	1	1
760	1	0	0	0	0	0	0	1	1	0	0	1	1
761	0	0	0	0	1	0	0	1	1	1	0	1	1
762	0	0	1	0	0	0	0	1	1	0	0	1	1
763	0	0	0	0	0	0	0	1	1	0	0	1	1
765	0	0	0	0	0	0	0	0	0	0	0	0	1
766	1	0	1	1	1	1	1	1	1	1	0	1	1
768	0	0	0	0	0	0	0	1	0	0	0	1	0
769	0	0	1	0	0	0	1	1	1	1	0	1	1
770	1	0	0	1	1	0	0	1	1	1	1	1	1
771	0	0	1	1	1	1	0	1	1	1	0	1	1
772	0	0	1	0	0	0	0	1	1	1	0	1	1
774	0	0	0	0	0	0	0	1	0	1	0	1	1
775	1	1	1	1	1	1	1	1	1	1	1	1	1
776	0	0	0	0	0	0	0	0	0	0	0	0	1
777	0	0	0	0	0	0	0	1	1	0	0	1	1
778	0	0	1	0	0	0	0	1	1	0	0	1	1
780	0	0	0	0	0	0	0	1	0	0	0	0	1
781	0	0	0	0	1	0	0	0	0	0	0	0	0
783	1	1	0	0	1	1	0	1	1	1	1	1	1
784	0	1	1	1	1	0	0	1	1	0	0	0	0
785	0	0	1	0	1	1	0	1	1	0	0	1	1
787	1	1	1	1	1	0	0	1	1	1	0	1	1
788	0	1	0	0	1	0	0	0	0	0	0	1	1
789	0	1	0	0	0	0	0	1	1	0	0	1	1
793	0	0	1	0	0	0	0	1	0	0	0	1	1
794	0	0	0	0	0	0	0	0	1	0	0	0	0
795	0	0	0	0	0	0	0	0	0	0	0	0	1
796	0	0	0	0	0	0	0	1	1	0	0	1	1
797	0	0	1	0	0	0	0	1	0	0	0	0	1
799	1	0	1	0	0	0	0	0	0	1	0	0	1
801	1	0	1	0	1	1	0	1	1	1	0	1	1
803	0	0	1	0	1	0	0	1	1	1	0	1	1
804	1	1	1	0	1	1	1	1	1	1	1	1	1
805	1	1	0	0	1	1	1	1	1	1	1	0	0
808	0	0	1	0	0	0	0	0	0	0	0	0	0
810	0	0	0	0	0	0	0	0	0	0	0	0	1
814	0	0	0	0	0	0	0	1	1	0	0	1	1
815	1	0	1	0	1	0	0	1	0	0	0	0	0
816	0	0	0	0	0	0	1	0	0	0	0	0	0
817	1	1	1	1	1	1	1	1	1	1	1	1	1
820	0	0	0	0	0	0	0	0	0	0	0	0	1
821	0	0	0	0	0	0	0	1	0	0	0	0	0
823	0	0	1	0	1	0	0	1	1	1	1	1	1
824	0	1	0	0	1	1	0	1	1	1	0	1	1
826	0	0	1	0	0	0	0	0	0	0	0	0	0
827	0	0	1	0	0	0	0	1	0	1	0	1	1
830	0	0	0	0	0	0	0	0	0	0	0	0	1
832	1	1	1	1	0	1	0	1	1	1	0	0	1
836	1	1	1	0	0	1	1	0	0	0	0	0	0
837	0	0	1	0	0	0	0	0	1	0	0	1	1
838	0	0	0	0	0	0	0	1	0	0	0	0	0
840	0	0	1	0	0	0	0	1	1	0	0	0	1
841	0	1	1	1	1	1	1	1	1	1	1	1	1
842	0	0	0	0	1	0	0	1	1	1	0	1	1
845	0	0	0	0	0	0	0	0	0	0	0	0	1
846	0	0	0	0	0	0	0	1	0	0	0	1	1
847	0	0	0	0	0	0	0	0	0	0	0	0	1
850	0	0	0	0	0	0	1	0	0	0	0	0	0
851	0	0	1	0	0	0	0	1	0	0	0	1	1
858	0	0	1	0	0	0	0	1	1	1	0	1	1
860	1	1	1	0	1	1	0	1	1	1	0	1	1
861	0	1	1	1	1	1	0	1	1	1	0	1	1
862	0	0	1	0	0	0	0	1	1	0	0	1	1
863	0	0	1	1	0	1	0	1	0	0	0	1	1
864	1	1	1	1	1	1	1	1	1	1	1	1	1
865	0	1	1	0	0	0	0	1	1	1	0	1	1
867	0	0	1	0	0	0	0	0	0	1	0	1	1
868	0	0	0	0	0	0	0	0	0	0	0	0	1
869	0	1	1	0	0	0	1	1	0	0	0	0	0
871	0	1	0	0	0	0	0	0	0	0	0	0	1
872	0	0	1	0	0	0	0	1	1	0	0	0	1
873	0	0	1	0	0	0	0	1	1	0	0	1	1
874	0	0	0	0	1	0	1	1	1	0	1	1	0
875	1	1	1	1	1	1	1	1	1	1	1	1	1
877	0	0	0	0	0	0	0	0	0	0	0	1	1
878	0	0	1	0	0	0	0	1	1	0	0	0	0
879	0	1	0	0	0	0	0	1	1	0	0	1	1
880	1	1	1	0	1	1	0	1	1	1	0	1	1
882	0	0	1	0	0	0	0	1	1	0	0	1	1
883	0	0	0	0	0	0	0	1	0	0	0	1	0
884	0	1	1	0	1	0	1	1	1	1	0	1	1
885	0	0	1	0	0	0	0	1	1	0	0	1	1
886	0	0	0	0	0	0	0	0	0	0	0	0	1
887	0	0	0	0	0	0	0	1	0	0	0	0	1
888	0	0	0	0	0	0	0	1	1	0	0	1	0
889	0	0	0	0	0	0	0	1	0	1	0	1	1
892	0	0	1	0	1	0	0	0	1	0	0	0	1
893	0	0	0	0	1	0	0	0	0	0	0	0	0
894	0	1	0	0	1	0	0	0	0	0	0	1	1
895	1	0	1	0	1	1	0	0	1	1	0	1	0
896	0	0	0	0	0	0	0	0	0	1	0	1	1
897	0	0	1	0	1	0	0	1	1	1	0	1	1
898	0	0	0	0	0	0	0	1	0	0	0	1	0
900	0	1	1	0	1	1	1	1	1	1	0	1	1
901	1	0	1	1	1	0	0	1	1	1	0	1	1
902	0	0	1	0	0	0	0	1	1	1	0	1	1
903	0	0	1	0	0	0	0	1	1	0	0	1	1
904	0	0	1	0	0	0	0	1	0	0	0	1	0
905	1	1	1	1	1	1	0	1	1	1	0	1	1
907	1	1	1	1	1	1	0	1	1	1	1	1	1
908	1	1	1	1	1	1	0	1	1	1	1	1	1
909	1	1	1	1	1	1	1	1	1	1	1	1	1
910	0	0	0	0	0	0	0	1	0	0	0	0	0
911	0	1	1	0	0	0	0	1	1	0	0	0	1
913	0	1	0	0	1	0	0	0	0	0	0	1	0
914	0	0	0	0	0	0	0	1	0	0	0	1	0
916	0	0	0	0	0	0	0	0	0	0	0	0	1
917	1	1	1	1	1	1	0	1	1	1	1	1	1
918	0	0	1	0	0	0	0	0	0	1	0	1	0
920	0	0	0	0	0	1	0	0	0	0	0	0	1
926	0	0	1	0	0	0	0	1	1	0	0	0	0
927	0	0	1	0	0	0	0	1	1	0	0	1	1
928	0	0	0	0	0	0	0	1	0	1	0	1	1
929	0	0	1	0	0	0	0	1	0	0	0	0	1
931	0	0	1	0	0	0	0	0	0	0	0	0	0
932	0	0	1	0	0	0	0	1	1	0	0	0	1
933	1	1	1	1	1	1	0	0	0	1	1	0	0
934	0	0	0	1	1	1	0	1	1	0	0	1	1
935	0	0	0	0	0	0	0	0	0	0	0	1	0
936	0	0	1	0	0	0	0	0	0	0	0	0	1
941	0	0	0	0	1	0	0	1	1	1	0	1	1
942	0	1	1	0	1	0	0	1	1	0	0	1	1
943	0	0	1	0	0	0	0	0	1	0	0	0	0
944	0	0	0	0	1	0	0	0	0	1	0	1	0
945	1	0	1	0	1	1	0	1	1	1	0	1	1
946	1	1	1	1	1	1	0	1	1	1	0	1	1
947	0	0	0	0	1	0	0	1	1	1	0	1	1
948	0	0	0	0	0	0	0	0	0	1	0	0	1
949	0	1	1	0	0	0	0	1	1	0	0	1	1
950	0	0	0	0	0	1	0	0	0	1	0	1	0
951	0	0	0	0	1	0	0	0	1	0	0	1	1
952	0	0	1	0	0	0	0	1	1	0	0	1	1
953	0	0	0	0	1	0	0	0	0	0	0	0	0
955	0	0	0	0	0	0	0	0	0	0	0	0	1
956	0	1	1	1	0	1	1	1	1	1	1	1	1
957	0	0	0	0	1	0	0	1	1	1	0	1	1
958	0	0	0	0	0	0	0	1	1	0	0	0	1
959	0	1	1	0	1	1	0	1	1	1	0	1	1
960	0	0	0	0	0	0	0	1	0	0	0	0	1
963	0	0	0	0	0	0	0	1	0	0	0	1	1
964	0	1	1	0	1	0	0	1	1	1	0	1	1
965	0	0	0	1	0	0	0	0	0	0	0	0	1
967	0	0	0	0	0	0	0	1	0	0	0	1	0
969	0	0	0	0	1	0	0	1	1	0	0	0	1
973	0	0	1	0	0	0	0	1	0	1	0	1	1
977	0	0	0	0	0	0	0	0	0	0	0	0	1
978	0	0	0	0	0	0	0	1	0	0	0	0	0
979	1	1	1	0	1	1	0	1	1	1	0	1	1
981	0	1	1	1	1	0	0	1	1	1	0	1	1
982	0	0	0	0	0	0	0	0	0	1	0	0	0
983	0	0	0	0	0	0	0	1	0	1	0	1	0
984	1	0	1	0	0	0	1	1	1	0	0	1	1
985	0	0	0	0	0	0	0	0	0	0	0	1	1
987	0	0	0	0	0	0	0	1	0	1	0	1	1
988	0	0	0	0	1	1	0	0	0	0	0	0	0
989	0	0	0	0	1	0	0	1	1	1	0	1	1
990	0	0	0	0	0	0	0	1	1	0	0	0	1
991	0	1	0	0	0	0	1	0	0	0	0	0	0
993	1	1	1	1	1	1	0	1	1	1	1	1	1
994	1	0	1	0	0	1	1	1	0	0	0	0	1
996	0	0	1	0	0	0	0	1	1	0	0	1	1
997	1	1	1	0	1	1	0	1	1	1	0	1	1
999	0	0	0	0	0	0	0	1	1	0	0	0	0
1001	1	0	0	0	0	0	0	0	0	0	0	0	0
1007	1	1	1	0	1	1	0	1	1	1	1	1	1
1009	0	0	0	0	0	0	0	1	0	0	0	0	0
1010	0	0	0	0	0	0	0	0	1	0	0	1	1
1012	0	0	0	0	0	0	0	1	1	0	0	1	1
1015	0	0	1	1	1	0	0	1	1	1	0	1	1
1016	0	0	0	0	0	0	0	1	1	1	0	1	1
1017	0	0	0	0	0	0	0	1	0	0	0	1	1
1019	0	0	0	0	0	0	0	1	0	1	0	1	1
1021	0	0	0	0	0	0	0	0	0	0	0	0	1
1023	0	0	1	0	0	0	0	0	0	0	0	1	1
1024	0	1	1	0	0	0	0	1	1	0	0	1	1
1025	0	0	0	0	0	0	0	0	1	0	0	1	1
1026	0	1	1	0	1	0	1	1	1	1	0	1	1
1027	0	1	1	0	0	0	0	1	1	1	0	1	1
1028	0	0	0	0	1	0	0	1	1	1	0	1	1
1029	1	1	0	1	1	1	0	1	1	1	1	1	1
1032	1	1	0	1	1	0	1	1	0	1	1	0	1
1033	0	0	1	0	0	0	0	1	1	1	0	1	1
1034	0	1	0	0	1	0	0	1	1	0	0	0	1
1036	0	0	0	0	0	0	0	0	0	0	0	0	1
1037	0	0	1	1	0	0	1	1	1	1	0	1	1
1038	0	0	0	0	0	0	0	1	0	0	0	0	0
1039	0	0	0	0	0	0	0	1	0	1	0	1	1
1041	0	0	0	0	1	1	0	0	0	1	1	0	0
1045	0	1	1	1	1	1	0	1	1	1	0	1	1
1046	0	1	0	0	0	0	0	1	0	0	0	0	1
1048	0	0	1	0	0	0	0	0	0	0	0	0	0
1052	0	0	1	0	0	0	0	1	1	1	0	1	1
1054	0	0	0	0	0	0	0	0	0	0	0	1	0
1056	0	0	1	0	0	0	0	0	1	1	0	1	1
1057	0	0	0	0	0	0	0	0	0	0	0	1	0
1059	0	0	0	0	0	0	0	0	1	0	0	0	1
1060	0	0	0	0	0	0	0	0	0	0	0	1	0
1061	0	0	0	0	1	0	0	0	1	0	0	1	1
1063	0	1	1	0	0	0	0	1	1	1	0	1	1
1064	0	0	0	0	0	0	0	0	0	0	0	0	1
1065	0	0	1	0	0	0	0	1	0	1	0	1	1
1067	0	0	1	0	0	0	0	1	1	0	0	1	1
1068	0	0	0	0	1	1	0	1	0	1	0	1	1
1070	1	1	1	0	1	1	0	1	1	1	0	1	1
1071	0	0	0	0	0	0	0	0	0	0	0	1	1
1073	0	1	1	0	0	0	0	0	0	1	0	0	0
1075	1	1	1	1	1	1	0	1	1	1	0	1	1
1076	1	1	1	0	0	0	0	1	1	0	0	1	1
1077	1	0	1	0	0	0	0	1	1	1	0	1	1
1078	0	0	0	0	0	0	0	1	0	0	0	1	0
1082	0	1	1	0	0	0	1	1	1	1	0	1	1
1083	0	1	1	0	0	0	1	1	1	0	0	1	1
1085	0	0	0	0	0	0	0	0	0	0	0	0	1
1086	0	0	0	0	1	0	0	1	0	1	1	1	1
1089	0	0	1	0	1	0	1	1	1	1	0	1	1
1090	0	0	0	0	1	0	0	0	0	0	0	1	0
1091	0	1	1	1	1	1	1	1	1	1	1	1	1
1092	0	0	0	0	1	1	0	0	0	0	0	0	0
1094	0	0	0	0	0	0	0	1	1	0	0	0	1
1095	1	1	1	1	1	1	1	1	1	1	0	1	1
1096	0	0	0	0	1	0	0	0	0	1	0	1	1
1097	0	0	1	0	0	0	0	1	1	0	0	1	1
1098	0	0	0	0	0	0	0	1	0	0	0	0	0
1100	0	0	0	1	0	0	0	1	0	0	0	0	1
1101	1	1	1	0	0	0	0	0	1	1	0	1	1
1103	0	0	0	0	0	0	0	1	0	0	0	0	1
1104	0	0	1	1	1	1	1	1	1	1	0	1	1
1105	0	0	0	0	0	0	0	0	0	1	0	0	1
1106	0	1	1	0	0	0	1	1	1	0	0	0	1
1107	0	0	0	0	0	0	0	0	0	0	0	1	0
1108	0	0	0	0	1	1	1	0	0	0	0	0	0
1111	0	1	1	0	1	0	0	1	1	1	0	1	1
1112	0	0	0	0	0	0	0	0	0	0	0	0	1
1113	0	0	0	0	0	0	0	0	0	1	0	1	1
1114	0	0	0	0	0	0	0	0	0	0	0	0	1
1115	1	1	1	0	1	1	0	1	1	1	1	1	1
1116	1	1	1	1	1	1	0	1	1	1	1	1	0
1117	0	0	0	0	0	0	0	0	1	0	0	1	1
1118	0	0	1	0	0	0	0	1	1	1	0	1	1
1119	0	0	0	0	0	0	0	1	0	0	0	1	1
1120	0	1	1	0	0	0	1	1	1	1	0	1	1
1121	0	0	0	0	0	0	0	1	0	0	0	0	0
1123	0	0	1	0	0	0	0	0	0	0	0	0	0
1124	0	0	0	0	0	0	0	1	1	1	0	1	1
1125	0	1	1	0	1	0	0	1	1	0	1	1	1
1126	1	1	1	1	1	0	1	1	1	1	0	1	1
1128	0	0	1	0	0	0	0	1	0	0	0	1	1
1131	0	0	0	0	1	0	0	1	1	1	0	1	1
1133	1	0	1	1	1	1	0	1	1	1	0	0	1
1134	0	0	0	0	0	0	0	1	0	0	0	0	1
1136	0	0	0	0	0	0	0	0	0	0	0	1	1
1137	1	1	1	1	1	1	1	1	1	1	1	1	1
1140	0	0	0	0	0	0	0	0	1	0	0	0	0
1141	1	1	1	1	1	1	0	0	1	1	0	1	1
1143	0	0	0	0	1	0	0	1	0	1	0	1	1
1144	0	1	1	0	1	1	0	1	1	1	1	1	1
1146	1	0	0	0	1	1	0	0	0	0	0	0	0
1147	0	0	1	0	0	0	0	1	0	0	0	1	1
1148	0	0	1	0	0	0	0	0	1	0	0	1	1
1149	0	0	0	0	0	0	0	1	0	1	0	1	1
1151	0	0	1	0	0	0	0	1	1	1	0	1	1
1153	0	0	0	0	0	0	0	0	0	0	0	0	1
1157	0	0	1	0	0	0	0	1	1	0	0	0	0
1159	0	0	1	0	0	0	0	1	0	0	0	0	1
1160	0	0	1	1	0	1	0	1	1	1	0	1	1
1161	1	1	1	1	1	1	1	1	1	1	1	1	1
1162	0	0	1	0	0	0	0	0	1	0	0	1	1
1163	0	0	1	0	0	0	0	1	1	0	0	0	1
1164	0	1	1	1	1	0	0	1	1	0	0	1	1
1165	0	0	1	1	1	1	0	1	1	1	1	1	1
1169	0	0	0	1	0	0	0	0	0	0	0	0	0
1170	0	0	1	0	0	0	0	1	1	0	0	0	1
1172	0	0	0	0	1	0	0	1	1	0	0	1	1
1173	0	0	0	0	0	0	0	1	0	1	0	1	1
1175	0	1	1	0	1	1	0	1	0	1	0	1	0
1176	0	0	1	0	0	0	0	1	1	1	0	1	1
1177	0	0	0	0	0	0	0	1	0	1	0	1	1
1178	0	0	1	1	1	0	0	1	1	1	0	1	1
1182	0	0	1	0	0	0	0	0	1	0	0	0	1
1183	0	0	1	0	0	0	0	1	0	0	0	0	1
1185	0	1	1	0	1	0	0	0	0	0	0	1	1
1186	0	0	1	0	1	0	0	0	1	1	0	1	1
1187	0	0	0	0	0	0	0	0	0	1	0	0	0
1188	0	0	1	0	0	0	0	0	0	0	0	0	0
1189	0	0	1	0	0	0	0	0	0	0	0	1	0
1192	0	0	0	0	0	0	0	1	0	0	0	0	0
1193	0	0	0	0	0	0	0	1	0	1	0	1	1
1194	0	0	1	0	1	0	0	1	1	0	0	1	1
1195	0	0	1	0	0	0	0	1	0	0	0	0	1
1196	0	0	0	0	0	1	0	1	1	1	0	1	0
1197	0	0	0	0	0	0	0	0	0	1	0	0	0
1198	0	0	0	0	0	0	0	1	0	1	0	1	1
1199	1	1	1	0	0	1	0	1	1	1	0	1	1
1201	0	0	0	0	0	0	0	0	0	1	0	0	1
1202	1	1	1	1	1	1	1	1	1	1	1	1	1
1203	0	0	1	0	1	0	0	1	1	1	0	1	1
1204	0	0	1	0	0	0	0	1	0	0	0	0	1
1205	1	0	0	0	0	0	0	0	0	0	0	0	0
1206	0	0	0	0	0	0	0	0	1	0	0	0	0
1208	0	0	1	0	0	0	0	1	0	1	0	1	1
1210	0	0	0	0	0	0	0	0	0	0	0	0	1
1211	1	0	0	0	1	1	0	0	0	0	0	0	0
1212	0	1	1	0	1	1	1	1	1	1	0	1	1
1213	1	1	1	0	1	1	1	1	1	1	0	1	1
1216	0	0	0	0	0	0	0	1	0	0	0	0	1
1217	0	0	1	0	0	0	0	1	1	1	0	1	1
1218	0	0	0	0	0	0	0	1	1	1	0	1	0
1220	1	1	1	0	1	1	0	0	1	1	0	1	1
1221	0	0	1	0	0	0	0	1	1	1	0	1	1
1223	0	0	1	0	0	0	0	1	0	0	0	0	0
1224	0	0	0	0	0	0	0	1	0	0	0	0	0
1225	0	0	1	0	1	1	0	1	1	1	0	1	1
1227	0	0	0	0	0	0	0	1	1	1	0	1	1
1228	1	1	1	0	0	0	0	1	1	1	0	1	1
1230	0	0	0	0	1	0	0	1	0	1	0	1	1
1232	1	0	0	0	0	0	1	0	0	0	0	0	0
1234	0	0	0	0	0	0	0	1	1	1	0	1	1
1236	0	0	0	0	0	0	1	0	0	0	0	0	0
1237	0	1	1	0	1	0	0	1	0	1	0	1	0
1239	1	0	0	0	1	1	0	1	1	0	1	1	0
1240	0	0	1	1	0	0	0	1	0	1	0	1	1
1241	0	0	0	0	0	0	0	1	0	0	0	0	1
1242	1	1	1	1	1	1	0	1	1	1	1	1	1
1243	1	1	1	0	0	0	0	1	1	1	1	1	1
1244	0	0	0	0	0	0	0	1	0	0	0	0	0
1247	0	0	1	0	0	0	0	1	1	0	0	0	1
1248	0	0	0	0	0	0	0	0	1	0	0	0	0
1249	0	0	0	0	1	0	0	0	0	1	0	0	0
1250	0	0	0	0	0	0	0	0	0	0	0	0	1
1251	1	1	1	1	1	1	1	1	1	1	1	1	1
1254	0	0	1	0	1	1	0	1	1	1	0	1	1
1255	1	1	1	0	1	1	0	1	1	1	0	1	1
1257	1	1	1	0	1	0	1	1	1	1	0	1	1
1258	0	0	0	0	0	0	0	1	0	0	0	0	1
1259	0	1	0	0	0	0	0	1	1	1	0	1	1
1260	0	0	0	0	1	0	0	0	0	0	1	0	1
1261	0	0	0	0	0	0	0	0	1	0	0	0	0
1262	0	0	0	0	0	0	0	1	1	0	0	0	0
1263	0	0	1	0	0	0	0	0	0	0	0	0	0
1265	0	0	0	0	1	0	0	0	0	0	0	0	1
1267	0	0	1	0	0	0	0	0	0	0	0	0	1
1268	0	0	0	0	0	0	0	1	0	1	0	1	1
1270	0	0	0	0	0	0	0	0	0	0	0	0	1
1271	0	0	1	0	0	0	0	0	0	0	0	0	1
1272	1	1	1	0	1	1	0	1	0	1	0	1	0
1276	0	0	1	0	1	0	1	0	0	0	1	1	1
1277	1	1	1	1	1	1	1	1	1	1	1	1	1
1278	0	0	1	0	0	0	0	1	0	0	0	1	1
1280	0	0	0	0	0	0	0	1	1	0	0	0	0
1282	0	0	0	0	0	0	0	1	0	0	0	0	1
1284	0	0	0	0	0	0	0	1	0	0	0	0	0
1285	0	1	1	0	1	0	0	1	1	0	0	1	1
1286	0	0	1	0	0	0	0	1	0	0	0	0	0
1287	0	0	0	0	0	0	1	0	0	0	0	0	0
1289	0	0	1	0	0	0	0	0	0	0	0	0	0
1290	0	0	0	0	0	0	0	0	0	1	0	0	0
1291	1	1	0	0	0	0	1	0	0	0	0	0	1
1292	0	0	0	0	0	0	0	1	0	0	0	1	1
1293	0	0	0	1	0	0	0	0	0	0	0	0	0
1295	1	1	1	0	1	1	0	1	1	1	1	1	1
1296	0	0	0	0	0	0	0	0	1	0	0	0	1
1297	0	0	1	0	0	0	0	1	1	0	0	0	1
1298	1	1	1	1	1	1	1	1	1	1	1	1	1
1299	0	0	0	0	0	0	0	1	0	0	0	0	0
1300	0	1	0	0	0	0	0	1	1	1	0	1	1
1302	1	1	1	1	1	1	1	1	1	1	1	1	1
1303	0	0	0	0	0	0	0	0	0	0	0	0	1
1304	0	0	0	0	0	0	0	1	1	0	0	1	1
1305	0	0	0	0	1	0	0	1	1	0	0	1	1
1307	0	0	1	0	0	1	0	0	1	1	0	1	1
1308	1	0	0	0	0	0	0	1	0	1	0	1	1
1310	0	1	1	1	0	1	0	1	1	1	1	1	1
1311	0	1	1	1	1	1	1	1	1	1	1	1	1
1312	1	1	0	0	1	1	0	0	1	0	0	1	1
1313	1	1	1	1	1	1	1	1	1	1	1	1	1
1314	0	1	1	0	0	0	0	1	1	0	0	1	1
1316	1	1	0	0	0	0	0	1	1	1	0	1	1
1317	0	1	0	0	0	0	0	0	0	0	0	0	0
1318	0	0	0	0	0	0	0	0	0	0	0	0	1
1319	0	0	0	0	0	0	0	0	0	0	0	1	0
1320	0	0	1	0	0	0	0	1	1	1	0	1	1
1321	0	0	0	0	0	0	0	0	1	0	0	0	1
1322	0	0	0	0	0	0	0	0	0	0	0	0	1
1324	0	0	1	0	0	0	1	1	1	0	0	0	1
1325	0	0	1	0	0	0	0	0	1	0	0	0	1
1326	1	1	1	1	1	1	1	1	1	1	1	1	1
1327	0	0	0	0	0	0	0	0	0	1	0	1	1
1328	0	1	1	0	0	0	0	1	1	0	0	0	1
1330	0	0	1	0	1	0	0	1	1	1	0	1	1
1331	0	0	1	1	1	0	0	1	1	1	0	1	1
1333	0	0	0	0	0	0	0	0	0	0	0	0	1
1334	0	0	1	0	0	0	0	1	1	1	0	1	1
1335	0	0	0	0	0	0	0	0	0	0	0	1	0
1336	0	1	1	0	0	0	0	1	1	0	0	0	1
1337	0	0	0	0	0	0	0	0	0	0	0	0	1
1338	0	0	0	0	1	0	0	1	1	1	0	1	1
1341	0	0	0	0	0	0	0	1	0	1	0	0	0
1342	0	0	1	0	0	0	0	1	1	1	0	0	1
1344	0	0	0	0	0	0	0	1	1	1	0	1	1
1345	1	1	1	0	0	0	1	1	1	1	0	1	1
1346	0	0	1	0	0	0	0	0	0	0	0	0	1
1347	0	0	1	0	0	0	0	1	1	0	0	1	1
1348	0	0	1	0	0	0	0	0	0	1	0	0	1
1349	0	0	0	0	0	0	0	0	0	0	0	0	1
1350	0	0	1	0	1	0	0	1	1	0	0	1	1
1351	0	0	0	0	1	0	0	1	1	0	0	1	1
1352	0	0	0	0	0	0	1	0	0	0	0	0	0
1353	0	0	0	0	0	1	1	1	1	1	0	1	1
1355	0	0	0	1	0	0	0	1	0	0	0	0	0
1356	0	0	0	0	0	0	0	1	0	0	0	0	0
1357	0	1	1	1	1	1	0	1	1	1	1	1	1
1358	0	0	0	0	0	0	0	0	1	0	0	0	1
1361	0	0	0	0	0	0	0	1	0	1	0	1	0
1362	1	1	1	1	1	1	1	1	1	1	1	1	1
1363	0	1	1	0	1	0	0	1	1	1	0	1	1
1364	0	1	1	0	0	0	0	1	1	1	0	1	1
1365	1	1	1	0	1	0	0	1	1	1	0	1	1
1366	0	0	1	0	0	0	0	1	1	0	0	0	1
1369	0	0	0	0	0	0	0	1	1	0	0	1	1
1371	0	0	1	0	0	0	0	1	0	0	0	1	0
1373	0	0	0	0	0	0	0	1	1	1	0	1	0
1376	0	0	0	0	0	0	0	0	0	0	0	1	1
1377	0	1	1	0	1	0	0	0	0	0	0	0	1
1380	0	0	0	0	0	0	0	1	0	0	0	0	1
1381	0	0	1	0	1	0	0	1	1	0	0	1	1
1383	1	0	0	0	1	0	0	0	0	0	0	0	0
1384	0	0	0	0	1	0	0	0	0	1	0	1	0
1387	0	0	0	0	0	0	0	1	0	0	0	1	0
1388	1	1	1	0	1	1	0	1	1	1	0	1	1
1392	0	1	1	0	0	0	1	1	1	1	0	1	1
1394	0	0	1	0	0	0	0	1	1	1	0	1	1
1395	1	0	0	0	0	0	0	1	1	1	1	1	1
1396	1	1	1	1	1	1	1	1	1	1	1	1	1
1397	0	0	0	0	0	0	0	1	0	0	0	0	0
1398	0	0	1	0	1	0	0	0	1	1	0	1	1
1400	0	0	1	0	1	0	0	1	1	1	0	1	1
1401	0	0	1	0	0	0	0	0	0	0	0	1	1
1402	0	1	1	0	1	1	0	1	1	1	0	0	1
1403	0	0	1	0	0	0	0	1	1	1	0	1	1
1404	0	0	0	0	0	0	0	0	1	0	0	0	0
1406	0	1	0	0	1	1	0	1	1	1	0	1	1
1407	0	0	0	0	0	0	0	1	0	0	0	1	1
1408	1	1	1	0	1	0	0	1	1	1	0	1	1
1410	0	0	1	0	0	0	0	1	1	0	0	1	1
1412	0	0	0	0	0	0	0	1	0	0	0	0	0
1416	0	0	0	0	0	0	0	0	0	1	0	1	1
1421	0	0	0	0	1	1	0	0	0	0	0	0	0
1422	0	0	1	1	1	0	0	1	1	1	0	1	1
1423	1	1	1	1	1	1	0	1	1	1	0	1	1
1426	0	0	0	1	0	0	0	1	0	0	0	0	1
1427	1	1	1	0	1	1	0	1	1	1	1	1	1
1428	0	1	1	0	1	0	0	0	0	0	0	1	1
1429	0	0	0	0	0	0	0	1	1	0	0	1	0
1430	0	0	1	0	0	0	0	0	0	0	0	0	0
1431	0	0	0	0	0	0	0	0	0	1	0	0	0
1433	0	0	1	1	0	1	1	1	1	1	0	1	1
1434	0	1	1	1	0	0	0	0	0	1	0	1	1
1435	1	1	0	1	1	1	0	1	1	1	0	1	1
1438	0	0	1	0	0	0	1	1	1	0	0	0	1
1439	1	1	1	0	0	0	1	1	1	0	0	0	1
1440	0	0	1	0	1	0	0	1	1	1	0	1	1
1441	0	0	1	0	0	0	0	1	0	0	0	0	0
1442	1	1	1	1	1	1	1	1	1	1	1	0	1
1443	0	0	0	0	0	0	0	0	0	0	0	0	1
1444	1	1	1	0	1	0	0	1	1	1	0	1	1
1446	0	1	1	0	1	0	0	1	1	0	0	1	1
1448	0	1	0	0	0	0	0	0	1	0	0	0	0
1449	0	0	1	0	0	0	0	1	1	0	0	1	1
1450	0	0	1	0	0	0	0	1	0	0	0	1	1
1452	0	0	1	0	0	0	0	1	1	0	0	0	1
1453	0	0	1	0	0	0	0	1	0	0	0	0	1
1454	1	1	1	1	1	0	1	1	1	1	0	1	0
1455	0	0	0	0	0	0	0	0	1	0	0	1	1
1458	0	0	0	0	0	0	0	0	0	0	0	0	1
1459	1	1	1	1	1	1	0	1	1	1	1	1	1
1460	0	1	1	0	1	1	1	1	1	1	0	1	1
1465	0	1	1	0	0	0	1	1	0	0	0	0	1
1466	0	0	0	0	0	0	0	0	0	0	0	1	1
1467	0	0	0	0	0	0	0	0	1	0	0	1	1
1468	0	0	1	1	0	0	1	1	0	0	1	0	0
1469	0	0	0	0	0	0	0	0	0	0	0	0	1
1470	0	1	0	1	0	0	1	0	1	0	0	1	1
1471	0	0	0	0	0	0	0	0	0	0	0	0	1
1473	1	1	1	0	1	0	0	1	1	1	0	0	1
1474	0	0	0	0	0	0	0	1	1	0	0	0	1
1475	0	0	0	0	0	0	0	1	0	0	0	0	1
1476	0	0	0	0	1	0	0	0	0	1	0	1	1
1477	1	1	1	0	1	0	0	0	0	0	0	0	0
1478	0	0	0	0	0	0	0	1	0	0	0	0	1
1479	1	0	0	0	0	0	1	0	0	0	0	0	1
1480	0	0	1	0	0	0	0	0	0	0	1	1	1
1481	1	1	1	1	1	1	1	1	1	1	1	1	1
1482	1	1	1	0	0	0	1	1	1	0	0	1	1
1483	0	0	1	0	0	0	0	0	0	0	0	0	1
1484	0	0	0	0	0	0	0	0	0	0	0	0	1
1485	1	1	1	0	1	1	0	1	1	1	1	1	1
1487	0	0	1	0	0	0	0	0	0	0	0	0	0
1488	0	0	1	0	1	0	0	1	1	1	0	1	1
1490	0	0	0	0	1	0	0	1	1	1	0	1	1
1492	0	0	0	0	0	0	0	0	0	0	0	0	1
1494	0	0	0	0	0	0	0	0	0	0	0	0	1
1495	0	0	1	0	0	0	0	1	0	0	0	1	0
1496	0	0	0	0	0	0	0	0	0	0	0	0	1
1497	0	1	1	0	0	0	0	0	0	0	0	0	1
1498	0	0	0	0	0	0	0	0	0	0	0	1	0
1499	1	1	1	1	1	1	1	1	1	1	1	1	1
1501	0	1	1	0	1	0	0	1	1	1	0	1	1
1502	0	0	0	0	0	0	0	1	1	1	0	1	1
1505	0	0	1	0	0	0	0	1	1	0	0	0	1
1506	0	0	0	0	0	1	0	1	1	1	0	1	0
1508	1	1	0	0	0	0	0	1	1	1	1	1	1
1512	0	0	1	0	0	0	0	1	1	0	0	1	1
1517	0	0	0	0	0	0	0	0	0	0	0	0	1
1519	0	1	1	0	0	0	1	1	0	1	0	1	1
1521	0	0	0	0	0	0	0	0	0	0	0	0	1
1522	0	0	0	0	0	0	0	0	0	0	0	0	1
1523	1	1	0	1	1	0	0	1	1	1	0	1	1
1524	1	1	1	0	1	1	0	1	1	1	0	1	0
1525	0	0	0	0	0	0	0	0	0	0	0	1	0
1526	0	0	0	0	0	0	1	0	0	0	0	0	0
1527	0	0	0	0	1	0	0	1	1	1	0	1	1
1528	0	1	1	1	1	0	1	1	1	1	0	1	1
1529	0	0	0	0	0	0	0	1	0	1	0	1	1
1530	0	0	0	0	0	0	0	1	0	0	0	0	0
1531	0	0	0	0	0	0	0	1	1	0	0	0	1
1532	0	1	1	1	0	1	1	1	1	1	0	0	1
1534	0	1	0	1	0	0	0	0	0	0	1	1	1
1535	0	0	1	0	1	1	0	1	1	1	0	1	1
1536	0	0	0	0	0	0	0	1	0	0	0	0	0
1537	0	0	1	0	0	0	0	1	1	0	0	1	1
1538	0	1	0	0	0	0	0	1	0	0	0	0	1
1539	0	1	1	0	1	0	0	1	1	1	0	1	1
1540	1	1	1	1	1	1	0	1	1	1	0	1	1
1541	0	1	0	1	0	0	0	1	1	1	0	1	1
1542	0	0	0	0	0	0	0	1	1	1	0	1	1
1543	0	0	1	1	1	0	0	1	1	1	0	1	1
1544	1	1	1	1	1	1	0	1	1	1	0	1	1
1545	0	0	0	0	1	0	0	0	0	1	0	1	0
1546	1	1	1	1	1	1	0	1	1	1	0	1	1
1548	0	0	1	0	0	0	0	1	1	0	0	0	1
1550	0	0	0	0	0	0	0	1	0	0	0	0	1
1551	0	0	0	0	0	0	0	1	1	1	0	1	0
1552	0	0	0	0	0	0	0	0	0	1	0	0	0
1553	0	0	0	0	0	0	0	1	0	0	0	0	1
1554	1	0	0	0	0	0	0	0	0	0	0	1	1
1555	1	1	1	1	1	1	1	1	1	0	1	0	0
1556	0	1	0	0	0	0	1	1	1	0	0	1	1
1557	0	0	1	0	0	0	0	1	1	0	0	1	1
1558	0	0	0	0	0	0	0	1	0	0	0	0	1
1560	1	0	1	0	0	0	0	1	1	1	0	0	1
1561	0	0	0	0	0	0	0	1	1	0	0	1	1
1562	0	0	1	1	0	1	0	1	0	0	0	1	0
1564	0	0	0	0	0	0	0	0	0	0	0	0	1
1565	0	1	1	1	1	1	0	1	1	1	1	1	1
1566	0	1	1	0	0	1	1	1	1	1	0	1	1
1567	1	1	1	1	1	1	1	1	1	1	1	1	1
1568	0	0	0	1	0	0	0	0	0	0	0	1	0
1571	0	1	0	0	1	0	0	1	1	1	1	1	1
1572	0	0	0	0	1	0	0	1	0	1	0	1	1
1573	0	0	1	0	0	0	0	1	0	0	0	0	0
1576	0	0	0	0	0	0	0	0	0	0	0	0	1
1577	0	0	0	0	1	0	0	1	0	0	0	0	1
1578	1	1	1	0	1	1	0	1	0	1	0	0	1
1580	1	1	1	1	1	1	1	1	1	1	0	1	1
1582	1	1	1	0	1	1	0	0	0	1	0	1	1
1583	0	0	1	0	0	0	0	1	1	1	0	1	1
1586	0	1	1	0	0	0	0	1	1	0	0	1	1
1587	0	0	0	0	1	0	0	0	0	1	0	0	0
1588	0	0	1	0	0	0	0	1	1	0	0	1	1
1589	0	0	1	0	0	0	0	1	1	1	0	1	1
1591	0	0	1	0	0	0	0	1	1	0	0	0	1
1592	1	1	1	1	1	1	1	1	1	1	0	1	1
1593	0	0	1	0	0	0	0	1	1	0	0	1	1
1594	0	1	1	1	1	1	1	1	1	1	1	1	1
1595	0	0	0	0	1	0	0	0	0	1	0	0	0
1596	0	0	0	0	0	0	0	0	0	1	0	0	0
1599	0	0	0	0	0	0	0	1	1	0	0	0	0
1600	0	0	0	0	0	0	0	1	1	1	0	1	0
1601	0	0	0	0	0	0	0	1	0	0	0	1	1
1602	0	0	1	0	0	0	1	1	1	1	0	1	1
1604	0	0	0	0	0	0	0	1	1	0	0	1	1
1606	0	0	0	0	0	0	0	1	1	1	0	1	1
1607	0	0	1	0	0	0	0	1	0	0	0	0	1
1608	0	0	0	0	0	0	0	1	1	1	0	1	1
1610	1	1	1	0	1	1	0	1	1	1	0	1	1
1611	0	0	1	0	0	0	0	1	1	1	0	1	1
1614	0	0	1	0	0	0	0	1	1	0	0	1	1
1615	1	1	1	0	1	1	1	1	1	1	0	1	1
1619	1	1	1	1	1	1	1	1	1	1	1	1	1
1621	0	1	1	0	0	0	0	0	0	0	0	0	0
1622	0	0	0	0	1	0	0	0	0	1	0	1	0
1623	0	0	0	0	0	0	0	1	0	0	0	0	1
1624	0	0	1	0	0	0	0	1	1	1	0	1	1
1626	0	0	0	0	0	0	0	0	0	0	0	0	1
1628	1	1	1	1	1	1	0	1	0	1	0	1	0
1629	0	1	0	0	1	0	0	0	1	0	0	0	0
1631	0	0	0	0	0	0	0	1	0	0	0	1	1
1632	1	0	1	0	0	0	0	1	1	0	0	1	1
1633	0	0	1	0	1	0	0	1	1	1	0	1	1
1634	0	0	0	0	0	0	0	0	0	0	0	1	0
1637	0	0	1	0	0	0	1	1	1	1	0	0	1
1638	0	0	1	0	1	0	0	1	1	1	0	1	1
1640	0	0	0	0	0	0	0	1	0	1	0	0	1
1642	0	1	1	0	1	1	0	1	1	1	0	1	1
1643	0	0	0	0	1	0	0	1	1	1	0	1	1
1644	0	0	1	0	0	0	0	0	0	0	0	0	1
1645	0	0	0	0	0	0	1	0	0	0	0	0	0
1646	0	1	0	1	1	0	0	0	0	0	0	0	0
1647	0	0	0	0	0	0	0	1	0	0	0	0	0
1649	0	0	1	0	0	0	0	1	1	0	0	0	1
1650	1	1	1	0	1	1	1	0	1	1	1	1	1
1651	0	0	1	0	0	0	0	0	1	1	0	1	1
1652	0	0	1	0	0	0	0	1	0	0	0	0	1
1654	1	1	1	1	1	1	0	1	1	1	0	1	1
1657	1	1	1	1	1	1	0	1	1	1	1	1	1
1658	0	1	1	1	1	0	0	0	1	1	0	1	1
1660	0	0	1	0	1	1	0	0	0	1	0	1	1
1661	0	0	0	0	0	0	0	0	0	0	0	0	1
1662	0	0	0	0	1	0	0	1	1	1	0	1	1
1664	1	0	1	0	0	0	0	1	1	1	1	1	1
1665	0	0	0	0	0	0	0	0	0	0	0	1	1
1667	1	1	1	0	1	1	1	1	1	1	1	1	1
1670	0	1	0	0	1	1	0	1	1	1	0	1	1
1671	0	1	1	0	1	0	1	1	1	0	0	0	1
1672	1	1	1	0	1	1	0	1	1	1	0	0	1
1673	1	1	1	1	1	1	1	1	1	1	1	1	1
1675	0	0	1	1	1	0	0	1	1	1	1	1	1
1677	1	1	1	0	1	0	0	1	1	1	1	1	1
1678	0	0	0	0	1	0	0	1	0	1	0	1	1
1679	1	1	1	0	1	1	1	1	1	1	0	1	1
1680	0	0	1	0	1	0	0	1	1	1	0	1	1
1681	0	0	0	0	0	0	0	1	0	0	0	0	1
1682	1	1	1	0	1	1	1	1	1	1	1	1	1
1683	0	0	1	0	0	0	0	1	1	0	0	1	1
1685	0	1	1	0	0	0	0	1	1	1	0	1	0
1686	0	0	0	0	1	0	0	1	1	1	0	1	1
1687	0	0	1	0	0	0	0	1	0	0	0	0	0
1690	0	0	0	0	1	0	0	0	0	1	0	1	0
1691	0	0	0	0	0	0	0	0	0	1	0	1	0
1692	0	0	0	0	0	0	0	1	0	0	0	1	0
1693	0	0	0	0	0	0	0	1	0	0	0	0	1
1694	0	0	0	0	0	0	0	0	0	0	0	0	1
1695	0	0	0	0	0	0	0	1	0	0	0	1	0
1696	0	0	1	0	0	0	0	1	1	0	0	1	1
1697	0	0	1	0	0	0	0	1	1	1	0	0	1
1704	0	0	0	0	0	0	0	1	0	0	0	0	0
1706	0	1	1	0	1	0	0	1	1	1	0	1	1
1707	1	0	1	0	1	1	1	1	1	1	1	1	1
1708	0	0	1	0	1	0	0	1	1	1	0	1	1
1712	1	1	1	0	1	1	0	1	1	1	1	1	1
1713	0	0	1	0	0	0	0	0	0	0	0	0	0
1720	0	0	0	0	0	0	0	0	0	0	0	1	0
1721	0	0	1	0	0	0	0	1	0	0	0	1	1
1722	0	1	1	0	1	1	0	1	1	1	0	1	1
1723	0	0	1	0	1	0	0	1	1	0	0	0	1
1724	0	0	1	0	0	0	0	1	0	0	0	1	1
1725	0	0	1	0	0	0	0	1	1	0	0	0	0
1726	0	0	1	0	0	1	0	1	0	1	0	1	1
1727	0	0	0	0	0	0	0	0	0	1	0	1	1
1728	1	1	1	0	1	1	0	1	1	1	0	1	1
1729	0	0	0	0	0	0	0	0	0	0	0	0	1
1732	0	1	0	0	0	0	1	1	0	1	0	0	1
1733	0	0	0	0	0	0	0	0	0	0	0	1	0
1735	0	1	1	0	0	0	0	1	1	0	0	0	1
1737	0	0	1	0	0	0	0	1	1	0	0	1	1
1738	1	1	1	0	1	1	1	1	1	1	1	1	1
1739	1	1	1	1	1	1	1	1	1	1	0	1	1
1740	0	0	0	0	0	0	0	1	0	0	0	1	1
1741	0	0	1	0	0	0	0	1	1	0	0	1	1
1742	0	1	1	0	1	1	0	1	0	1	0	1	1
1743	0	0	0	0	1	0	0	1	1	1	0	1	1
1744	0	1	0	0	1	0	0	1	1	1	0	1	1
1745	0	1	0	0	0	0	0	1	1	0	0	0	1
1746	0	1	1	1	0	1	0	1	1	1	1	0	0
1747	0	0	1	0	0	0	1	1	1	0	0	1	0
1749	0	1	1	0	1	0	0	1	1	1	0	1	1
1750	0	1	0	0	1	0	1	0	0	0	0	1	1
1752	0	0	1	0	0	0	0	1	1	0	0	0	0
1753	0	0	0	0	0	0	0	1	0	0	0	0	1
1755	0	0	0	0	0	0	0	1	1	1	0	1	1
1756	1	0	0	0	0	0	0	1	1	0	0	1	0
1757	1	1	1	0	0	0	0	1	1	1	0	1	1
1758	0	1	1	1	1	1	0	1	1	1	0	0	1
1759	0	0	0	0	0	0	0	0	0	0	0	1	1
1760	0	1	0	0	0	0	0	0	0	1	0	0	1
1761	0	0	1	0	0	0	1	1	1	0	0	0	1
1762	0	0	0	0	0	0	0	0	1	0	0	0	1
1763	0	0	0	0	0	0	0	1	0	0	0	1	0
1765	0	1	1	1	1	1	0	1	1	1	0	1	1
1766	0	0	1	0	1	0	0	1	1	0	0	0	1
1767	0	0	0	0	1	0	1	0	0	0	0	0	0
1769	0	0	0	0	0	0	0	1	1	0	0	1	1
1770	0	0	0	0	0	0	0	1	0	1	0	1	1
1771	0	0	0	0	0	0	0	0	1	0	0	0	0
1772	0	1	1	1	1	1	0	1	1	1	1	1	1
1773	0	0	0	0	0	0	0	0	0	1	0	1	1
1775	0	0	0	0	0	0	0	1	1	1	0	1	1
1776	0	0	1	0	0	0	0	1	1	0	0	1	1
1779	0	0	0	0	1	0	0	0	0	0	0	1	0
1781	0	0	0	0	0	0	0	0	0	0	0	0	1
1782	0	0	0	0	0	0	0	1	1	0	0	0	1
1783	0	1	1	0	1	0	0	1	1	1	0	1	1
1785	0	0	0	0	0	0	0	0	0	0	0	0	1
1787	0	0	0	0	1	0	0	1	1	0	1	1	0
1788	0	1	0	0	1	0	0	1	0	1	0	1	1
1789	1	1	1	1	1	1	1	1	1	1	1	1	1
1790	0	0	1	0	0	0	0	1	1	1	0	1	1
1791	1	0	1	0	0	0	0	0	0	1	0	0	1
1794	0	0	1	0	1	0	0	1	1	1	0	1	1
1795	0	1	1	1	1	0	0	1	1	1	0	1	1
1796	0	1	1	0	1	0	0	0	1	1	0	1	0
1797	0	0	0	0	1	0	0	1	0	1	0	1	1
1798	0	0	0	0	0	0	0	1	1	1	0	1	1
1799	0	0	1	0	0	0	0	0	1	1	0	0	0
1800	0	0	1	0	0	0	0	1	1	0	0	1	1
1801	0	1	1	0	1	1	1	1	1	1	0	1	1
1802	0	0	0	0	1	0	0	1	1	1	0	1	1
1803	0	0	0	0	1	0	0	1	1	1	0	1	1
1805	0	0	0	0	0	0	0	1	0	0	0	0	0
1807	0	0	1	0	0	0	0	1	1	1	0	1	1
1808	0	0	0	0	0	0	0	0	0	0	0	0	1
1809	0	0	1	0	0	0	0	1	1	0	0	1	1
1810	1	1	1	0	1	0	1	0	0	1	0	0	1
1811	1	1	1	0	1	1	1	1	1	1	0	1	1
1813	1	1	1	1	1	1	1	1	1	1	1	1	1
1814	0	0	1	0	0	0	0	1	1	1	0	1	1
1815	0	0	0	0	0	0	0	1	0	0	0	0	1
1817	0	0	0	0	0	0	0	1	0	0	0	0	0
1818	0	0	0	0	0	0	0	0	0	1	0	1	1
1821	0	0	0	0	0	0	0	1	0	1	0	1	1
1822	0	1	1	0	0	0	0	1	1	0	0	0	1
1823	0	0	1	0	0	0	0	1	1	0	0	0	1
1824	0	0	1	0	0	0	0	1	1	1	0	1	1
1826	0	1	0	1	1	0	0	1	1	0	0	1	1
1827	0	0	0	0	0	0	0	0	0	0	0	0	1
1828	0	0	0	0	0	0	0	0	0	0	0	0	1
1831	0	0	1	0	0	0	0	1	1	1	0	1	1
1833	1	1	1	1	1	1	1	1	1	1	1	1	1
1834	0	0	1	0	0	0	0	0	0	0	0	0	0
1835	0	0	1	0	0	0	0	0	0	0	0	0	0
1836	0	0	0	0	0	0	0	0	1	1	0	1	1
1837	0	0	0	0	0	0	0	1	0	1	0	1	1
1838	0	0	0	0	0	0	1	0	1	0	0	0	0
1839	0	0	1	0	1	0	0	1	1	1	0	1	1
1840	0	1	1	1	1	1	0	1	1	1	1	1	1
1842	0	0	1	0	1	0	0	1	0	1	0	1	0
1844	0	0	0	1	1	1	0	1	1	1	1	1	1
1845	1	1	1	1	1	1	0	1	1	1	0	1	1
1847	0	0	0	0	0	0	1	1	1	0	0	0	1
1848	0	0	0	0	0	0	0	1	0	0	0	0	1
1850	1	1	1	1	1	0	0	1	1	1	0	1	1
1851	0	0	1	0	0	0	0	0	1	0	0	0	1
1853	0	0	0	0	0	0	0	1	0	0	0	1	0
1855	1	1	1	1	1	1	0	1	1	1	0	1	1
1856	0	0	0	0	0	0	0	1	0	1	0	0	0
1858	0	0	0	0	0	0	0	1	1	0	0	1	1
1859	0	0	1	0	0	0	0	0	0	0	0	0	1
1862	0	0	0	0	1	0	0	1	1	1	0	1	1
1864	0	0	1	0	0	0	0	1	1	1	0	0	1
1867	1	1	1	0	0	1	1	1	1	1	0	1	1
1868	0	0	1	0	0	0	0	0	1	0	0	1	0
1869	1	1	0	0	1	0	0	0	0	1	0	0	1
1870	0	0	0	0	0	0	0	1	0	0	0	1	1
1871	1	1	1	0	1	0	1	1	1	0	0	0	1
1872	1	1	1	1	1	1	1	0	1	1	1	1	1
1873	0	0	0	0	0	0	0	1	0	0	0	0	1
1875	1	0	0	0	0	0	1	0	0	0	1	0	0
1878	0	1	1	0	0	0	0	1	1	1	0	1	1
1879	1	1	1	1	1	1	0	1	1	1	0	1	1
1880	0	0	1	0	0	0	0	1	1	0	0	0	1
1881	0	0	0	0	0	0	0	0	0	0	0	1	1
1882	0	0	1	0	0	0	0	1	0	0	0	1	1
1884	1	1	1	1	1	1	1	1	1	1	1	1	1
1885	0	0	1	0	0	0	1	1	1	1	0	1	1
1886	0	0	0	0	1	0	0	1	1	1	0	1	1
1887	0	0	0	0	0	0	0	1	0	1	0	1	1
1888	0	0	0	0	0	0	0	0	0	0	0	0	1
1889	0	0	1	1	0	0	0	0	1	0	0	1	1
1890	0	1	1	1	1	0	0	1	1	0	0	1	1
1891	1	1	1	1	1	1	1	1	1	1	0	1	1
1892	0	0	1	0	0	0	0	1	0	0	0	1	1
1893	0	0	0	0	0	0	0	1	1	0	0	1	0
1894	0	0	0	0	0	0	1	0	0	0	0	0	1
1895	0	0	0	0	0	0	0	1	0	0	0	1	1
1897	0	0	1	0	0	0	0	0	0	0	0	0	0
1898	0	0	0	0	0	0	0	0	0	1	0	0	0
1900	0	0	0	0	0	0	0	1	1	0	0	0	1
1901	0	0	1	0	0	0	0	0	1	1	0	1	1
1902	1	1	1	1	1	1	0	1	1	1	0	1	1
1904	0	0	0	0	0	0	0	1	1	0	0	0	1
1905	1	1	0	0	0	1	0	0	0	1	0	1	1
1906	1	1	1	0	1	1	1	1	1	1	0	1	0
1907	0	0	1	0	0	0	0	1	0	1	0	0	1
1909	0	0	1	0	0	0	0	1	1	0	0	1	0
1910	0	0	0	0	1	0	1	0	0	0	0	0	0
1911	0	0	1	0	0	0	0	0	0	0	0	1	1
1912	0	0	0	0	0	0	0	0	1	0	0	1	1
1913	1	1	1	1	1	1	0	0	1	0	1	1	0
1914	0	0	0	1	0	0	0	0	0	1	0	1	1
1915	0	0	1	0	0	0	0	0	0	0	0	1	1
1916	0	0	0	0	0	0	0	0	0	0	0	1	1
1918	0	1	0	0	1	1	0	1	1	1	0	1	1
1919	1	1	1	0	1	0	1	1	1	1	0	0	1
1920	0	0	0	0	0	0	1	0	0	0	0	0	1
1921	1	1	1	0	1	0	0	1	1	1	1	1	1
1922	0	0	0	0	0	0	0	1	0	1	0	1	0
1923	0	0	0	0	1	0	0	0	0	0	0	0	0
1924	0	0	1	0	0	0	0	1	0	1	0	0	0
1925	0	0	0	0	0	0	0	0	0	0	0	0	1
1926	0	0	0	0	0	0	0	0	0	0	0	1	1
1928	0	0	1	0	0	0	0	1	1	1	0	1	1
1929	0	0	0	0	0	0	0	1	0	0	0	0	0
1930	0	1	1	1	1	0	1	1	1	1	0	1	0
1931	0	0	1	0	0	0	0	1	1	0	0	0	1
1932	0	1	1	0	0	0	0	0	0	1	0	1	1
1933	1	1	0	0	0	0	0	0	0	0	0	0	0
1934	0	0	1	0	0	0	0	0	1	0	0	0	0
1935	0	0	0	0	0	0	0	1	0	0	0	0	0
1937	1	1	1	1	1	1	1	1	1	1	0	1	1
1938	0	0	0	0	1	0	0	1	1	0	0	1	1
1939	1	1	1	1	1	1	1	1	0	1	0	1	0
1941	0	0	0	0	0	0	0	1	1	1	0	0	1
1942	1	0	0	0	0	0	0	0	0	0	0	0	0
1943	0	0	0	0	0	0	0	1	0	0	0	1	0
1944	0	0	1	0	0	0	0	1	1	1	0	1	1
1946	0	0	0	1	1	1	0	1	0	1	1	1	1
1948	0	1	1	0	1	0	0	1	1	1	0	1	1
1949	0	0	1	0	0	0	0	1	1	0	0	1	1
1951	0	0	0	0	0	0	0	1	0	1	0	1	0
1953	0	0	1	0	0	0	0	1	1	0	0	0	1
1956	0	0	1	0	0	0	0	0	1	0	0	1	1
1957	0	0	1	0	0	0	1	1	1	1	0	1	1
1958	0	0	0	0	1	0	0	1	1	1	0	1	1
1959	0	0	1	0	0	1	1	1	1	1	0	1	1
1960	1	0	0	0	1	0	0	0	0	0	1	0	0
1961	0	1	1	1	0	0	0	1	1	1	0	1	1
1962	0	0	0	0	0	0	0	1	0	0	0	0	0
1963	0	0	0	0	0	0	0	0	0	0	0	0	1
1965	0	0	0	0	0	0	0	0	0	0	0	1	0
1966	0	0	1	0	0	0	0	1	1	0	0	0	0
1968	0	0	1	0	0	0	0	1	1	1	0	1	1
1969	0	0	1	0	0	0	0	1	1	1	0	1	1
1971	0	0	0	0	1	0	0	1	0	1	0	1	1
1973	1	1	1	1	1	1	1	1	1	1	1	1	1
1974	0	0	0	0	1	0	0	1	1	1	0	1	1
1976	0	0	0	0	0	0	0	1	0	0	0	0	1
1978	0	0	0	0	0	0	0	1	1	0	0	0	0
1979	1	1	0	1	1	1	0	1	1	1	1	1	1
1980	0	0	0	0	1	0	0	1	1	1	0	1	1
1983	0	0	1	0	1	0	0	1	1	0	0	1	1
1984	0	0	0	0	0	0	0	1	0	0	0	1	0
1985	0	0	0	0	1	0	0	0	0	1	0	1	0
1987	1	1	1	0	0	1	0	1	1	1	0	1	1
1988	0	0	0	0	0	0	0	1	0	0	0	1	1
1990	0	0	0	0	1	0	1	0	0	0	0	0	0
1991	1	0	0	0	0	0	0	0	0	0	0	0	0
1992	0	0	0	0	0	0	0	0	0	0	0	1	0
1993	0	1	0	0	0	0	0	0	0	1	0	0	0
1994	0	0	0	0	0	0	0	0	0	0	0	1	0
1995	1	1	1	0	0	0	0	1	0	1	0	1	0
1997	1	1	1	1	1	1	0	1	1	1	0	1	1
1998	0	0	0	0	0	0	0	0	1	1	0	0	1
1999	0	0	0	0	0	0	0	1	0	0	0	0	0
2000	0	1	0	0	0	0	0	1	1	1	0	1	1
2002	0	0	0	0	0	0	0	1	0	1	0	1	0
2003	1	1	0	0	0	0	0	1	1	0	0	1	0
2004	0	0	1	0	0	0	0	1	1	1	0	0	1
2005	0	0	1	0	0	0	0	0	0	0	0	0	0
2006	0	0	1	1	1	0	0	0	0	0	0	0	0
2007	0	1	1	0	0	0	0	1	1	0	0	1	1
2008	0	0	1	0	0	0	0	1	1	0	0	0	1
2009	0	0	1	1	1	0	0	1	1	0	0	1	1
2010	0	0	1	0	0	0	0	1	1	0	0	0	1
2011	0	0	1	0	0	0	0	1	0	0	0	0	0
2012	0	1	0	0	0	0	0	1	1	0	0	0	1
2013	0	0	0	0	0	0	0	0	0	1	0	0	1
2016	0	0	0	0	1	0	0	1	1	1	0	1	1
2017	0	0	1	0	1	1	0	1	1	1	0	1	1
2019	0	0	0	0	1	0	0	1	1	1	0	1	1
2020	0	1	1	0	0	0	0	1	1	0	0	0	1
2021	0	0	0	0	0	0	0	0	0	1	0	0	0
2022	1	1	0	1	1	0	1	1	0	1	1	1	1
2023	1	1	1	0	1	0	0	1	1	1	1	1	1
2024	0	0	0	0	0	0	0	1	1	0	0	0	1
2025	0	0	0	0	0	0	0	1	0	0	0	1	1
2026	0	0	1	0	1	0	0	1	0	0	0	1	0
2027	1	1	0	1	1	1	0	1	1	1	0	1	1
2028	1	0	1	0	0	0	0	1	1	0	0	1	1
2029	0	0	0	0	0	0	0	0	0	0	0	0	1
2030	0	1	1	0	1	0	0	0	0	0	0	1	0
2031	0	0	1	0	0	0	0	1	1	0	1	0	0
2034	1	1	1	1	1	1	0	1	0	1	0	0	1
2037	0	0	0	0	0	0	0	1	1	0	0	1	1
2038	0	0	0	0	0	0	0	1	1	1	0	1	1
2040	0	0	1	0	0	0	0	1	1	0	0	0	0
2041	1	1	1	1	1	1	1	1	1	1	0	1	1
2042	0	1	0	0	1	1	0	0	0	0	0	1	0
2043	0	0	0	0	0	0	0	0	1	0	0	0	0
2044	0	0	1	0	0	0	0	1	0	1	0	1	1
2045	0	0	0	0	0	0	0	1	1	1	0	1	1
2046	0	0	0	0	0	0	0	0	0	0	0	0	1
2047	0	0	1	0	0	0	0	1	1	0	0	1	1
2048	1	1	1	0	1	0	1	0	0	1	0	0	1
2049	0	0	1	0	0	0	0	1	1	0	0	0	0
2050	0	0	0	0	0	0	0	1	0	1	0	1	1
2051	0	0	1	0	0	0	0	1	0	1	0	1	1
2052	1	1	1	0	1	0	0	1	1	1	0	0	0
2053	0	0	0	0	0	0	0	0	0	0	0	0	1
2054	0	0	0	0	0	0	0	1	0	0	0	0	0
2056	0	0	0	0	0	0	0	1	0	0	0	1	1
2057	0	1	1	1	1	1	0	1	1	1	0	1	1
2058	0	1	0	1	1	0	0	1	1	1	0	1	1
2059	0	1	0	0	0	0	0	0	0	1	0	0	0
2062	0	0	0	0	0	0	0	0	0	0	0	1	0
2063	1	1	1	1	1	1	1	1	1	0	1	1	1
2064	1	1	1	0	1	1	0	0	1	1	0	1	1
2066	1	1	1	0	0	0	0	0	1	1	0	0	1
2067	1	1	1	0	1	0	1	1	1	1	0	1	1
2069	1	1	1	1	1	1	1	1	1	1	1	1	1
2070	1	1	1	0	1	1	0	1	1	1	0	1	1
2071	1	1	1	1	1	1	1	1	1	0	1	1	1
2074	0	0	0	0	0	0	0	1	0	0	0	1	0
2075	0	0	0	0	0	0	0	1	1	1	0	1	0
2076	0	0	1	0	0	0	0	1	1	0	0	1	1
2078	0	0	0	0	0	0	0	1	0	0	0	1	0
2080	0	0	0	0	0	0	0	0	0	1	0	1	1
2081	0	1	1	0	1	1	0	1	1	1	0	1	1
2082	0	0	0	0	0	0	0	0	0	0	0	0	1
2086	0	0	1	0	0	0	0	0	0	0	0	0	1
2088	0	0	1	0	0	0	0	1	0	0	0	0	1
2089	0	0	0	0	0	0	0	0	0	0	0	0	1
2090	0	0	0	0	0	0	1	0	0	0	0	0	0
2091	0	0	1	0	0	0	0	0	0	0	0	1	0
2092	0	0	0	0	1	1	0	1	1	1	0	1	1
2094	1	1	1	0	1	0	1	1	1	1	1	0	1
2095	0	0	0	0	0	0	0	0	0	0	0	1	0
2097	0	0	0	0	0	0	0	1	0	0	0	0	1
2099	0	0	1	0	0	0	0	1	1	0	0	1	1
2101	1	0	1	0	0	0	0	1	1	1	0	1	1
2102	0	0	1	0	0	0	0	1	1	0	0	0	1
2103	1	1	1	0	1	1	0	1	1	1	0	1	1
2104	0	1	1	0	0	0	0	1	1	0	0	1	1
2105	0	1	0	0	1	1	0	1	1	1	0	1	1
2106	0	0	0	0	1	0	0	0	0	1	0	1	0
2107	0	0	1	0	0	0	0	1	1	1	0	1	1
2108	1	1	1	1	1	1	1	1	1	1	1	1	1
2110	0	0	0	0	0	0	0	1	0	0	0	0	1
2111	0	1	1	0	1	1	1	1	1	1	0	1	1
2112	0	1	1	0	0	0	0	1	1	0	0	1	1
2113	0	0	0	0	0	0	0	0	0	0	0	1	1
2115	1	1	1	0	1	0	0	1	1	0	1	0	0
2116	0	0	0	0	0	0	0	1	1	0	0	1	1
2117	0	1	0	0	0	0	1	0	1	0	0	1	1
2118	0	1	1	0	0	0	0	1	0	0	0	0	0
2119	0	1	1	1	1	0	0	1	0	1	0	1	0
2120	1	1	1	0	1	1	0	1	1	1	0	1	1
2121	0	0	1	0	0	0	1	1	1	0	0	0	1
2122	0	0	0	0	0	0	0	1	0	1	0	1	1
2124	1	1	1	0	1	1	0	1	1	1	0	1	1
2125	0	0	0	0	1	0	0	0	1	1	0	1	0
2128	0	1	1	1	1	1	0	1	1	1	1	1	1
2129	0	0	1	0	0	0	0	1	1	0	0	0	0
2133	0	0	1	1	1	1	0	1	1	1	1	1	1
2134	0	0	1	0	0	0	0	0	1	0	0	0	1
2135	1	1	1	1	1	1	1	1	1	1	1	1	1
2136	0	1	1	0	0	0	0	1	1	0	0	1	1
2137	0	1	1	0	1	0	0	1	1	1	0	1	1
2138	0	1	1	0	0	0	0	1	1	1	0	1	1
2139	0	1	0	0	0	0	0	0	0	0	1	0	1
2140	0	1	1	1	1	1	1	1	1	1	1	1	1
2141	0	0	1	0	0	0	0	1	0	0	0	0	1
2142	0	0	0	0	0	0	0	1	1	0	0	0	0
2143	0	0	1	0	0	0	0	1	1	0	0	1	1
2144	1	1	1	0	1	0	1	1	1	1	0	1	1
2145	0	0	1	0	0	0	1	1	1	1	1	1	1
2146	0	0	1	0	0	0	0	0	0	0	0	0	1
2147	0	0	0	0	0	0	0	1	0	1	0	1	1
2148	0	0	1	0	0	0	0	1	1	0	0	1	1
2150	0	0	1	0	0	0	0	1	1	1	0	1	0
2151	0	0	1	0	1	0	0	1	1	0	0	0	0
2152	0	0	1	0	0	0	0	0	0	0	0	0	1
2153	0	0	0	0	0	0	0	0	0	0	0	0	1
2154	0	0	0	0	0	0	0	0	0	0	0	0	1
2155	0	0	0	0	0	0	0	0	1	0	0	0	1
2156	1	0	1	0	0	0	0	1	1	1	0	0	1
2157	0	0	0	0	0	0	0	1	0	0	0	1	1
2158	0	0	0	0	0	0	0	1	1	0	0	1	1
2160	0	0	1	0	0	0	0	1	1	1	0	1	1
2161	0	0	1	0	0	0	0	0	0	0	0	0	0
2162	0	0	1	0	0	0	0	1	1	0	0	1	1
2163	0	1	1	0	0	0	0	1	1	1	0	1	1
2164	0	0	0	0	0	1	0	0	0	0	0	0	0
2165	0	0	1	0	0	0	0	1	1	1	0	1	1
2167	0	0	1	0	0	0	0	0	0	0	0	1	1
2168	0	0	0	0	1	0	0	1	0	1	0	1	1
2169	0	0	0	0	0	0	0	1	0	0	0	0	1
2171	0	0	0	0	0	0	0	1	1	0	0	1	1
2172	0	0	0	0	0	0	0	1	0	0	0	0	0
2173	0	1	1	0	1	1	1	1	1	1	0	1	1
2174	0	0	0	0	1	1	0	0	1	0	0	1	0
2175	0	0	0	0	0	0	0	0	0	0	0	0	1
2176	0	0	1	0	0	0	0	1	0	0	0	0	1
2177	0	0	0	0	0	0	0	0	0	0	0	0	1
2178	0	0	0	0	0	0	0	0	0	0	0	1	0
2179	0	0	0	0	0	0	0	1	1	0	0	0	0
2180	0	0	0	0	0	0	0	0	0	0	0	0	1
2181	0	0	1	0	0	0	0	1	1	0	1	1	1
2182	0	0	0	0	0	0	1	1	1	0	0	1	1
2183	0	0	0	0	0	0	0	0	1	0	0	0	0
2185	0	0	0	0	0	0	0	1	0	0	0	0	0
2186	0	0	0	0	0	0	0	1	1	1	0	1	1
2188	1	1	0	0	0	1	0	1	0	1	1	0	1
2189	0	0	1	0	0	0	0	1	1	1	0	1	1
2190	1	1	1	0	1	1	0	1	1	1	1	1	1
2191	0	0	0	0	0	0	0	0	0	0	0	0	1
2193	0	0	0	0	0	0	0	0	0	0	0	0	1
2194	0	0	0	0	0	0	0	1	0	1	0	1	0
2195	1	1	1	0	1	1	0	1	1	1	0	1	1
2196	0	0	1	0	0	0	0	1	1	0	0	1	1
2200	0	0	1	0	0	0	0	1	1	0	0	0	0
2204	0	1	1	0	1	1	0	1	0	0	0	1	0
2206	0	0	1	0	0	0	1	1	1	0	0	1	1
2207	1	1	1	0	1	1	1	1	1	1	1	1	1
2208	0	0	1	0	1	0	0	0	1	0	0	0	1
2209	0	0	0	0	1	1	0	0	0	1	0	1	0
2210	0	0	0	0	0	0	0	0	0	0	0	1	0
2211	0	0	1	0	0	0	0	1	1	0	0	1	0
2212	0	0	0	0	1	1	0	1	0	1	0	1	1
2213	0	0	0	0	1	0	0	0	0	0	0	1	1
2216	0	0	1	0	1	0	0	1	1	1	0	1	1
2217	1	1	1	0	1	1	0	1	1	1	0	1	1
2219	1	1	1	0	1	1	0	1	1	1	0	1	1
2220	0	0	0	0	0	0	0	1	1	0	0	0	0
2224	0	0	0	0	0	0	0	1	0	0	0	0	1
2225	1	1	1	1	0	1	1	1	1	1	0	1	1
2226	0	0	0	1	1	1	0	1	1	1	0	1	0
2227	0	0	0	0	0	0	0	0	0	0	0	0	1
2228	1	1	1	0	1	1	0	1	1	1	1	1	1
2230	0	1	1	0	0	0	0	0	1	0	0	1	1
2231	0	0	0	0	0	0	0	1	0	0	0	0	0
2232	0	0	0	0	1	1	0	1	1	1	0	1	1
2233	0	0	1	0	0	0	0	1	1	0	0	0	1
2234	0	0	1	0	0	0	0	1	1	0	0	1	1
2235	1	0	1	0	0	0	0	1	1	0	0	1	1
2236	0	0	0	0	0	0	0	0	0	0	0	0	1
2237	0	0	1	0	1	0	0	1	1	1	0	1	1
2238	0	0	0	0	1	0	0	1	1	1	0	0	1
2240	0	0	1	1	0	0	0	1	1	1	0	0	1
2241	0	0	1	0	0	0	0	0	0	0	0	0	1
2243	0	0	0	0	0	0	0	1	0	0	0	0	1
2244	0	0	1	0	0	0	0	1	1	1	0	0	1
2245	0	0	0	0	0	0	0	0	0	0	0	0	1
2247	1	1	0	0	1	1	1	0	0	1	0	1	1
2249	1	1	1	0	0	1	0	1	1	1	0	0	1
2250	0	0	0	0	1	0	0	1	0	0	0	1	1
2251	1	1	1	0	1	1	1	1	1	1	0	1	1
2252	0	0	1	0	0	0	0	1	0	0	0	0	0
2254	0	1	1	0	0	0	0	1	1	0	0	1	1
2255	0	0	1	0	0	0	0	1	0	0	0	0	1
2256	0	1	0	0	0	0	0	1	1	1	0	1	1
2257	0	0	0	0	0	0	0	0	0	0	0	0	1
2258	0	0	0	0	0	0	0	1	0	0	0	0	1
2260	0	0	1	0	0	0	1	0	1	0	0	0	1
2261	0	1	0	0	0	0	0	1	0	0	1	0	1
2262	0	0	1	0	0	0	0	1	1	1	0	1	1
2263	0	1	0	0	0	0	0	0	0	0	0	0	0
2264	0	0	1	0	0	0	0	1	1	0	0	0	1
2265	0	1	0	1	1	1	0	0	0	0	0	1	0
2269	0	0	0	0	0	0	0	0	0	0	0	1	1
2270	0	0	1	0	0	0	0	1	0	0	0	0	0
2271	0	0	1	1	0	0	1	0	0	1	0	1	0
2272	1	1	0	0	1	1	1	1	1	1	1	1	0
2273	1	1	0	1	1	1	0	1	1	1	1	1	1
2275	0	0	0	0	0	0	0	0	0	0	0	0	1
2276	0	0	0	0	0	0	0	1	0	1	0	1	0
2279	1	1	0	1	1	0	1	0	0	1	0	0	1
2280	0	0	0	0	0	0	0	1	0	0	0	0	0
2281	0	1	1	1	1	1	0	1	1	1	1	1	1
2282	0	0	0	0	0	0	0	1	1	0	0	0	1
2283	0	0	0	1	0	0	0	1	1	1	0	1	1
2284	0	0	1	0	0	0	0	1	1	1	0	1	0
2285	1	1	1	1	1	1	1	1	1	1	1	1	1
2288	1	1	1	1	1	1	0	1	1	1	0	1	1
2289	0	0	1	0	0	0	0	1	0	0	0	0	0
2291	0	0	0	0	0	0	0	1	1	0	0	0	1
2293	0	0	0	0	0	0	1	1	1	1	1	1	1
2294	0	0	1	0	0	0	0	1	1	1	0	1	1
2298	0	1	1	0	0	0	0	1	1	1	0	1	1
2299	1	0	1	0	1	0	0	1	1	1	0	1	1
2302	0	1	1	0	1	1	1	1	1	1	0	1	1
2304	1	1	1	1	1	1	1	1	1	1	0	1	1
2305	0	0	0	1	0	0	1	0	0	0	0	0	1
2306	0	0	1	0	0	0	0	1	0	0	0	0	1
2308	0	0	0	0	0	0	0	0	0	0	1	0	0
2309	0	0	1	1	1	0	1	1	1	1	0	1	1
2312	0	0	0	0	0	0	0	0	0	0	0	0	1
2313	0	0	1	0	0	0	0	1	1	0	0	0	0
2314	0	0	1	0	0	0	1	1	1	0	0	1	1
2315	0	0	1	0	0	0	0	1	1	0	0	0	1
2316	0	0	1	0	1	0	0	1	0	1	0	0	0
2317	0	0	1	1	0	0	0	1	1	0	0	0	1
2318	0	0	1	0	0	0	0	1	1	0	0	0	0
2319	0	0	0	0	0	0	0	1	1	0	0	1	1
2320	1	0	1	0	0	0	0	1	0	0	0	1	1
2322	0	1	1	0	0	0	0	1	0	0	0	0	1
2323	0	0	1	0	0	0	0	1	1	0	0	0	1
2324	0	1	1	0	0	0	1	0	0	0	0	1	0
2325	0	0	1	0	0	0	0	0	0	0	0	0	1
2326	0	1	1	1	1	0	0	1	1	1	0	1	1
2327	0	0	1	0	0	0	0	0	0	1	0	0	0
2328	0	1	1	0	1	0	1	1	1	0	0	0	1
2329	0	0	0	0	0	0	0	1	0	0	0	0	0
2330	0	0	1	0	0	0	0	1	0	0	0	0	1
2331	0	0	0	0	0	0	0	1	0	0	0	0	1
2332	0	0	0	0	0	0	0	0	0	0	0	1	0
2334	0	0	0	0	0	0	0	0	0	0	0	0	1
2335	0	0	0	0	0	0	0	0	0	0	0	0	1
2336	0	0	1	0	0	0	0	0	0	0	0	0	0
2337	0	0	1	0	1	0	0	1	1	0	0	1	1
2340	0	0	0	0	0	1	0	1	0	0	0	0	0
2342	0	0	0	0	0	0	0	1	0	0	0	0	1
2343	1	1	1	0	0	0	0	1	1	0	0	0	1
2344	0	0	1	0	0	0	0	1	0	0	0	0	1
2346	0	0	1	0	0	0	0	1	0	0	0	1	1
2348	0	0	0	0	0	0	0	1	1	0	1	0	1
2349	0	0	1	0	0	0	0	1	1	1	0	1	1
2350	0	1	1	0	1	0	0	1	1	1	0	1	1
2352	0	0	1	0	0	0	0	1	1	0	0	1	1
2354	0	1	1	0	0	1	0	0	1	0	0	0	1
2356	0	1	0	0	0	0	0	0	0	0	0	0	0
2358	1	1	0	1	1	0	0	1	0	0	0	0	0
2361	0	0	1	0	0	0	0	1	1	0	0	1	1
2362	0	0	0	0	0	0	0	1	1	1	0	1	1
2363	0	1	1	0	0	0	0	1	1	1	0	0	1
2364	0	0	1	0	0	0	0	1	1	0	0	1	1
2367	0	0	0	0	0	0	0	1	0	0	0	1	1
2368	0	0	0	0	0	0	0	1	1	0	0	1	1
2372	0	0	0	1	0	0	0	0	0	0	0	0	0
2373	0	0	1	0	0	0	0	0	1	0	0	0	0
2376	0	0	1	0	0	0	0	1	1	1	0	1	1
2378	0	1	0	0	1	1	0	0	0	0	0	0	1
2379	0	0	0	1	0	0	0	1	1	0	0	0	1
2381	0	0	0	0	0	0	0	0	1	0	0	0	0
2382	0	0	0	0	0	0	0	1	0	0	0	0	1
2384	0	0	1	0	0	0	1	1	1	1	0	1	1
2385	0	0	1	0	0	0	0	1	0	0	0	0	1
2387	0	0	1	0	0	0	0	1	1	1	0	1	1
2389	0	0	0	0	0	0	0	0	0	0	0	0	1
2390	0	1	1	0	0	1	0	1	1	1	1	1	1
2391	0	0	0	0	0	1	0	1	1	0	0	1	1
2392	0	0	0	0	0	0	0	0	0	0	0	0	1
2393	0	1	1	0	0	0	0	0	1	0	0	0	0
2397	0	0	1	0	0	0	0	1	1	0	0	1	1
2398	0	0	0	0	0	0	0	1	0	0	0	1	0
2399	0	0	1	0	0	0	0	0	0	1	0	1	1
2401	0	0	0	0	0	0	0	0	1	1	0	0	0
2402	0	0	0	0	0	0	0	0	1	0	0	0	0
2404	0	0	1	0	0	0	0	0	1	1	0	0	1
2405	0	0	0	1	0	0	0	0	0	0	0	0	1
2406	1	1	0	1	0	0	0	0	0	0	0	1	1
2407	1	1	0	1	1	1	0	1	0	1	1	1	1
2408	0	0	1	0	0	0	0	1	1	0	0	0	1
2409	0	1	1	0	1	0	0	0	1	0	0	1	1
2410	1	1	1	1	1	0	1	1	1	1	0	1	1
2411	0	0	1	0	0	0	0	0	1	0	0	0	1
2412	0	0	0	0	0	0	0	1	0	0	0	0	1
2414	0	0	1	0	0	0	0	1	0	0	0	0	1
2415	0	0	1	0	1	0	0	0	1	1	0	1	0
2416	0	1	1	0	0	0	0	1	1	0	0	0	1
2418	1	1	1	0	0	0	1	1	1	1	0	1	1
2420	0	0	1	0	0	0	0	1	1	0	0	1	0
2421	0	0	1	0	0	0	0	0	0	0	0	0	0
2423	0	0	1	0	0	0	0	1	1	1	0	1	1
2429	0	0	1	0	0	0	0	1	1	0	0	1	1
2433	0	1	1	0	0	0	0	1	1	0	1	1	1
2434	0	0	0	0	0	0	0	0	0	0	0	0	1
2435	1	1	1	1	1	1	1	1	1	1	1	1	1
2436	0	0	0	0	0	0	0	1	1	0	0	1	1
2437	0	0	0	0	0	0	0	0	0	0	0	0	1
2438	0	1	1	0	0	0	0	1	1	0	0	0	1
2442	0	0	0	0	0	0	0	0	0	0	1	0	0
2445	0	0	0	1	0	0	0	0	0	0	0	0	0
2446	0	0	0	0	0	0	0	0	0	0	0	0	1
2448	0	0	1	0	1	1	0	1	1	0	0	1	0
2449	0	0	0	0	0	0	0	1	0	0	0	0	1
2450	0	0	0	0	0	0	1	0	0	0	0	0	0
2451	0	0	0	0	0	0	0	0	0	0	1	0	0
2452	0	0	0	0	0	0	0	1	0	0	0	1	1
2453	0	0	0	0	0	0	0	0	0	0	0	0	1
2454	0	0	0	0	0	0	0	1	0	0	0	0	0
2457	0	0	1	0	0	0	0	0	0	0	0	0	1
2460	0	0	0	0	0	0	0	1	0	0	0	0	1
2461	0	1	1	0	0	0	0	1	1	0	0	1	0
2462	0	0	0	0	0	0	0	1	1	0	0	0	0
2463	0	0	0	0	0	0	0	0	0	1	0	0	0
2464	0	0	0	0	1	0	0	1	1	1	0	1	1
2465	0	0	1	0	0	0	0	0	1	0	0	0	1
2466	0	0	0	0	0	0	0	1	1	0	0	0	1
2467	0	1	1	0	1	0	0	1	1	0	0	1	1
2468	0	0	1	0	0	0	0	1	0	0	0	1	1
2471	1	1	1	0	0	0	0	1	0	0	0	1	1
2472	0	0	0	0	0	0	0	0	1	0	0	0	1
2475	0	0	0	0	0	0	0	1	0	1	0	1	0
2476	0	1	1	0	1	0	0	1	1	1	1	1	1
2478	0	0	0	0	0	0	0	0	1	0	0	1	0
2479	0	0	0	0	0	0	0	1	0	0	0	0	0
2480	0	0	0	0	0	0	0	0	0	0	0	1	0
2481	0	0	0	0	0	0	0	1	1	0	0	1	1
2482	0	0	1	0	0	0	0	1	1	1	0	1	1
2484	0	0	1	0	0	0	0	1	0	0	0	0	0
2485	0	0	1	0	1	1	1	1	0	1	0	1	1
2487	0	1	1	1	0	0	0	1	1	0	0	1	1
2488	0	1	1	0	0	0	0	0	0	0	0	1	1
2489	0	0	1	0	1	0	0	0	1	0	0	0	1
2490	0	0	1	0	0	0	0	1	0	0	0	1	1
2491	0	0	0	0	0	0	0	0	0	0	0	1	1
2493	0	0	0	0	0	0	1	0	0	0	0	0	1
2494	0	0	0	0	0	0	0	0	0	0	0	0	1
2495	0	0	0	0	0	0	0	0	0	1	0	0	1
2498	0	0	0	0	1	0	0	0	0	0	0	0	0
2500	0	0	0	0	0	1	0	0	0	0	0	0	0
2502	0	0	0	0	0	0	0	0	1	1	0	1	1
2503	1	1	1	0	0	0	0	0	1	1	0	0	0
2504	0	0	1	0	0	0	0	1	1	0	0	1	1
2507	0	0	0	0	0	0	0	1	0	0	0	1	0
2508	0	0	1	0	0	0	0	1	1	1	0	1	1
2509	0	0	0	0	0	0	0	0	0	0	0	0	1
2510	0	0	0	1	0	0	0	1	1	0	1	1	0
2511	0	0	0	0	0	0	0	0	0	0	0	0	1
2512	0	0	0	1	0	0	0	0	0	0	1	0	0
2513	0	0	0	0	0	0	0	0	0	0	0	1	1
2514	0	0	1	0	0	0	0	1	1	0	0	1	1
2516	0	0	0	0	0	0	0	1	1	0	0	0	0
2521	0	0	0	0	0	0	0	1	0	0	0	1	1
2522	0	0	0	0	1	0	0	1	0	1	0	1	1
2524	1	1	1	1	1	1	0	1	1	1	0	1	1
2525	0	1	1	1	1	0	0	1	1	1	0	1	1
2526	0	1	0	0	0	0	0	0	0	0	0	1	1
2529	0	0	0	0	0	0	0	0	0	0	0	0	1
2531	0	0	1	0	0	0	0	1	1	1	0	1	1
2533	1	0	0	0	1	0	0	0	0	0	0	0	0
2534	0	0	0	0	0	0	0	0	0	0	0	0	1
2535	0	0	1	0	0	0	0	1	1	0	0	1	1
2536	0	0	1	0	0	0	0	1	0	0	0	0	1
2539	0	0	0	0	0	0	0	0	0	0	0	0	1
2541	0	0	0	0	0	0	0	0	0	0	0	0	1
2542	0	0	1	0	0	0	0	1	1	0	0	1	1
2543	0	1	1	0	1	0	0	1	1	1	0	1	1
2544	0	0	0	0	0	0	0	0	0	0	0	0	1
2545	1	1	1	1	1	1	1	1	1	1	1	1	1
2550	0	1	0	0	0	0	0	0	0	0	0	0	0
2551	0	0	1	0	0	0	0	1	1	0	0	0	1
2552	1	0	0	0	0	0	0	1	1	1	0	1	1
2553	0	0	1	0	0	0	1	1	0	1	0	1	0
2554	0	0	0	0	0	0	0	0	0	0	0	0	1
2555	0	0	1	0	0	0	0	1	0	0	0	1	1
2557	0	0	0	0	0	0	0	1	0	0	0	0	0
2558	0	0	0	0	0	0	0	1	0	0	0	0	0
2559	0	0	0	0	0	0	0	0	0	0	0	0	1
2562	0	0	0	0	0	0	0	0	1	0	0	1	1
2564	0	0	0	0	0	0	0	1	1	0	0	1	1
2567	0	0	0	0	0	0	0	1	0	0	0	0	1
2568	0	0	1	0	0	0	0	1	1	0	0	0	1
2569	0	0	0	0	0	0	0	1	1	0	0	1	1
2571	0	0	0	0	0	0	0	0	1	0	0	0	0
2572	0	0	1	0	0	0	0	1	1	0	0	1	0
2574	0	0	1	1	0	0	0	1	1	0	0	1	1
2576	0	0	0	0	0	0	0	0	0	0	0	1	0
2577	0	0	0	0	0	0	0	0	0	0	0	0	1
2582	0	0	1	0	0	0	1	0	0	1	0	0	1
2584	0	0	0	1	0	0	0	1	0	0	0	0	0
2585	0	0	1	0	0	0	0	1	0	0	0	1	0
2586	1	1	1	1	1	1	0	1	1	1	1	1	1
2587	0	0	0	0	0	0	0	0	0	0	0	0	1
2588	1	1	1	0	1	0	1	1	1	0	0	1	1
2592	0	0	0	0	0	0	0	1	0	0	0	0	0
2593	0	1	1	0	1	0	1	1	1	1	0	1	1
2598	0	1	0	0	0	0	0	1	0	1	0	1	0
2599	1	0	0	0	0	0	0	1	0	0	0	1	1
2600	0	0	1	0	0	0	0	1	1	1	0	1	1
2602	0	1	0	0	0	0	0	0	0	0	0	0	0
2604	0	0	0	0	0	0	0	0	0	1	0	0	1
2608	0	0	0	0	0	0	0	0	0	0	0	0	1
2610	0	0	0	0	0	0	0	1	1	0	0	1	1
2611	1	1	1	1	1	0	0	1	1	1	0	1	1
2613	0	0	1	0	0	0	1	0	0	0	0	0	1
2616	0	0	0	0	0	0	0	0	0	0	0	1	1
2618	0	0	0	0	1	1	0	1	0	0	0	1	1
2619	0	1	1	0	0	0	0	1	1	0	0	1	1
2621	0	0	1	0	0	0	0	0	0	0	0	0	0
2624	0	0	1	0	1	0	0	1	1	0	0	1	1
2625	1	1	1	0	0	0	0	0	1	0	0	0	1
2626	1	1	1	0	1	1	0	1	1	1	0	1	1
2628	0	0	1	0	0	0	0	1	1	0	0	1	1
2629	0	0	0	0	0	0	0	0	0	0	0	0	1
2630	0	1	0	0	0	0	0	0	0	0	0	0	0
2635	0	0	0	1	0	0	0	1	0	0	0	0	1
2637	0	0	0	0	0	0	0	0	1	0	0	0	0
2639	0	0	0	0	0	0	0	1	0	0	0	1	1
2641	0	0	1	1	1	0	0	1	1	1	0	1	1
2642	0	0	1	0	0	0	0	1	0	0	0	1	1
2644	0	0	0	0	0	0	0	0	0	0	0	0	1
2645	0	1	1	1	1	0	0	0	0	0	0	0	0
2647	0	0	1	0	0	0	0	0	0	0	0	0	0
2649	0	0	1	0	0	0	0	1	0	0	0	0	1
2650	0	0	1	1	1	0	0	1	1	1	0	0	1
2652	0	0	1	0	0	0	0	0	1	1	0	0	0
2653	0	0	0	0	0	0	0	0	0	1	0	0	1
2655	0	0	0	0	0	0	0	0	0	0	0	0	1
2657	1	1	1	1	1	1	1	1	1	1	1	1	1
2658	0	0	0	0	0	0	0	0	1	0	0	1	0
2659	0	0	1	0	0	0	0	1	0	0	0	0	1
2663	0	0	0	0	0	0	0	0	0	0	0	0	1
2664	0	0	0	0	0	0	0	0	0	0	0	1	1
2665	1	1	1	0	0	0	1	1	1	0	1	1	1
2666	0	0	0	0	0	0	0	0	0	0	0	0	1
2667	0	0	1	0	0	0	0	1	0	0	0	1	1
2668	0	1	0	0	0	0	0	0	0	0	0	0	0
2669	0	0	1	0	0	1	0	1	1	0	1	0	1
2670	0	0	0	0	0	0	0	0	0	0	0	0	1
2672	0	0	0	0	1	0	0	1	1	0	0	1	1
2673	0	0	0	1	0	0	0	1	0	0	0	0	1
2674	0	0	0	0	0	0	0	1	1	1	0	1	1
2675	0	0	0	0	0	1	0	0	0	0	0	0	0
2676	0	0	0	0	0	0	0	0	0	0	0	0	1
2678	0	0	1	0	0	0	0	0	0	0	0	0	0
2679	0	1	1	0	0	0	1	1	0	1	1	0	0
2680	0	1	1	0	0	0	0	1	1	1	0	1	1
2681	0	0	1	0	0	0	0	1	0	0	0	0	0
2682	0	0	1	0	0	0	0	0	0	0	0	1	0
2683	0	1	1	0	0	0	0	1	0	1	0	0	0
2687	0	0	0	0	0	0	0	1	0	0	0	0	1
2688	0	0	0	0	0	0	0	0	0	0	0	0	1
2689	1	1	1	0	0	1	1	1	1	1	1	1	1
2690	0	0	1	0	0	0	0	1	1	0	0	1	1
2692	0	0	0	0	0	0	0	0	0	1	0	1	0
2693	1	0	0	0	0	0	0	0	0	0	0	0	1
2694	0	0	1	0	0	0	0	1	1	0	0	1	1
2695	0	0	0	0	0	0	0	0	0	0	0	0	1
2696	0	1	0	0	0	0	0	0	0	1	0	1	0
2697	0	1	1	1	1	0	0	1	1	1	0	1	1
2699	0	0	0	0	0	0	0	0	0	0	0	0	1
2700	0	0	1	0	0	0	0	1	1	0	0	1	1
2701	0	1	1	0	1	0	0	1	1	0	0	1	1
2703	0	0	0	0	0	0	0	1	0	0	0	1	1
2704	0	0	0	0	0	0	0	0	0	0	0	0	1
2705	1	1	1	0	1	1	1	1	1	1	0	1	1
2709	0	0	0	0	0	0	0	0	0	0	0	0	1
2711	0	0	0	1	0	0	0	1	0	0	0	1	1
2712	0	0	1	0	0	0	0	1	0	0	0	0	1
2713	0	0	1	0	0	0	1	1	1	1	0	1	1
2716	0	0	0	0	0	1	0	0	0	0	0	0	1
2718	0	0	1	0	0	0	0	1	1	0	0	0	1
2720	0	0	0	0	0	0	0	0	0	0	0	0	1
2721	0	0	0	0	0	0	0	0	0	0	0	1	0
2722	0	1	1	1	1	1	0	0	0	1	0	1	1
2723	0	0	1	0	0	0	0	1	1	0	0	0	1
2724	0	0	0	1	0	0	0	0	0	1	0	0	1
2727	0	0	0	0	0	0	0	1	0	0	0	0	1
2729	0	0	0	0	0	0	0	0	0	0	0	0	1
2730	0	0	0	0	0	0	0	0	0	0	0	0	1
2731	0	0	0	0	0	0	0	0	0	0	0	0	1
2733	0	0	0	0	0	0	0	0	1	1	0	1	1
2736	0	0	0	0	0	0	0	0	0	0	0	0	1
2737	0	0	0	0	0	0	0	1	1	0	1	1	1
2738	0	0	1	0	0	0	0	1	1	0	0	0	1
2739	0	0	0	0	0	0	0	1	0	0	0	0	1
2740	0	0	0	0	0	0	0	1	0	0	0	0	0
2742	0	0	0	0	0	0	0	0	1	0	0	1	1
2743	1	1	1	1	1	1	0	1	1	1	1	1	1
2744	1	0	1	1	0	0	0	1	1	1	0	0	1
2745	0	0	0	0	0	0	0	1	1	0	0	1	0
2746	0	1	0	0	0	0	0	1	1	0	0	0	1
2747	0	0	1	0	0	0	0	1	0	0	0	0	1
2748	0	0	0	0	0	0	0	0	1	0	0	0	1
2749	1	1	1	1	1	1	1	1	1	1	1	1	1
2750	0	0	0	0	0	0	1	0	0	0	0	0	0
2752	0	0	0	0	0	0	0	0	0	0	0	0	1
2756	0	0	1	0	0	0	0	1	0	1	0	1	0
2757	1	0	1	0	0	0	0	0	1	1	0	1	1
2758	0	0	0	0	0	0	0	0	0	0	0	0	1
2761	0	1	1	0	0	0	0	0	1	0	0	0	1
2762	0	0	0	0	0	0	1	0	0	0	0	0	0
2763	0	1	1	0	0	0	0	1	0	0	0	1	1
2764	0	1	0	0	0	0	0	1	1	0	0	1	1
2765	0	0	1	0	0	0	0	0	1	0	0	1	1
2768	0	0	1	0	0	0	0	1	1	0	0	0	0
2769	0	0	1	0	0	0	0	1	1	0	0	0	1
2772	0	0	0	0	0	0	0	1	1	0	0	1	1
2774	0	0	0	0	0	0	0	0	0	0	0	0	1
2775	0	0	0	0	0	0	0	0	0	1	0	1	0
2777	1	1	0	1	1	0	0	0	0	0	0	0	0
2779	0	0	0	0	0	0	0	0	0	0	0	0	1
2780	0	0	0	0	0	0	0	0	0	1	0	0	1
2782	0	0	1	0	0	0	0	1	0	0	0	1	1
2783	0	0	0	0	0	0	0	1	0	0	0	0	0
2789	0	0	0	0	0	0	0	0	1	0	0	1	0
2793	0	0	0	0	0	0	0	0	0	0	0	0	1
2795	0	1	0	0	0	0	1	1	1	1	0	1	1
2796	0	0	0	0	0	0	0	0	1	0	0	0	1
2803	0	0	1	1	1	0	0	1	1	1	0	1	1
2805	1	1	1	1	0	0	1	1	1	1	0	1	1
2807	0	0	1	0	0	0	0	1	1	0	0	1	1
2808	0	0	1	0	0	0	0	1	1	0	0	0	1
2810	0	0	1	0	0	0	0	1	0	0	0	0	1
2811	0	0	1	0	0	1	0	0	0	0	1	0	0
2814	1	1	0	1	0	0	0	1	0	0	0	0	1
2816	0	0	1	0	0	0	0	0	0	0	0	0	0
2817	0	0	0	0	0	0	0	1	0	0	0	0	0
2818	1	0	1	0	0	0	0	1	1	1	0	1	1
2822	0	0	0	0	0	0	0	1	1	1	0	1	1
2825	0	1	1	0	0	0	0	1	1	1	0	1	1
2826	0	0	0	0	0	0	0	0	0	0	0	0	1
2828	0	0	0	0	0	0	0	0	0	0	0	0	1
2829	0	0	1	0	0	0	0	0	0	0	0	0	1
2833	1	1	0	0	1	0	0	0	0	0	0	0	0
2834	0	0	1	0	0	0	0	1	0	1	0	0	1
2835	0	0	1	0	0	0	0	1	0	0	0	0	1
2839	0	0	0	0	0	0	0	0	0	0	0	0	1
2840	0	0	0	0	0	0	0	1	0	0	0	0	0
2842	0	0	0	0	0	0	0	1	1	0	0	0	1
2843	0	0	1	0	0	0	0	1	0	0	0	1	1
2844	0	0	0	0	1	0	0	1	1	0	0	0	0
2845	0	0	1	0	0	0	0	1	0	0	0	1	0
2849	0	0	1	0	0	0	0	1	0	0	0	1	0
2850	0	0	0	0	0	0	0	0	1	0	0	1	0
2851	0	0	0	0	0	0	0	0	0	0	0	0	1
2852	0	0	0	0	0	0	0	0	1	0	0	0	0
2853	0	1	1	0	1	0	1	1	1	1	0	1	1
2854	1	0	0	0	0	0	0	0	0	0	0	0	1
2855	0	1	0	0	0	0	0	0	0	1	0	0	1
2856	0	0	0	0	0	0	0	0	0	0	0	0	1
2857	0	1	1	1	0	1	1	1	1	0	0	1	1
2858	1	0	0	0	0	0	0	0	0	0	0	0	0
2860	0	1	1	0	1	1	1	1	1	1	0	1	1
2861	0	0	0	0	0	0	0	0	0	0	0	0	1
2862	0	0	0	0	0	0	0	1	0	0	0	1	0
2863	0	0	0	0	0	0	0	0	0	0	1	0	0
2864	0	0	0	0	1	0	0	0	0	0	0	0	0
2865	1	1	1	0	1	0	0	1	1	1	0	1	1
2867	1	0	0	1	1	0	0	0	0	0	0	1	0
2869	1	1	1	1	1	1	0	1	0	1	0	1	0
2872	0	0	0	0	0	0	0	0	0	0	0	0	1
2874	0	0	0	0	0	0	0	0	1	0	0	0	0
2876	0	0	0	0	0	0	0	0	0	0	0	1	1
2878	0	0	1	0	0	0	0	1	0	0	0	1	1
2879	0	0	1	0	0	0	0	1	1	0	0	0	1
2880	0	0	0	0	0	0	0	1	0	0	0	1	1
2881	0	0	0	0	0	0	0	1	0	0	0	0	0
2882	0	0	0	0	0	0	0	1	0	0	0	0	1
2883	0	0	0	0	0	0	0	0	0	0	0	0	1
2885	0	1	1	0	0	0	0	1	0	0	0	0	0
2886	0	0	0	0	0	0	0	1	1	0	0	1	1
2887	0	0	0	0	0	0	0	0	1	0	0	1	0
2889	1	0	1	1	1	1	0	1	1	1	0	1	1
2891	0	0	1	0	0	0	0	1	1	0	0	1	1
2892	0	0	0	1	0	0	0	1	0	1	0	1	1
2893	0	0	1	0	0	0	0	1	1	1	0	1	1
2897	0	1	1	1	0	1	1	1	1	1	1	1	1
2898	0	1	1	0	1	0	0	0	0	0	0	0	0
2900	0	0	0	0	0	0	0	1	0	0	0	0	0
2902	0	0	0	0	0	0	0	0	0	0	1	0	0
2903	0	0	1	1	0	0	0	0	0	0	0	0	1
2904	0	0	1	0	1	0	0	0	1	1	0	1	1
2905	0	1	1	0	1	0	0	0	1	0	0	1	1
2906	0	0	1	0	0	0	0	1	0	0	0	0	1
2910	0	0	0	0	0	0	0	0	1	0	0	0	0
[truncated: 27,104 more rows]
