# Supplementary material for: Bacterial profiling of White Plague Disease in a comparative coral species framework
Source: ISME J. 2013 Aug 8;8(1):31–9. doi: 10.1038/ismej.2013.127 (PMC3869008; doi:10.1038/ismej.2013.127)
Supplement: Supplementary Table S3 [file ismej2013127x4.xls]

## Sheet: 2WA
otu	kingdom	phylum	class	order	family	genus	species	representative_gene	p-values (species)	q-value (species)	p-values (condition)	q-value (condition)	p-values (interaction)	q-value (interaction)	F-ratio (species)	F-ratio (condition)	F-ratio (interaction)	df (species)	df (condition)	df (interaction)	df (error)	01 Pavona DD	02 Pavona DD	03 Pavona DD	01 Pavona HH	02 Pavona HH	03 Pavona HH	01 Porites DD	02 Porites DD	03 Porites DD	01 Porites HH	02 Porites HH	03 Porites HH
1	Bacteria	Proteobacteria	Gammaproteobacteria	Pseudomonadales	Pseudomonadaceae	Pseudomonas	unclassified	EU539385.1 gg_id:283924 profile human microbiota antecubital fossa (inner elbow) skin clone nbt238a10	0.0323708	0.0442452	0.0160003	0.0418915	0.62146	0.871862	6.6815	9.25733	0.263712	1	1	1	8	11526.1	11754.2	10537.5	12365	12181.2	12581.1	12477.4	12028.4	12195.6	12402.6	13926.7	12725.7
2	Bacteria	Proteobacteria	Gammaproteobacteria	Pseudomonadales	Pseudomonadaceae	Pseudomonas	unclassified	AM111035.1 gg_id:140925 Pseudomonas sp. str. 7039	0.911885	0.386189	0.0270004	0.0552156	0.0591775	0.773332	0.0130442	7.2995	4.83124	1	1	1	8	10051.5	9644.67	9781.25	10275.9	10795.3	10396.6	10097.6	9873.68	10445.5	10320.1	10253.9	10047.4
6	Bacteria	Proteobacteria	Gammaproteobacteria	Pseudomonadales	Pseudomonadaceae	Pseudomonas	unclassified	DQ318866.1 gg_id:156064 Pseudomonas pv. syringae str. NCPPB 281; 8511	0.387692	0.220588	0.0582322	0.0860478	0.0629453	0.773332	0.834444	4.87673	4.65873	1	1	1	8	11502.9	9719.01	10265.3	9946.43	10684.4	10911.6	9307.13	9680.82	9099.28	11256.7	11461.4	10202.3
8	Bacteria	Proteobacteria	Gammaproteobacteria	Pseudomonadales	Pseudomonadaceae	Pseudomonas	unclassified	EU540490.1 gg_id:280406 profile human microbiota antecubital fossa (inner elbow) skin clone nbt116d09	0.0870567	0.0824565	0.125819	0.135498	0.533874	0.871862	3.80063	2.92082	0.422573	1	1	1	8	11827	13189.9	12794.3	12964.8	13438.6	13101.2	12910.4	13280.7	13486.2	13667	13229.1	13541.3
10	Bacteria	Proteobacteria	Gammaproteobacteria	Oceanospirillales	Alteromonadaceae	BD2-13	unclassified	GU061307.1 gg_id:582472 Evaluation culturing methods cultivate previously Yel Sea intertidal beach seawater 20 m depth clone 20m-62	0.548009	0.277609	6.535e-05	0.00274193	0.195574	0.811291	0.393375	57.1824	1.99444	1	1	1	8	12096.7	12226.3	12711.6	10994.2	11508.7	11432.2	12458.5	12534.2	12437.5	11365.7	10581	10960.5
11	Bacteria	Proteobacteria	Gammaproteobacteria	Pseudomonadales	Pseudomonadaceae	Pseudomonas	unclassified	EU536155.1 gg_id:282438 profile human microbiota antecubital fossa (inner elbow) skin clone nbt12d05	0.0812994	0.0788092	0.208012	0.18309	0.327699	0.857781	3.97504	1.87588	1.0866	1	1	1	8	11708.9	10428.4	11391	10402.8	11357.9	12133	10877.2	11508.1	12205.3	12605.8	12383	12295.1
15	Bacteria	Proteobacteria	Gammaproteobacteria	Alteromonadales	Alteromonadaceae	Glaciecola	unclassified	AY697880.1 gg_id:104267 Antarctica clone F2C28	0.050173	0.0584104	0.0266026	0.0547617	0.242618	0.82474	5.30745	7.3514	1.59175	1	1	1	8	10674.7	11100.7	11600	10254.4	10881.8	10901.1	12741.3	11885.6	12039.2	10778.8	11845.9	10374.5
16	Bacteria	Proteobacteria	Gammaproteobacteria	Alteromonadales	Pseudoalteromonadaceae	Pseudoalteromonas	unclassified	EU330377.1 gg_id:249390 Pseudoalteromonas sp. str. BSw20050	0.0919061	0.0853851	0.00033489	0.00583746	0.448373	0.870174	3.66492	35.6255	0.635451	1	1	1	8	11983.1	11967	12357.2	10394.9	10608.3	10230.8	13814	12586.4	12567	11397.5	9834.52	11098
18	Bacteria	Proteobacteria	Gammaproteobacteria	Alteromonadales	Colwelliaceae	Colwellia	unclassified	AY165571.1 gg_id:81437 Antarctic pack ice Lasarev Sea Southern Ocean clone ANTXI/4_14-151 sea	0.691498	0.323377	0.0165485	0.0425268	0.312625	0.849804	0.169346	9.12303	1.16125	1	1	1	8	10170.9	10805.4	11201.6	10215.5	9918.83	9518.19	12458.3	10084.6	10500.9	8979.78	9819.21	8917.98
19	Bacteria	Proteobacteria	Gammaproteobacteria	Pseudomonadales	Pseudomonadaceae	Pseudomonas	unclassified	FJ892762.1 gg_id:553469 Matriptase-deficient mice exhibit ichthyotic selective shift skin microbiota HM1; ear punch biopsy C57BL/6J (St14 hypo/-) mouse (2 months) clone nbt13b02	0.0157061	0.0288134	0.218797	0.188917	0.660064	0.873263	9.3318	1.78068	0.208532	1	1	1	8	12690	13098.3	12901.6	13435.5	12904.5	13278.6	12998.5	12175.9	12168.4	12543.4	12738.4	12516.2
23	Bacteria	Proteobacteria	Gammaproteobacteria	Pseudomonadales	Pseudomonadaceae	Pseudomonas	unclassified	DQ095880.1 gg_id:132553 Pseudomonas monteilii str. R15	0.383506	0.218854	0.00103851	0.0103265	0.976581	0.905119	0.850031	25.1098	0.000917	1	1	1	8	10124.2	11379.5	10438.9	12430.3	13106.8	12451.3	9408.59	10215.1	11162.9	12420.8	11462.6	13022.7
24	Bacteria	Proteobacteria	Gammaproteobacteria	Alteromonadales	Pseudoalteromonadaceae	Pseudoalteromonas	unclassified	AF354597.1 gg_id:19398 marine clone Arctic96B-17	0.0419384	0.052171	0.0983703	0.117058	0.376647	0.86341	5.84986	3.49781	0.876157	1	1	1	8	10078.4	10172.6	11747.9	9849.05	9645.13	9852.89	10763.4	11585.8	11050.7	11238.7	10585.2	10693.2
30	Bacteria	Proteobacteria	Gammaproteobacteria	Pseudomonadales	Pseudomonadaceae	Pseudomonas	unclassified	AB181497.1 gg_id:109263 wastewater biofilm clone HSN-95	0.207025	0.146072	0.147456	0.148489	0.399079	0.867987	1.88492	2.57174	0.793364	1	1	1	8	11726.3	11023.4	12192.5	11281.1	11759.3	11199.8	13128.4	12052.8	11989.6	10802.3	11989.3	11923.4
32	Bacteria	Proteobacteria	Gammaproteobacteria	Oceanospirillales	Alteromonadaceae	Marinobacter	unclassified	EF632877.1 gg_id:238588 Unique microbial contrasting aquatic altitude Andean Altiplano (northern Chile) water clone Hua-w/2-87	0.0605919	0.0656164	0.14825	0.149012	0.984043	0.905119	4.76487	2.56024	0.000426	1	1	1	8	8348.4	8221.74	11996	7867.01	8193.06	8274.35	13566.4	10684.4	9960.93	10059.7	10914.2	9113.83
33	Bacteria	Proteobacteria	Gammaproteobacteria	Methylococcales	Methylococcaceae	unclassified	unclassified	NR_029240.1 gg_id:594166 Methylomicrobium agile str. A30; ATCC 35068	0.63078	0.304531	0.6511	0.354384	0.431854	0.869235	0.249638	0.220626	0.685033	1	1	1	8	8920.27	9611.1	10850.2	10161.2	8921.7	9873.46	10189.1	8929.27	9873.58	10116.9	10475.8	9940.3
39	Bacteria	Proteobacteria	Gammaproteobacteria	Pseudomonadales	Pseudomonadaceae	Pseudomonas	unclassified	AY738649.1 gg_id:150711 Pseudomonas putida str. HOT19	0.399585	0.224706	0.843771	0.409258	0.415624	0.869235	0.791584	0.0414416	0.73693	1	1	1	8	11028.7	11372.1	12323.6	11551.6	12693.2	11307.9	13152.2	11957	11826.1	11874.3	11083.2	12634.6
40	Bacteria	Proteobacteria	Gammaproteobacteria	Oceanospirillales	Halomonadaceae	unclassified	unclassified	EU305727.1 gg_id:340031 Pseudomonas sp. str. TBZ33	0.0591836	0.0645989	0.0164773	0.0424633	0.31226	0.849629	4.83095	9.14016	1.16312	1	1	1	8	12316.3	11818.7	12463.9	11532.8	11629.6	11619	11368.1	11822.4	11956.5	11358.8	11677.6	11248.9
42	Bacteria	Proteobacteria	Gammaproteobacteria	Pseudomonadales	Pseudomonadaceae	Pseudomonas	unclassified	AY308050.1 gg_id:88404 Pseudomonas putida str. AZ22R1	0.784277	0.350616	0.00461954	0.0213939	0.982589	0.905119	0.0801539	15.1198	0.000507	1	1	1	8	11684.7	11759.5	10814.3	11963.4	12376.6	12229	11195	11512	11368.8	12351	11719.7	12342.5
43	Bacteria	Proteobacteria	Gammaproteobacteria	Pseudomonadales	Pseudomonadaceae	Pseudomonas	unclassified	NZ_ABZR01000729.1 gg_id:569411 Pseudomonas syringae pv. oryzae str. 1_6	0.0338565	0.0453128	0.147446	0.148489	0.00620397	0.527797	6.53318	2.57188	13.5549	1	1	1	8	9650.59	7841.57	9675.99	9426.2	10742	9430.98	11339.1	11548.1	11578.3	9832.58	9282.92	9166.73
46	Bacteria	Proteobacteria	Gammaproteobacteria	Pseudomonadales	Pseudomonadaceae	Pseudomonas	unclassified	GQ200823.1 gg_id:533247 Pseudomonas plecoglossicida str. SP8	0.20058	0.143271	0.00295515	0.0172429	0.839143	0.892653	1.94551	17.7256	0.0439743	1	1	1	8	11545.2	11859.4	11165.3	12430.7	13046.6	12073.1	11722.3	11896.3	12033.3	12791.3	12311.5	13246.7
47	Bacteria	Proteobacteria	Gammaproteobacteria	Alteromonadales	Pseudoalteromonadaceae	Pseudoalteromonas	unclassified	AB518970.1 gg_id:543117 Pseudoalteromonas sp. str. MB55	0.316967	0.193169	0.00321082	0.0178456	0.86905	0.894463	1.13921	17.219	0.0289806	1	1	1	8	11248.2	11330	12316.6	9934.28	9228.65	10256	13368.5	11418.5	11810.7	11135.7	9312.55	10205.2
49	Bacteria	Proteobacteria	Gammaproteobacteria	Pseudomonadales	Pseudomonadaceae	Pseudomonas	unclassified	EU797470.1 gg_id:350105 sediment station DBSE Northern Bering Sea clone 130D73	0.644954	0.309176	0.718798	0.374586	0.390026	0.866247	0.229165	0.13917	0.825867	1	1	1	8	10958.9	11142.2	11768.7	11337.6	11479.1	11549.2	12482.4	11221.6	11451	10765.9	12119.4	11082.3
51	Bacteria	Proteobacteria	Gammaproteobacteria	Pseudomonadales	Pseudomonadaceae	Pseudomonas	unclassified	FJ893512.1 gg_id:572521 Matriptase-deficient mice exhibit ichthyotic selective shift skin microbiota WT2; ear punch biopsy C57BL/6J mouse (2 months) clone nbt21d01	0.00812429	0.0198885	0.0168802	0.042916	0.492389	0.870174	12.2234	9.04448	0.517494	1	1	1	8	10574.5	11005.4	11483.1	11294	11200.5	11709.9	11691	11487	11270.2	12013.3	12108.9	12185.1
58	Bacteria	Proteobacteria	Gammaproteobacteria	Pseudomonadales	Pseudomonadaceae	Pseudomonas	unclassified	FJ893304.1 gg_id:538132 Matriptase-deficient mice exhibit ichthyotic selective shift skin microbiota WT1; ear punch biopsy C57BL/6J mouse (2 months) clone nbt19f02	0.0146213	0.027625	0.00219681	0.0148229	0.806654	0.890011	9.62245	19.6255	0.0640051	1	1	1	8	12374.6	12968.1	12413.6	13367.4	12936.3	13561.8	12370.3	12003.8	12099.1	12615.2	12872.7	12866.7
62	Bacteria	Proteobacteria	Gammaproteobacteria	Pseudomonadales	Pseudomonadaceae	Pseudomonas	unclassified	DQ282185.1 gg_id:144955 Pseudomonas fluorescens str. PGN-1	0.662002	0.3143	0.438523	0.281873	0.515753	0.871665	0.205972	0.664637	0.46227	1	1	1	8	11824.2	11998.1	11925.5	11662.1	11883	12266.2	11270.5	12016.5	11928.4	11996.7	11798.4	12122.3
63	Bacteria	Proteobacteria	Gammaproteobacteria	Pseudomonadales	Pseudomonadaceae	Pseudomonas	unclassified	EU538158.1 gg_id:285771 profile human microbiota antecubital fossa (inner elbow) skin clone nbt81a05	0.0278276	0.0404528	0.0025681	0.0160006	0.737341	0.883211	7.19461	18.6073	0.120603	1	1	1	8	11947.9	12819.9	11992.7	13188.5	12750	13267.4	11572.7	12050.8	11269	12662.5	12721.1	12382.7
64	Bacteria	Proteobacteria	Gammaproteobacteria	Oceanospirillales	Oceanospirillaceae	unclassified	unclassified	EF067915.1 gg_id:245142 endolithic microbes marine basalts aerobic enrichment s innoculated basalt Brown Bear Seamount clone BECC1447a-50	0.645203	0.309176	0.0164988	0.0424844	0.324847	0.856855	0.228815	9.13498	1.10033	1	1	1	8	13065.8	12890.9	13984.1	12507	12870.9	12514.7	14332.8	13422.1	13771	11510.3	13339.8	12450.1
65	Bacteria	Proteobacteria	Gammaproteobacteria	Pseudomonadales	Pseudomonadaceae	Pseudomonas	unclassified	EU537643.1 gg_id:285279 profile human microbiota antecubital fossa (inner elbow) skin clone nbt74h03	0.944063	0.393278	0.582103	0.332547	0.992834	0.905119	0.00524142	0.328835	8.59e-05	1	1	1	8	12234	12646.9	12722	12685.9	12497.4	12870.5	13305.2	12162.9	12197.9	12893.5	13098.8	12110.2
66	Bacteria	Proteobacteria	Gammaproteobacteria	Pseudomonadales	Pseudomonadaceae	Pseudomonas	unclassified	AY472116.1 gg_id:99985 Pseudomonas fluorescens	0.0482365	0.0569115	0.1998	0.178592	0.571653	0.871862	5.42427	1.95302	0.347771	1	1	1	8	11386.9	10083.4	11433.9	10662.5	11266.9	11769.4	10916.7	11572.5	12125.9	12144.7	12046.5	12378.7
68	Bacteria	Proteobacteria	Gammaproteobacteria	Pseudomonadales	Pseudomonadaceae	Pseudomonas	unclassified	EU118771.1 gg_id:236931 Pseudomonas lutea str. AGL 2	0.408024	0.227924	0.0129969	0.0369655	0.769707	0.885286	0.762393	10.1126	0.0917367	1	1	1	8	12832.6	13199.2	11949.8	13558.4	13478.1	13468.7	11714.7	12294.2	12941.1	13276.8	13845.7	12882.4
69	Bacteria	Proteobacteria	Gammaproteobacteria	Alteromonadales	Colwelliaceae	Colwellia	unclassified	GU108544.1 gg_id:589927 active chemolithoautotrophic prokaryotes sulfidic zone Black pelagic redoxcline determined based stable isotope probing 145m depth NW-Black Sea clone II18-28	0.0149952	0.0281113	0.0109479	0.0335079	0.00027449	0.223916	9.51927	10.8539	37.8024	1	1	1	8	12154.7	12793.8	12582.4	13016.4	12813.7	12883.7	13008	12870.9	12921.6	11716.1	11265.9	11904.4
70	Bacteria	Proteobacteria	Gammaproteobacteria	Pseudomonadales	Pseudomonadaceae	Pseudomonas	unclassified	EU538393.1 gg_id:282501 profile human microbiota antecubital fossa (inner elbow) skin clone nbt88f02	0.81498	0.359288	0.605131	0.339777	0.794209	0.888823	0.058492	0.289585	0.0727441	1	1	1	8	13610.9	13806.7	14543.4	14084	13782.2	13932.9	14513.1	13871.7	13885	13635.9	14224.7	13921.7
71	Bacteria	Proteobacteria	Gammaproteobacteria	Pseudomonadales	Pseudomonadaceae	Pseudomonas	unclassified	EF062805.1 gg_id:202317 Pseudomonas sp. str. MY1410	0.0705977	0.0719049	0.0131739	0.0373038	0.247585	0.825607	4.34596	10.0555	1.5556	1	1	1	8	13225	13303.4	13756.3	13183.7	13307.2	13148.2	13640.2	13965	13797.7	13125.6	13497.2	13297.2
73	Bacteria	Proteobacteria	Gammaproteobacteria	Methylococcales	Methylococcaceae	Methylobacter	unclassified	GQ350218.1 gg_id:535569 Metagenome versatile chemolithoautotroph expanding oceanic dead zones Saanich Inlet 120 m depth clone SHBC1150	0.311279	0.19099	0.020729	0.0481947	0.244739	0.825322	1.16817	8.25489	1.57619	1	1	1	8	13205.3	12760.2	13067.3	12875.7	12579.7	12706	12589.5	13319.1	13218.2	12034.8	12755.7	12112.5
75	Bacteria	Proteobacteria	Gammaproteobacteria	Pseudomonadales	Pseudomonadaceae	Pseudomonas	unclassified	AY303293.1 gg_id:131271 Pseudomonas sp. str. ps4-16	0.0315859	0.0436153	0.940998	0.435315	0.0306976	0.716238	6.76338	0.00583288	6.85922	1	1	1	8	11440.6	11136.6	11534	10434.1	11110.6	11364.7	11393.5	11208.6	11500.3	11772.7	11766.9	11836.6
76	Bacteria	Proteobacteria	Gammaproteobacteria	Pseudomonadales	Pseudomonadaceae	Pseudomonas	unclassified	FJ892791.1 gg_id:574101 Matriptase-deficient mice exhibit ichthyotic selective shift skin microbiota HM1; ear punch biopsy C57BL/6J (St14 hypo/-) mouse (2 months) clone nbt13e09	0.680312	0.319904	0.0689634	0.094678	0.946138	0.899807	0.182729	4.40899	0.00485908	1	1	1	8	12517	12845	13593.6	12504.9	12375.1	12562.8	13603.8	12783.9	12817.2	12476.5	12327.2	12985.7
77	Bacteria	Proteobacteria	Gammaproteobacteria	Pseudomonadales	Pseudomonadaceae	Pseudomonas	unclassified	FJ465156.2 gg_id:575465 Pseudomonas fluorescens str. FY32	0.241601	0.161902	0.0518146	0.0803318	0.0662369	0.773459	1.59928	5.21285	4.51852	1	1	1	8	9398.64	8764.58	8936.32	8883.46	8891.93	9435.73	9590.01	8443.71	8455.76	10063.7	9755.78	9793.74
78	Bacteria	Proteobacteria	Gammaproteobacteria	Pseudomonadales	Pseudomonadaceae	Pseudomonas	Pseudomonas umsongensis	FJ426279.1 gg_id:369265 Pseudomonas fluorescens str. CB306	0.273206	0.175305	0.00411559	0.0202104	0.424765	0.869235	1.3842	15.7655	0.707297	1	1	1	8	12542.2	12435.2	11794.7	12761.9	13168.4	12879.9	11803.1	11763.4	11891.7	12843.7	13468.8	12279.2
80	Bacteria	Proteobacteria	Gammaproteobacteria	Pseudomonadales	Pseudomonadaceae	Pseudomonas	unclassified	NZ_AAXR01000013.1 gg_id:209007 Pseudomonas putida str. GB-1	0.471059	0.250731	0.0590346	0.0865317	0.818754	0.890482	0.572235	4.83805	0.0560797	1	1	1	8	9885.84	9826.08	10209.1	10264	10494.5	10870.4	10906.5	9834.43	9632.27	10897.6	11431.2	10164.5
82	Bacteria	Proteobacteria	Gammaproteobacteria	Alteromonadales	Pseudoalteromonadaceae	Pseudoalteromonas	unclassified	AB049728.1 gg_id:51317 Pseudoalteromonas atlantica str. AR06	0.202831	0.144339	0.287701	0.220429	0.801221	0.889505	1.92405	1.29707	0.0677463	1	1	1	8	13328.4	12622.3	11720.8	13073.8	13034.5	13342.2	13186.1	12039.9	9109.8	12478.3	12948.7	11742
83	Bacteria	Proteobacteria	Gammaproteobacteria	Pseudomonadales	Pseudomonadaceae	Pseudomonas	unclassified	EU540292.1 gg_id:283763 profile human microbiota antecubital fossa (inner elbow) skin clone nbt114b08	0.100565	0.0905105	0.00371804	0.0190329	0.834716	0.891493	3.44429	16.3492	0.046471	1	1	1	8	12155.7	12973.3	12414.1	13490.1	12910.3	13428.4	12508.8	12152	12002	12886.9	13114.8	12715.4
84	Bacteria	Proteobacteria	Gammaproteobacteria	Pseudomonadales	Pseudomonadaceae	Pseudomonas	unclassified	FJ807483.1 gg_id:537835 Pseudomonas fulva str. TY16	0.0100509	0.0225348	0.0396769	0.0683414	0.990733	0.905119	11.2357	6.02303	0.000144	1	1	1	8	11981.8	12254	12227.5	12556.5	12869.1	12364.9	12807.4	12615.3	12850.9	12582.4	13474.6	13530.9
87	Bacteria	Proteobacteria	Gammaproteobacteria	Pseudomonadales	Pseudomonadaceae	Pseudomonas	unclassified	EU536974.1 gg_id:285745 profile human microbiota antecubital fossa (inner elbow) skin clone nbt217h10	0.200937	0.143438	0.0323394	0.0605792	0.61921	0.871862	1.94209	6.68472	0.267183	1	1	1	8	10237.5	9604.65	8232.57	10247.3	10464.3	11729.7	7684.28	10593.8	11647.2	11987.1	12363.1	12123.9
88	Bacteria	Proteobacteria	Gammaproteobacteria	Alteromonadales	Pseudoalteromonadaceae	Pseudoalteromonas	unclassified	AM111074.1 gg_id:140761 Pseudoalteromonas sp. str. 8039	0.129167	0.106664	0.00086705	0.00938017	0.175815	0.79597	2.86181	26.5927	2.20556	1	1	1	8	13280.7	13082.2	14306.7	13016.8	12665.5	12750.1	14170.5	14204.7	14230.1	12728.3	13045.1	12784.7
89	Bacteria	Proteobacteria	Gammaproteobacteria	Oceanospirillales	Alteromonadaceae	Marinobacter	unclassified	AM990796.1 gg_id:278977 Marinobacter sp. MOLA 20	0.204754	0.14516	0.371791	0.256184	0.501689	0.87057	1.90597	0.895114	0.494944	1	1	1	8	10368.6	11616.8	11006.6	10693.2	10709.4	10350.3	11357.5	10996.4	11146.5	11306.6	11514.1	10497.5
95	Bacteria	Proteobacteria	Gammaproteobacteria	Alteromonadales	Colwelliaceae	Colwellia	unclassified	DQ923440.1 gg_id:179604 Alteromonas sp. W-6	0.893297	0.381333	0.0029947	0.0173593	0.634687	0.871862	0.0191717	17.6437	0.243884	1	1	1	8	9925.22	9672.45	11856.2	8823.93	8502.65	8562.7	11754.1	10577.9	10071.2	8468.71	9339.85	7547.18
97	Bacteria	Proteobacteria	Gammaproteobacteria	Pseudomonadales	Pseudomonadaceae	Pseudomonas	unclassified	EU179737.1 gg_id:244818 Pseudomonas putida str. MG-Y2	0.930665	0.390178	0.00116302	0.0109675	0.735334	0.88306	0.00806135	24.2131	0.122539	1	1	1	8	7821.47	8144.14	8381.6	10285.6	11932.9	9911.19	6801.92	8897.89	9031.7	10391.6	10228.9	10859.7
100	Bacteria	Proteobacteria	Gammaproteobacteria	Chromatiales	Chromatiaceae	unclassified	unclassified	AB294924.1 gg_id:225518 -dependent and analyses hydrothermal system off Taketomi Island Japan microbial mat shal submarine hot spring clone pItb-vmat-3	0.0256827	0.0385949	0.193857	0.175562	0.468787	0.870174	7.47527	2.01161	0.578328	1	1	1	8	8669.53	9863.32	10918.3	9273.2	9898.26	9511.99	10958.2	11294.8	11276.1	9587.53	10650.1	10749
102	Bacteria	Proteobacteria	Gammaproteobacteria	Pseudomonadales	Pseudomonadaceae	Pseudomonas	unclassified	EU538918.1 gg_id:286009 profile human microbiota antecubital fossa (inner elbow) skin clone nbt95b08	0.858189	0.371494	0.975238	0.443296	0.19288	0.807143	0.0340518	0.00102551	2.02147	1	1	1	8	10155	10445.3	11123	11165.5	12216.4	11067.9	12481.5	10522.7	11039.5	9292.78	12469.1	9675.43
107	Bacteria	Proteobacteria	Gammaproteobacteria	Oceanospirillales	Alcanivoracaceae	Alcanivorax	unclassified	EU621895.1 gg_id:278807 Alcanivorax sp. str. LY2	0.391234	0.221799	0.886559	0.420787	0.595028	0.871862	0.821463	0.0216897	0.306395	1	1	1	8	10860.9	9516.68	11426.6	10931	10068.6	10200.1	10533.5	11175.5	10620.1	12236.1	9716.32	11419.6
108	Bacteria	Proteobacteria	Gammaproteobacteria	Pseudomonadales	Pseudomonadaceae	Pseudomonas	unclassified	AF313466.1 gg_id:35880 Pseudomonas veronii	0.0052925	0.0157878	0.0257148	0.0536948	0.840449	0.892653	14.3835	7.47085	0.0432516	1	1	1	8	12301.8	12405.6	12775.5	12161.6	11900.3	12219.4	13064.7	12860.6	13022.2	12287.7	12980.5	12647.5
110	Bacteria	Proteobacteria	Gammaproteobacteria	Pseudomonadales	Pseudomonadaceae	Pseudomonas	unclassified	EU539504.1 gg_id:281649 profile human microbiota antecubital fossa (inner elbow) skin clone nbt104d03	0.283145	0.179393	0.00172509	0.013241	0.329304	0.859291	1.32376	21.2831	1.07896	1	1	1	8	11299.2	10929.1	9622.07	11630.4	11639.4	12045.7	10490.8	10375.8	11092	12035.3	13054.2	12348.3
112	Bacteria	Proteobacteria	Gammaproteobacteria	Pseudomonadales	Pseudomonadaceae	Pseudomonas	unclassified	EU540208.1 gg_id:281422 profile human microbiota antecubital fossa (inner elbow) skin clone nbt247c03	0.234126	0.158581	0.520471	0.311354	0.871082	0.894463	1.65602	0.451682	0.028079	1	1	1	8	12055.8	12476.4	12159.3	12535.7	12233.1	12415.7	12975.6	11055.7	11238.7	11726.5	12284	12080.1
114	Bacteria	Proteobacteria	Gammaproteobacteria	Pseudomonadales	Pseudomonadaceae	Pseudomonas	unclassified	EU535682.1 gg_id:281049 profile human microbiota antecubital fossa (inner elbow) skin clone nbt09e10	0.300693	0.186497	0.919568	0.429264	0.778844	0.885286	1.22422	0.0108597	0.0843731	1	1	1	8	12622.1	12643.9	13055.4	13095.6	12638.6	12742.9	13462.4	12445.6	11731.6	12161.7	12601.6	12546.5
116	Bacteria	Proteobacteria	Gammaproteobacteria	Pseudomonadales	Pseudomonadaceae	Pseudomonas	unclassified	EU538183.1 gg_id:283248 profile human microbiota antecubital fossa (inner elbow) skin clone nbt81g06	0.124134	0.103978	0.0126177	0.0363647	0.811108	0.890471	2.9513	10.2382	0.0610228	1	1	1	8	11902.5	12519	12335.4	13182.6	12589.3	13095.6	12349.1	11454.3	11549	12719.8	13024.7	12071.7
117	Bacteria	Proteobacteria	Gammaproteobacteria	Pseudomonadales	Pseudomonadaceae	Pseudomonas	unclassified	DQ318867.1 gg_id:152043 Pseudomonas syringae str. 6	0.742556	0.338341	0.00137849	0.0118943	0.0648435	0.773332	0.115652	22.9141	4.57675	1	1	1	8	12300	11550.4	11460.7	12066.9	12157.9	12223.1	11372	11316.3	11558.3	12378.6	12523.8	12318.1
118	Bacteria	Proteobacteria	Gammaproteobacteria	Pseudomonadales	Pseudomonadaceae	Pseudomonas	unclassified	EU539367.1 gg_id:286796 profile human microbiota antecubital fossa (inner elbow) skin clone nbt237f01	0.384674	0.219348	0.518395	0.310686	0.165838	0.79597	0.845656	0.456318	2.32476	1	1	1	8	11404.1	12545.1	12506.3	13063.6	12552.3	13177.1	13497.6	11853.3	11747.5	11988.7	12019.9	12187.6
120	Bacteria	Proteobacteria	Gammaproteobacteria	Oceanospirillales	Oceanospirillaceae	unclassified	unclassified	AY697896.1 gg_id:101312 Antarctica clone F3C18	0.036589	0.0477924	0.00513719	0.0224936	0.184236	0.800815	6.28086	14.5426	2.11183	1	1	1	8	10578.1	11998.1	12122.5	10781.3	10945.4	10924.4	13150.8	12486.6	12496	11169.5	11535.1	10860
122	Bacteria	Proteobacteria	Gammaproteobacteria	Pseudomonadales	Pseudomonadaceae	Pseudomonas	unclassified	DQ257632.1 gg_id:147233 Pseudomonas putida str. MTCC 5110	0.0549485	0.0617825	0.00431297	0.0205484	0.425534	0.869235	5.04244	15.5014	0.704852	1	1	1	8	12581.2	12955.3	12049.5	13224.8	13057.6	13480.5	12133.6	11884.4	11400	12622.3	13521.3	12631.2
123	Bacteria	Proteobacteria	Gammaproteobacteria	Chromatiales	Chromatiaceae	unclassified	unclassified	FM877665.1 gg_id:362822 Microbial several mining wastes Bulgaria vicinity uranium mine Sliven clone Sliv-109	0.887675	0.379766	0.00365284	0.0188046	0.276029	0.835998	0.0212618	16.4524	1.36672	1	1	1	8	11084.2	10652.5	10332.6	10919.4	11096.8	11441	10548.1	10687.6	10201.5	11211.5	11525.8	11211.8
125	Bacteria	Proteobacteria	Gammaproteobacteria	Alteromonadales	Pseudoalteromonadaceae	Pseudoalteromonas	unclassified	EF551372.1 gg_id:220500 Pseudoalteromonas sp. str. BSw20508	0.268861	0.173325	0.0231322	0.0511591	0.507921	0.871265	1.41162	7.8503	0.480259	1	1	1	8	12513.6	12779.7	12868	12342.6	12033.2	12171.4	13907.4	13004.6	12689	12605.4	12667.5	11653.3
126	Bacteria	Proteobacteria	Gammaproteobacteria	Pseudomonadales	Pseudomonadaceae	Pseudomonas	unclassified	FJ950670.1 gg_id:426126 Pseudomonas fluorescens str. d112	0.478205	0.253413	0.423447	0.276176	0.863117	0.893978	0.553412	0.711503	0.0316981	1	1	1	8	12333.4	12498.4	12605.8	12681.5	12505.4	12968.9	12380.4	12852.8	12852.6	12796.3	13592	12165.3
129	Bacteria	Proteobacteria	Gammaproteobacteria	Pseudomonadales	Pseudomonadaceae	Pseudomonas	unclassified	EU540318.1 gg_id:280568 profile human microbiota antecubital fossa (inner elbow) skin clone nbt113b12	0.420064	0.232273	0.00085287	0.00936894	0.709603	0.878042	0.722403	26.7315	0.148948	1	1	1	8	10927	11192.8	10976.7	11813.8	11918.4	11775.2	11035.8	10691.5	10746.5	11808.3	12259	11206.3
130	Bacteria	Proteobacteria	Gammaproteobacteria	Pseudomonadales	Pseudomonadaceae	Pseudomonas	unclassified	NC_010322.1 gg_id:263559 Pseudomonas putida str. GB-1	0.0379073	0.0488912	0.713086	0.373039	0.404367	0.869235	6.16752	0.145199	0.774923	1	1	1	8	11743	11641	12508.3	12148.8	12801.9	11955.7	13354.1	12384.7	12857.9	12510.7	12431.4	13253.2
132	Bacteria	Proteobacteria	Gammaproteobacteria	Pseudomonadales	Pseudomonadaceae	Pseudomonas	unclassified	EU538980.1 gg_id:286677 profile human microbiota antecubital fossa (inner elbow) skin clone nbt97f09	0.465672	0.248791	0.132067	0.139218	0.18646	0.8037	0.586763	2.81231	2.08804	1	1	1	8	11852.4	11018.3	12586.2	11657.1	11970.7	11587.1	13458.5	11967	12336.7	11573.5	11036.2	11897.3
133	Bacteria	Proteobacteria	Gammaproteobacteria	Pseudomonadales	Pseudomonadaceae	Pseudomonas	unclassified	FJ894474.1 gg_id:561792 Matriptase-deficient mice exhibit ichthyotic selective shift skin microbiota B2E; ear punch biopsy C57BL/6J mouse (8 weeks) clone nbt181f08	0.0140208	0.0269658	0.00804517	0.0282475	0.196111	0.811905	9.79528	12.2701	1.9891	1	1	1	8	11584.7	11651	11602	11789.2	11763.2	11954.1	12059.7	11718.9	11608.7	12249.8	12609.8	12098.2
134	Bacteria	Proteobacteria	Gammaproteobacteria	Pseudomonadales	Pseudomonadaceae	Pseudomonas	unclassified	EU536058.1 gg_id:282327 profile human microbiota antecubital fossa (inner elbow) skin clone nbt08a03	0.867183	0.373936	0.0279533	0.0563804	0.849366	0.892653	0.0298224	7.17902	0.0384842	1	1	1	8	10824.3	11134.6	11505.5	11457.3	12325.6	11527	11425.1	11121.6	11154.4	11884.7	11303	12107.2
135	Bacteria	Proteobacteria	Gammaproteobacteria	Chromatiales	Chromatiaceae	unclassified	unclassified	FJ545527.1 gg_id:533202 Diveristy Seawater and Sediment Northern North Yel Sea seawater clone W1-36	0.94294	0.393037	0.105739	0.122343	0.0654049	0.773332	0.00545434	3.32392	4.5531	1	1	1	8	11816.9	11794.4	11852.2	11557.3	11814.4	11936.2	11183.7	11712.4	11462	12478.8	11575.6	12285.1
139	Bacteria	Proteobacteria	Gammaproteobacteria	Pseudomonadales	Pseudomonadaceae	Pseudomonas	unclassified	AM410088.1 gg_id:192714 Pseudomonas veronii str. C9-4zhy	0.573157	0.285903	0.00051361	0.00737005	0.623739	0.871862	0.345	31.2969	0.260225	1	1	1	8	7927.29	8148.07	5990.68	9312.54	10721.4	10071.1	7625.09	7147.24	7191.98	8931.18	10079.5	9649.1
141	Bacteria	Proteobacteria	Gammaproteobacteria	Pseudomonadales	Pseudomonadaceae	Pseudomonas	unclassified	FJ892805.1 gg_id:572626 Matriptase-deficient mice exhibit ichthyotic selective shift skin microbiota HM1; ear punch biopsy C57BL/6J (St14 hypo/-) mouse (2 months) clone nbt13g03	0.0138615	0.0267573	0.00044148	0.00668887	0.286207	0.836481	9.84269	32.7758	1.30576	1	1	1	8	11889.6	12744.1	11704.5	13397.7	12815.4	13328.6	11563.9	11193.5	10588.7	12742.9	12707.1	12697.3
142	Bacteria	Proteobacteria	Gammaproteobacteria	Pseudomonadales	Pseudomonadaceae	Pseudomonas	Pseudomonas stutzeri	FJ345693.1 gg_id:315478 Pseudomonas stutzeri str. LC2-8	0.0317001	0.0437104	0.817027	0.401803	0.671507	0.873263	6.75131	0.0571769	0.193695	1	1	1	8	13934	13685.8	13295.2	13807.4	13748.4	13680.4	13067	13765.7	13061.5	13378.8	13340.6	13079.8
143	Bacteria	Proteobacteria	Gammaproteobacteria	Oceanospirillales	OM60	unclassified	unclassified	GU061619.1 gg_id:578346 and function microbial mesoscale eddy perturbations South China Sea clone CE2-DCM-86	0.286618	0.180722	0.226506	0.192695	0.811768	0.890482	1.30336	1.71653	0.0605875	1	1	1	8	12431.1	12517.7	13313.1	13308.1	12777.2	13031.9	12919.6	13057.4	13047.7	13047.8	13548.8	13012.8
144	Bacteria	Proteobacteria	Gammaproteobacteria	Oceanospirillales	OM60	unclassified	unclassified	FJ717243.1 gg_id:536934 L. Bioturbated Mesocosm marine sediment Cullercoats Northumberland United Kingdom used laboratory Arenicola marina (lugworm) clone D12_10.4_2	0.992096	0.405408	0.00328405	0.0179974	0.167882	0.79597	0.000104	17.0832	2.29956	1	1	1	8	11477.4	11286.9	12475.4	10778.5	11105.3	11171.5	12911.7	11818.7	11766.6	10801.1	10654.2	10325.7
146	Bacteria	Proteobacteria	Gammaproteobacteria	Pseudomonadales	Pseudomonadaceae	Pseudomonas	unclassified	DQ087528.1 gg_id:128047 Pseudomonas putida str. PBM11	0.564965	0.283075	0.00219455	0.0148229	0.70733	0.877287	0.360275	19.6323	0.151426	1	1	1	8	12220.6	12493.6	12020.8	12880.6	13567	12773.3	12461.4	12217.7	12566.2	12869.7	13036	13424
147	Bacteria	Proteobacteria	Gammaproteobacteria	Chromatiales	Chromatiaceae	unclassified	unclassified	AM040135.1 gg_id:145316 sandy sediments clone Sylt 39	0.00048631	0.00617824	0.127433	0.136514	0.45962	0.870174	31.8242	2.89211	0.603437	1	1	1	8	7604.26	6919.29	9179.62	7264.08	8043.7	7347.86	10443.8	10022.7	10514.5	9459.22	9019.04	9693.41
148	Bacteria	Proteobacteria	Gammaproteobacteria	Alteromonadales	Pseudoalteromonadaceae	Pseudoalteromonas	unclassified	AF007286.1 gg_id:8968 Pseudoalteromonas peptidolytica str. F12-50-A1	0.941357	0.392579	0.943152	0.43587	0.870077	0.894463	0.00576196	0.00541387	0.028523	1	1	1	8	13088	13476.2	13781.4	13417.9	13325.6	13448.2	13618.9	13322.7	13345	13545.4	14014.9	12786.7
151	Bacteria	Proteobacteria	Gammaproteobacteria	Pseudomonadales	Pseudomonadaceae	Pseudomonas	unclassified	EU535483.1 gg_id:284336 profile human microbiota antecubital fossa (inner elbow) skin clone nbt26a05	0.320064	0.194463	0.247232	0.202202	0.820481	0.890482	1.12376	1.55814	0.054994	1	1	1	8	12034.7	12687.5	12738.3	13211	12363.9	12730.7	12981.7	11895.4	11504.4	12621.4	12464	12532.1
152	Bacteria	Proteobacteria	Gammaproteobacteria	Oceanospirillales	Alteromonadaceae	Marinobacter	unclassified	FJ196021.1 gg_id:351303 Marinobacter sp. str. ZS3-32	0.46605	0.248947	0.0872462	0.108884	0.714989	0.878515	0.585734	3.79514	0.143174	1	1	1	8	10441.9	11497.3	10935	11186.5	11912.4	11157.6	10235.7	11148.4	10483	11172.8	11951.2	10791.8
155	Bacteria	Proteobacteria	Gammaproteobacteria	Chromatiales	Chromatiaceae	unclassified	unclassified	FM877664.1 gg_id:367915 Microbial several mining wastes Bulgaria vicinity uranium mine Sliven clone Sliv-80	0.539927	0.274948	0.192158	0.174765	0.915262	0.896573	0.409886	2.02881	0.0120589	1	1	1	8	11277.9	12194	12493.6	11697	11630	11886.9	12098.3	12266.7	12029.4	11816.9	11890.9	11809.5
157	Bacteria	Proteobacteria	Gammaproteobacteria	Pseudomonadales	Pseudomonadaceae	Pseudomonas	unclassified	EU434397.1 gg_id:276367 Pseudomonas fluorescens str. a311	0.0208291	0.0340896	0.251472	0.204144	0.620979	0.871862	8.23687	1.52802	0.264452	1	1	1	8	11965	11851.5	12501.6	11990.9	11859.1	11972.3	13397.1	12508.7	12736.6	11987.1	13055.3	12397.9
158	Bacteria	Proteobacteria	Gammaproteobacteria	Pseudomonadales	Pseudomonadaceae	Pseudomonas	unclassified	EU538358.1 gg_id:280546 profile human microbiota antecubital fossa (inner elbow) skin clone nbt87a03	0.909096	0.385635	0.588656	0.33479	0.289608	0.840449	0.0138873	0.317324	1.28608	1	1	1	8	13613.3	13991.8	14421.3	14177.9	13972.5	14224.2	14725.9	13955.5	13964.9	13637.9	14267.2	13705.9
159	Bacteria	Proteobacteria	Gammaproteobacteria	Chromatiales	Ectothiorhodospiraceae	unclassified	unclassified	FM209168.1 gg_id:543583 Dynamics during identified and SSU libraries pilot-scale bioremediation process hydrocarbon-contaminated soil clone delph2C9	0.402265	0.225775	0.610955	0.341877	0.220351	0.816053	0.782205	0.280175	1.7675	1	1	1	8	12490.8	12687.4	12796.3	12699.9	12483.8	12127.6	12303.4	12664	12217.2	12537.1	12400	12532.9
160	Bacteria	Proteobacteria	Gammaproteobacteria	Pseudomonadales	Pseudomonadaceae	Pseudomonas	unclassified	EU647701.1 gg_id:276918 Pseudomonas mandelii str. REG46	0.18642	0.136159	0.0153725	0.040834	0.12709	0.787229	2.08847	9.41843	2.89816	1	1	1	8	11903.8	11880.2	12050.1	12681.3	13242.3	12447.6	12079.5	12672.7	12755.6	12466.9	12972	12795.5
161	Bacteria	Proteobacteria	Gammaproteobacteria	Chromatiales	Chromatiaceae	unclassified	unclassified	DQ833482.1 gg_id:164256 detected analyses depth sediment Guanting Reservoir clone 35-8	0.284481	0.17999	0.627014	0.347316	0.856939	0.893539	1.31587	0.255265	0.0346626	1	1	1	8	7983.87	8068.06	7746.1	7758.08	7629.83	8168.62	9088.12	7531.77	8187.27	7858.56	8278.65	8146.64
162	Bacteria	Proteobacteria	Gammaproteobacteria	Pseudomonadales	Pseudomonadaceae	Pseudomonas	Pseudomonas chlororaphis	DQ813320.1 gg_id:170289 Pseudomonas sp. str. IBUN C16	0.521914	0.268832	0.00217016	0.0147608	0.729406	0.881904	0.448478	19.7068	0.128362	1	1	1	8	11332.3	11463.1	10948.3	12624.4	13694.7	12212.1	11005.5	11316.9	12447.1	12753.2	12785.5	13303.2
163	Bacteria	Proteobacteria	Gammaproteobacteria	Pseudomonadales	Pseudomonadaceae	Pseudomonas	unclassified	FM955865.1 gg_id:554111 Pseudomonas sp. str. Asd M4-6	0.475781	0.252464	0.685702	0.365129	0.378379	0.86341	0.559742	0.176205	0.869492	1	1	1	8	13302.8	12657.4	12349.6	12402	12827.9	12759.3	12410.8	12410.5	12437.5	12202.9	13164.7	12736.9
166	Bacteria	Proteobacteria	Gammaproteobacteria	Pseudomonadales	Pseudomonadaceae	Pseudomonas	unclassified	EU538923.1 gg_id:284541 profile human microbiota antecubital fossa (inner elbow) skin clone nbt95c09	0.538158	0.274442	0.00024993	0.00498929	0.130973	0.787229	0.413565	38.8663	2.83081	1	1	1	8	11226.1	11382	10072.6	11710.1	11927.2	12231.9	10773.7	10488.2	10690.6	12583	12674.7	12240.5
167	Bacteria	Proteobacteria	Gammaproteobacteria	Pseudomonadales	Pseudomonadaceae	Pseudomonas	unclassified	DQ177468.1 gg_id:140357 Pseudomonas sp. str. Tibet-IIA21	0.0494979	0.0577988	0.323118	0.235998	0.0469766	0.74945	5.34752	1.10874	5.50353	1	1	1	8	11735.4	11741.1	11475.2	11065.1	11500.8	11802.2	11897.5	11336.3	11702.8	12206	11964.3	12300.5
168	Bacteria	Proteobacteria	Gammaproteobacteria	Pseudomonadales	Pseudomonadaceae	Pseudomonas	unclassified	EU538386.1 gg_id:279796 profile human microbiota antecubital fossa (inner elbow) skin clone nbt87h04	0.859444	0.371867	0.0196404	0.0465693	0.129198	0.787229	0.0334442	8.45816	2.86126	1	1	1	8	12445.1	12606.6	13448.5	12680.8	12565.6	12628.6	13330.4	13064.4	12880.7	12217.4	12388.4	12305.9
171	Bacteria	Proteobacteria	Gammaproteobacteria	Pseudomonadales	Pseudomonadaceae	Pseudomonas	unclassified	EU540114.1 gg_id:280008 profile human microbiota antecubital fossa (inner elbow) skin clone nbt245f04	0.00494514	0.0151822	0.0020222	0.0145063	0.329435	0.859297	14.7478	20.1821	1.07834	1	1	1	8	11893.5	12952.4	12167.4	13646.5	12932.9	13660.6	11486.3	10660.2	10309.2	12335.7	13183.4	12103.5
172	Bacteria	Proteobacteria	Gammaproteobacteria	Pseudomonadales	Pseudomonadaceae	Pseudomonas	unclassified	FJ893186.1 gg_id:533616 Matriptase-deficient mice exhibit ichthyotic selective shift skin microbiota HM3; ear punch biopsy C57BL/6J (St14 hypo/-) mouse (2 months) clone nbt18c05	0.00788838	0.0196096	0.0213027	0.048959	0.901043	0.896451	12.3644	8.15309	0.0164727	1	1	1	8	13115.7	13244.5	12150.5	13689.6	13250.1	13732.5	12290.6	12171.2	11594.4	13040.7	12678.1	12313
173	Bacteria	Proteobacteria	Gammaproteobacteria	Chromatiales	Chromatiaceae	unclassified	unclassified	EU617752.1 gg_id:341837 Seasonal variation microbial Yel Sea sediment clone C13S-45	0.815911	0.359564	0.310451	0.230646	0.853173	0.893062	0.0578916	1.17246	0.0365371	1	1	1	8	9220.91	9836.46	9257.29	9755.74	9190.29	10833.3	10165.6	9181.71	8910.48	9642.57	9113.25	10527.1
178	Bacteria	Proteobacteria	Gammaproteobacteria	Pseudomonadales	Pseudomonadaceae	Pseudomonas	unclassified	EU537224.1 gg_id:282390 profile human microbiota antecubital fossa (inner elbow) skin clone nbt68h09	0.019653	0.0328531	0.940012	0.435048	0.341154	0.86341	8.45574	0.00602977	1.02419	1	1	1	8	11944.8	12160.4	12571.2	12421.2	12468.8	12397.4	13504	12849.8	12885.7	12330.9	13466.9	12729.2
179	Bacteria	Proteobacteria	Gammaproteobacteria	Pseudomonadales	Moraxellaceae	Perlucidibaca	unclassified	AY212663.1 gg_id:99626 water 20 m downstream manure clone 216ds20	0.085967	0.0818665	0.00427516	0.0204841	0.753152	0.884586	3.83248	15.5508	0.105951	1	1	1	8	10966.1	11013.5	11442.3	12923.4	12107.4	12400.8	10844	12322.3	12400.2	13278.4	12519.6	13166.6
180	Bacteria	Proteobacteria	Gammaproteobacteria	Pseudomonadales	Pseudomonadaceae	Pseudomonas	Pseudomonas oleovorans	EU047553.1 gg_id:236258 Pseudomonas oleovorans str. TMPSB5	0.831308	0.363993	0.0191108	0.0458153	0.864346	0.89415	0.0484428	8.56228	0.0311249	1	1	1	8	10830.9	10834.7	10457.1	11901	11158.3	11756.3	11112	10836	10519	11960.8	12237.7	10655.1
182	Bacteria	Proteobacteria	Gammaproteobacteria	Pseudomonadales	Pseudomonadaceae	Pseudomonas	unclassified	FJ894373.1 gg_id:558838 Matriptase-deficient mice exhibit ichthyotic selective shift skin microbiota B2E; ear punch biopsy C57BL/6J mouse (4 weeks) clone nbt129b07	0.0677224	0.0701358	0.380182	0.259532	0.627356	0.871862	4.45814	0.862601	0.254751	1	1	1	8	12006.4	12225.4	12841.5	12283.6	12303.3	12250.1	13355.5	12584.1	12591.5	12454.9	12504.1	12773.4
184	Bacteria	Proteobacteria	Gammaproteobacteria	Pseudomonadales	Pseudomonadaceae	Pseudomonas	unclassified	EF526503.1 gg_id:218860 Pseudomonas putida str. NAPC3	0.133656	0.109018	0.550249	0.322115	0.292298	0.841767	2.78578	0.388884	1.27075	1	1	1	8	10897.1	11459	12284.9	11552	12303.3	11306.7	12278.6	12728.1	12526.8	11895.2	11127	12700.3
185	Bacteria	Proteobacteria	Gammaproteobacteria	Pseudomonadales	Pseudomonadaceae	Pseudomonas	unclassified	FJ950635.1 gg_id:419521 Pseudomonas putida str. c315	0.0740323	0.0742651	0.0636134	0.0902814	0.36029	0.86341	4.21943	4.62952	0.941582	1	1	1	8	9149.72	9293.09	9369.45	9360.68	10286	9746.78	9109.79	9036.02	9117.53	8999.09	9653.27	9209.28
186	Bacteria	Proteobacteria	Gammaproteobacteria	Oceanospirillales	HTCC2188	unclassified	unclassified	GU061024.1 gg_id:543804 Evaluation culturing methods cultivate previously Yel Sea intertidal beach clone SF293	0.540965	0.27529	0.0564049	0.0845575	0.683743	0.873926	0.407737	4.96743	0.17856	1	1	1	8	11393.8	11990.3	12357.5	10910	11596.8	11496	12515.8	11866	12381.3	10508.5	12229.4	11472.8
189	Bacteria	Proteobacteria	Gammaproteobacteria	Chromatiales	Chromatiaceae	unclassified	unclassified	DQ070809.1 gg_id:149398 Prokaryotic Structures Seafloor Basalts Varying Age and Juan de Fuca Ridge basalt glass 9N latitude East Pacific Rise clone 9NBGBact_73	0.553405	0.27951	0.346091	0.245677	0.770891	0.885286	0.382618	1.00221	0.0907636	1	1	1	8	13227.8	12845.3	12940.3	12860.8	12685.8	13046.3	13135.5	13042.5	12644.6	12692.6	13257.9	12089.5
193	Bacteria	Proteobacteria	Gammaproteobacteria	Pseudomonadales	Pseudomonadaceae	Pseudomonas	unclassified	EU538023.1 gg_id:284720 profile human microbiota antecubital fossa (inner elbow) skin clone nbt225a11	0.37199	0.215039	0.630677	0.348444	0.377925	0.86341	0.894328	0.249791	0.871235	1	1	1	8	11430.2	11483.9	12186.7	11788.3	11985.1	11685.6	13146.3	11849.4	11657.4	11559.3	11937.8	11972.1
195	Bacteria	Proteobacteria	Gammaproteobacteria	Pseudomonadales	Pseudomonadaceae	Pseudomonas	unclassified	NZ_ACXS01000064.1 gg_id:516354 Pseudomonas syringae pv. aesculi str. NCPPB3681	0.018007	0.0312326	0.54115	0.318714	0.0113519	0.593856	8.79148	0.407356	10.6946	1	1	1	8	12055.3	11460.9	11698.7	10995.4	11093.3	11355.2	11858.7	11580.1	11637.8	11739.6	12454.8	12074.9
196	Bacteria	Proteobacteria	Gammaproteobacteria	Pseudomonadales	Pseudomonadaceae	Pseudomonas	unclassified	AY622256.1 gg_id:103728 subsurface soil clone B-AU68	0.156317	0.120762	0.266715	0.211131	0.00681997	0.527797	2.44784	1.4254	13.077	1	1	1	8	8143.33	9243.13	8641.18	10202.5	9232.54	9931.51	9247.51	9052.45	9151.84	8270.49	8800.46	8699.4
197	Bacteria	Proteobacteria	Gammaproteobacteria	Pseudomonadales	Pseudomonadaceae	Pseudomonas	unclassified	EU534446.1 gg_id:281265 profile human skin microbiota ear punch biopsy female C57BL/6J mouse clone nbt175e07	0.982389	0.402917	0.948758	0.43748	0.692035	0.87515	0.000519	0.00439714	0.168719	1	1	1	8	10064.4	11282.9	11708	9116.04	11692.2	11436.5	12035	9963.42	10036.7	9737.89	13111.6	10308.4
200	Bacteria	Proteobacteria	Gammaproteobacteria	Pseudomonadales	Pseudomonadaceae	Pseudomonas	unclassified	Z76652.1 gg_id:8784 Pseudomonas agarici str. LMG 2112T ()	0.0977952	0.0888475	0.347855	0.246339	0.772983	0.885286	3.51209	0.994471	0.0890574	1	1	1	8	11841.3	11850.9	11508.1	11971.1	12324.9	12003.9	11971.4	10568	11323.6	10885.6	11437.5	12133
203	Bacteria	Proteobacteria	Gammaproteobacteria	Oceanospirillales	Alteromonadaceae	Marinobacter	unclassified	FJ675429.1 gg_id:526155 Synecology primary and secondary habitats Escherichia coli O157:H7 feedlot surface MARC beef cattle feedlot; top 3 cm behind feedbunk west pen 301; was negative STEC O157 clone LL141-8D20	0.091092	0.0850261	0.823274	0.403417	0.597175	0.871862	3.68704	0.0532618	0.302771	1	1	1	8	10866.7	10014.4	9801.72	9900.35	10201.1	10237.5	9884.54	8863.66	9274.49	9642.33	10575.1	8646.34
206	Bacteria	Proteobacteria	Gammaproteobacteria	Pseudomonadales	Pseudomonadaceae	Pseudomonas	unclassified	EU538170.1 gg_id:281603 profile human microbiota antecubital fossa (inner elbow) skin clone nbt81c12	0.436907	0.238195	0.790608	0.394516	0.262227	0.831263	0.66953	0.0753854	1.45473	1	1	1	8	11892.2	12217.7	12730.3	12383	12441	12620.6	13405.3	12362.6	12385.8	12396.3	12284.7	12512
210	Bacteria	Proteobacteria	Gammaproteobacteria	Pseudomonadales	Pseudomonadaceae	Pseudomonas	unclassified	EU538028.1 gg_id:279841 profile human microbiota antecubital fossa (inner elbow) skin clone nbt225b04	0.61269	0.298706	0.705751	0.370809	0.0957267	0.785419	0.277411	0.15316	3.56437	1	1	1	8	11339.1	11676.3	12050	12338.8	12311.3	12267.9	13028.6	11705.9	11437.4	11548.8	11563.1	11843.5
215	Bacteria	Proteobacteria	Gammaproteobacteria	Pseudomonadales	Pseudomonadaceae	Pseudomonas	unclassified	EU538548.1 gg_id:284117 profile human microbiota antecubital fossa (inner elbow) skin clone nbt231f05	0.0413058	0.0516513	0.538647	0.317738	0.377212	0.86341	5.89708	0.412546	0.87398	1	1	1	8	11066.5	11588.8	11316.4	12033.2	11654.8	12038.3	13079.1	12339.1	12295.1	11492.8	13743.9	12151.1
216	Bacteria	Proteobacteria	Gammaproteobacteria	Pseudomonadales	Pseudomonadaceae	Pseudomonas	unclassified	EU538115.1 gg_id:285323 profile human microbiota antecubital fossa (inner elbow) skin clone nbt82c09	0.248411	0.164861	0.151216	0.150832	0.720581	0.879492	1.54969	2.51799	0.137319	1	1	1	8	12460.3	12284	12284.3	13158.5	12428.9	12645.8	13203	12434.1	12385.6	12916.8	13306.4	12548
217	Bacteria	Proteobacteria	Gammaproteobacteria	Oceanospirillales	Endozoicimonaceae	Endozoicimonas	unclassified	GU118076.1 gg_id:567768 Threatened Corals Provide Microbial Habitats clone Apal_O13	0.970231	0.399634	0.266261	0.210954	0.660799	0.873263	0.00148243	1.42833	0.207558	1	1	1	8	11159.8	12673.5	11926.8	11448.4	10968.9	11793.7	11172.7	11949.6	12246.4	11627	11868.3	11179.3
218	Bacteria	Proteobacteria	Gammaproteobacteria	Pseudomonadales	Pseudomonadaceae	Pseudomonas	unclassified	FJ893603.1 gg_id:553179 Matriptase-deficient mice exhibit ichthyotic selective shift skin microbiota WT3; ear punch biopsy C57BL/6J mouse (2 months) clone nbt23b05	3.856e-05	0.00317842	0.0145203	0.0394388	0.785077	0.886454	66.2478	9.65087	0.0795428	1	1	1	8	11721.7	11420.1	11724	11951.6	12024.4	11736.8	12489.8	12215	12266	12627.8	12450.5	12598.5
219	Bacteria	Proteobacteria	Gammaproteobacteria	Pseudomonadales	Pseudomonadaceae	Pseudomonas	unclassified	EU540573.1 gg_id:283457 profile human microbiota antecubital fossa (inner elbow) skin clone nbt120b02	0.0289187	0.0412818	0.0245712	0.0526077	0.272891	0.834861	7.06215	7.63264	1.38616	1	1	1	8	11651.4	11703	11655.7	11741.4	11796.4	12067.3	12076.1	11802.1	11687.3	12294.1	12713.3	12036.8
221	Bacteria	Proteobacteria	Gammaproteobacteria	Pseudomonadales	Pseudomonadaceae	Pseudomonas	unclassified	DQ095893.1 gg_id:130252 Pseudomonas plecoglossicida str. S4	0.315076	0.1923	0.0526193	0.0810634	0.720054	0.879453	1.14875	5.16786	0.137864	1	1	1	8	10916.5	11176	11463.6	11934.5	13325.8	11597.7	11078	11818.7	12461.1	12608.8	11734.5	13389.2
224	Bacteria	Proteobacteria	Gammaproteobacteria	Oceanospirillales	OM60	unclassified	unclassified	EU050825.1 gg_id:251646 libraries sediment Kings Bay Svalbard Arctic clone SS1_B_07_55	0.532292	0.27235	0.574418	0.329944	0.57194	0.871862	0.425935	0.34269	0.34724	1	1	1	8	12389.5	12670.8	13541.4	12937	12648	13013.1	12774.6	12881.8	13003.9	13138.9	14157.6	12453.2
226	Bacteria	Proteobacteria	Gammaproteobacteria	Alteromonadales	Alteromonadaceae	unclassified	unclassified	EU287412.1 gg_id:256595 Pacific arctic surface sediment clone S26-112	0.716693	0.330644	0.0172777	0.0434062	0.448688	0.870174	0.141375	8.95286	0.634537	1	1	1	8	10725.2	11388.6	12229.4	10794.8	10616.8	10489.2	12456.7	11723.6	11467.4	9795.24	11486.2	10151.5
227	Bacteria	Proteobacteria	Gammaproteobacteria	Chromatiales	Ectothiorhodospiraceae	unclassified	unclassified	AM935143.1 gg_id:536607 Dynamics during identified and SSU libraries pilot-scale bioremediation process hydrocarbon-contaminated soil clone AMOH12	0.00988373	0.022317	0.00025644	0.00502947	0.0181691	0.649789	11.3116	38.5719	8.75671	1	1	1	8	11125.6	10472.3	9841.45	11122.9	11166.4	11199	8922.17	9452.8	9080.44	11082.9	11278.9	10871.8
229	Bacteria	Proteobacteria	Gammaproteobacteria	Pseudomonadales	Pseudomonadaceae	Pseudomonas	unclassified	FJ892816.1 gg_id:567266 Matriptase-deficient mice exhibit ichthyotic selective shift skin microbiota HM1; ear punch biopsy C57BL/6J (St14 hypo/-) mouse (2 months) clone nbt13h05	0.554623	0.279833	0.128315	0.1371	0.280021	0.836058	0.38022	2.87664	1.34243	1	1	1	8	10400.9	11015	11454.1	11396.8	10841.6	11167.7	11468.6	10535.4	10325.3	12186.9	10832.3	12158
230	Bacteria	Proteobacteria	Gammaproteobacteria	Chromatiales	Chromatiaceae	unclassified	unclassified	GQ866093.1 gg_id:553108 Seasonal changes Norway lobster (Nephrops norvegicus) gut clone F1-2	0.470017	0.250304	0.218752	0.188906	0.041637	0.735339	0.575023	1.78107	5.87225	1	1	1	8	11554.8	10876.3	11374	11189.3	11144.2	11060	10604.2	10958.8	11039.4	11290.8	11451.1	11281
233	Bacteria	Proteobacteria	Gammaproteobacteria	Chromatiales	Chromatiaceae	unclassified	unclassified	DQ394927.1 gg_id:155515 harbor sediment clone VHS-B3-4	0.0183071	0.0315502	0.363865	0.253246	0.986946	0.905119	8.72744	0.926895	0.000285	1	1	1	8	11671.5	11824.4	12654.1	12031.3	11821.1	11605.8	12739.3	12747.2	12737.7	12746.8	11856	12953.4
237	Bacteria	Proteobacteria	Gammaproteobacteria	Pseudomonadales	Pseudomonadaceae	Pseudomonas	unclassified	FJ893407.1 gg_id:535046 Matriptase-deficient mice exhibit ichthyotic selective shift skin microbiota WT1; ear punch biopsy C57BL/6J mouse (2 months) clone nbt20h05	0.307385	0.189424	0.320055	0.234592	0.159254	0.79597	1.18846	1.1238	2.40882	1	1	1	8	10834.5	11497.2	12442.4	12101.2	11802.2	11619.9	13111.1	10770.9	11595.5	9972.69	11636.9	9889.71
242	Bacteria	Proteobacteria	Gammaproteobacteria	Pseudomonadales	Pseudomonadaceae	Pseudomonas	unclassified	EU539867.1 gg_id:283578 profile human microbiota antecubital fossa (inner elbow) skin clone nbt106h02	0.00207853	0.0107521	0.774918	0.390711	0.780781	0.885286	19.9961	0.0874959	0.0828552	1	1	1	8	13149.8	12601	12952.5	13001	12866.3	12833.8	12552	12588.1	12440.9	12484.1	12539.7	12400.6
244	Bacteria	Proteobacteria	Gammaproteobacteria	Pseudomonadales	Pseudomonadaceae	Pseudomonas	Pseudomonas veronii	EU538127.1 gg_id:281863 profile human microbiota antecubital fossa (inner elbow) skin clone nbt82e01	0.391689	0.22197	0.0686014	0.0943875	0.97255	0.904254	0.819809	4.42321	0.00126032	1	1	1	8	13003.7	12490.5	11304.9	12838	12805.5	13086.9	11431.5	12056.5	12525.4	12686.6	12621.9	12572.2
245	Bacteria	Proteobacteria	Gammaproteobacteria	Pseudomonadales	Pseudomonadaceae	Pseudomonas	unclassified	EU536420.1 gg_id:283843 profile human microbiota antecubital fossa (inner elbow) skin clone nbt213f02	0.526051	0.270031	0.239361	0.198445	0.561032	0.871862	0.43939	1.61602	0.367771	1	1	1	8	11905	12079.2	12811.2	12198.6	12109.9	11989.8	13375.3	12248.7	12120.5	11927.8	12177.8	12234.9
247	Bacteria	Proteobacteria	Gammaproteobacteria	Chromatiales	Chromatiaceae	unclassified	unclassified	AM997582.1 gg_id:542870 and biogeography deep-sea surface sediments South Ocean Atlantic Ocean:South-Atlantic OceanCape Basin clone Ucd15583	0.775977	0.348244	0.849352	0.410781	0.417985	0.869235	0.0866469	0.0384911	0.729174	1	1	1	8	9304.07	9289.11	10132.9	10018.7	10224.5	9482.68	10914.7	10190.8	9366.15	10495.9	10427.5	7951.89
249	Bacteria	Proteobacteria	Gammaproteobacteria	Methylococcales	Methylococcaceae	unclassified	unclassified	AM936083.1 gg_id:539835 Dynamics during identified and SSU libraries pilot-scale bioremediation process hydrocarbon-contaminated soil clone CMPE11	0.043047	0.0530152	0.29916	0.22532	0.898393	0.896451	5.76926	1.23257	0.0173724	1	1	1	8	11763.4	11033.5	11599.6	11456.1	10900.1	10940.9	9755.77	11029.9	11368.1	10431.2	10709.3	10147.2
253	Bacteria	Proteobacteria	Gammaproteobacteria	Chromatiales	Chromatiaceae	unclassified	unclassified	FJ745203.1 gg_id:553528 Transporter genes expressed coastal response dissolved organic carbon surface water UGA Marine Institute clone SHWN_night2_16S_390	0.149582	0.117313	0.0422818	0.0710669	0.538231	0.871862	2.54112	5.82461	0.413412	1	1	1	8	10622.5	9917.38	10912.6	9937.49	10286.2	9476.33	10992.4	11157.3	11517	11228.2	9895.32	9517.95
255	Bacteria	Proteobacteria	Gammaproteobacteria	Alteromonadales	Pseudoalteromonadaceae	Pseudoalteromonas	unclassified	DQ005900.1 gg_id:130450 Pseudoalteromonas rubra str. C312	0.245399	0.163406	0.426292	0.277142	0.0697676	0.777989	1.57138	0.702449	4.37774	1	1	1	8	10459.6	11221.7	11950.9	11375.6	12078.9	11176.8	12184.2	12177.9	11935.5	11128.9	11550	11284.2
256	Bacteria	Proteobacteria	Gammaproteobacteria	Pseudomonadales	Pseudomonadaceae	Pseudomonas	unclassified	EU888582.1 gg_id:310807 Pseudomonas syringae str. FR2_MS8c	0.258972	0.169305	0.00328775	0.0179974	0.0717004	0.77849	1.47645	17.0764	4.30449	1	1	1	8	12301.8	11524.2	11336.7	11966.9	12126.8	12259.6	10977.6	11009.9	11271.7	12230.5	12677.4	11942.7
258	Bacteria	Proteobacteria	Gammaproteobacteria	Pseudomonadales	Pseudomonadaceae	Pseudomonas	unclassified	EU539489.1 gg_id:281181 profile human microbiota antecubital fossa (inner elbow) skin clone nbt104b06	0.050604	0.0586996	0.844348	0.409339	0.813897	0.890482	5.28224	0.041131	0.0591943	1	1	1	8	11853.8	11876.3	12757.8	12169.7	12295.3	12051.1	13307.6	12395.2	12554.6	12806	12239.3	12901.7
261	Bacteria	Proteobacteria	Gammaproteobacteria	Pseudomonadales	Pseudomonadaceae	Pseudomonas	unclassified	AY303306.1 gg_id:135272 Pseudomonas sp. str. ps4-49	0.00193573	0.0104881	0.241579	0.19937	0.49666	0.870174	20.4805	1.59944	0.507041	1	1	1	8	13373	13828.3	13134.5	13792.2	13914	13913.7	13123.7	12488.1	12246.7	12368.9	13278.4	12570.2
262	Bacteria	Proteobacteria	Gammaproteobacteria	Pseudomonadales	Pseudomonadaceae	Pseudomonas	unclassified	AY970952.1 gg_id:115366 Pseudomonas moraviensis str. 1B4	0.524784	0.269668	0.0102537	0.0323056	0.390145	0.866247	0.442159	11.1457	0.825434	1	1	1	8	11334.6	11324.7	10168.6	11775	11602.2	12050.4	10687.8	9939.9	10516.8	11959.9	12796.4	10931.9
263	Bacteria	Proteobacteria	Gammaproteobacteria	Oceanospirillales	Alteromonadaceae	Marinobacter	unclassified	EU718223.1 gg_id:337093 Microbial farmed prawn preservation methods Marinobacter clone HL13	0.201368	0.143675	0.566535	0.327363	0.641631	0.872545	1.93796	0.357312	0.233866	1	1	1	8	11784.5	12006.5	12186.5	12153.2	11581	11486.5	11314.5	11875.4	11474.7	11206.6	12256.1	11121.9
264	Bacteria	Proteobacteria	Gammaproteobacteria	Pseudomonadales	Pseudomonadaceae	Pseudomonas	unclassified	FJ893108.1 gg_id:546592 Matriptase-deficient mice exhibit ichthyotic selective shift skin microbiota HM3; ear punch biopsy C57BL/6J (St14 hypo/-) mouse (2 months) clone nbt17c06	0.922283	0.388459	0.272852	0.213598	0.357067	0.86341	0.0101363	1.38641	0.95502	1	1	1	8	13136.4	13778.9	13413.4	13912.8	13929.2	13777.6	14001.8	13384	13588.7	13308.4	14286.4	13499.7
266	Bacteria	Proteobacteria	Gammaproteobacteria	Pseudomonadales	Pseudomonadaceae	Pseudomonas	unclassified	FJ893415.1 gg_id:552313 Matriptase-deficient mice exhibit ichthyotic selective shift skin microbiota WT1; ear punch biopsy C57BL/6J mouse (2 months) clone nbt19f04	0.00051994	0.00627952	0.0331278	0.0613764	0.892256	0.896451	31.1797	6.60488	0.0195506	1	1	1	8	12035.3	12319.3	11953.4	12588.8	12288.1	12685.5	13203.6	12845.1	12908.8	13065.5	13830.8	13186.1
268	Bacteria	Proteobacteria	Gammaproteobacteria	Pseudomonadales	Pseudomonadaceae	Pseudomonas	unclassified	FJ405364.1 gg_id:368656 Pseudomonas sp. str. SPe	0.260801	0.17008	6.212e-05	0.00274193	0.268552	0.832483	1.4642	58.0019	1.41359	1	1	1	8	10631.8	11102.2	9776.12	12456.6	13067.5	12502.3	10296.3	10260.3	10937.9	11957.4	12218.8	12074.7
270	Bacteria	Proteobacteria	Gammaproteobacteria	Pseudomonadales	Pseudomonadaceae	Pseudomonas	unclassified	EU536909.1 gg_id:285991 profile human microbiota antecubital fossa (inner elbow) skin clone nbt223g07	0.0185325	0.0317779	0.342072	0.243962	0.263928	0.831263	8.6802	1.02006	1.44353	1	1	1	8	11618.6	11332.7	12423	11881.1	12642.5	12276.6	13024.5	12530.7	12493.3	12680.1	12596.3	12648.7
274	Bacteria	Proteobacteria	Gammaproteobacteria	Pseudomonadales	Pseudomonadaceae	Pseudomonas	unclassified	EF194769.1 gg_id:202303 Pseudomonas plecoglossicida str. AT10	0.255066	0.16772	0.038884	0.0674747	0.552801	0.871862	1.50304	6.08673	0.383813	1	1	1	8	12575.4	11615.1	10457.3	12052.6	12606.5	12195.9	11758.1	10269.2	10415.9	11912	12014.8	12203.8
275	Bacteria	Proteobacteria	Gammaproteobacteria	Pseudomonadales	Pseudomonadaceae	Pseudomonas	unclassified	EF623836.1 gg_id:245159 Pseudomonas putida str. GIST-MRP44-1	0.00755764	0.0192505	2.843e-05	0.00181774	0.606164	0.871862	12.5714	72.0563	0.287901	1	1	1	8	11064.4	10628	10425	11890.1	12377.3	11809.9	11354.5	10949.6	11311.8	12830.8	12379	12900.3
276	Bacteria	Proteobacteria	Gammaproteobacteria	Pseudomonadales	Pseudomonadaceae	Pseudomonas	unclassified	EU538635.1 gg_id:283783 profile human microbiota antecubital fossa (inner elbow) skin clone nbt234c07	0.221822	0.153115	0.700406	0.369378	0.540264	0.871862	1.75514	0.159118	0.409187	1	1	1	8	11936.3	12244	12750.9	12601.8	12431.2	12604.2	13435.2	12365.4	12466	12831.1	12361.4	12910.3
279	Bacteria	Proteobacteria	Gammaproteobacteria	Pseudomonadales	Pseudomonadaceae	Pseudomonas	unclassified	L28676.1 gg_id:8572 Pseudomonas putida str. mt-2 PaW1	0.0294678	0.041726	0.5701	0.32868	0.513947	0.871401	6.99786	0.350648	0.466372	1	1	1	8	12567.9	12297.1	12942.4	12556.3	12854.1	12344.9	12860.8	12958.5	13114.7	12647.9	13435.8	13582.2
280	Bacteria	Proteobacteria	Gammaproteobacteria	Oceanospirillales	OM60	unclassified	unclassified	AB294961.1 gg_id:219188 -dependent and analyses hydrothermal system off Taketomi Island Japan microbial mat shal submarine hot spring clone pItb-vmat-60	0.376411	0.216642	0.523873	0.312541	0.0441706	0.7478	0.877073	0.444158	5.69022	1	1	1	8	9850.33	10245.5	9806.02	10144.5	10213.9	10761.8	10317.2	11147	10792.2	9672.71	10686.9	9733.66
283	Bacteria	Proteobacteria	Gammaproteobacteria	Chromatiales	Chromatiaceae	unclassified	unclassified	EU491349.1 gg_id:260349 Abundance and microbial life ocean crust seafloor lavas Hawai'i South Point X3 clone P0X3b5B09	0.0165409	0.0296597	0.682596	0.364028	0.661814	0.873263	9.12486	0.179947	0.20622	1	1	1	8	10477	11163.5	10969.2	11294.8	10464.4	10878.2	10485.1	10227.2	9522.96	9201.06	10676.2	9545.51
285	Bacteria	Proteobacteria	Gammaproteobacteria	Pseudomonadales	Pseudomonadaceae	Pseudomonas	unclassified	AM933518.1 gg_id:309848 Pseudomonas antarctica FB27	0.0906793	0.0848111	0.0373145	0.0658693	0.552991	0.871862	3.69836	6.21785	0.383437	1	1	1	8	11333.9	11329.4	10709.8	12061.8	11915.5	12144	12351.7	11555.3	11710.7	11683.9	13349	12239.4
287	Bacteria	Proteobacteria	Gammaproteobacteria	Pseudomonadales	Pseudomonadaceae	Pseudomonas	unclassified	EU540148.1 gg_id:283193 profile human microbiota antecubital fossa (inner elbow) skin clone nbt246b06	0.345988	0.204892	0.00500668	0.022344	0.857857	0.893722	1.00266	14.681	0.0342134	1	1	1	8	11548.3	12361.2	11379.5	12869	12634.8	13274.3	12346.1	11133.5	10674.3	12932.1	12735.5	12329.4
288	Bacteria	Proteobacteria	Gammaproteobacteria	Pseudomonadales	Pseudomonadaceae	Pseudomonas	unclassified	EU046271.1 gg_id:253171 Pseudomonas takelamaensis str. HR2	0.056995	0.0631027	0.241305	0.199282	0.298402	0.844081	4.93773	1.60148	1.23673	1	1	1	8	10014.4	10288.5	11226.1	11678.9	11282.6	10758.9	11393.3	11384.5	11824.5	12143.8	10835.7	11764.2
291	Bacteria	Proteobacteria	Gammaproteobacteria	Pseudomonadales	Pseudomonadaceae	Pseudomonas	unclassified	DQ981457.1 gg_id:203619 Pseudomonas fluorescens SB2	0.225842	0.155094	0.721796	0.375536	0.877858	0.894817	1.72193	0.136065	0.0251776	1	1	1	8	11796.6	11037.2	11341.4	11280.1	11851.5	11162.8	10886.8	11346.5	11107.1	11167.8	11541.2	10930.8
296	Bacteria	Proteobacteria	Gammaproteobacteria	Pseudomonadales	Pseudomonadaceae	Pseudomonas	unclassified	L37365.1 gg_id:8573 Pseudomonas putida str. F1	0.0058616	0.0166429	0.00899005	0.030076	0.667033	0.873263	13.8471	11.7467	0.199416	1	1	1	8	12412.1	12121	11766.6	12621.9	13604.5	12608.7	10380.8	11254	11120	11370.9	12344.8	12334.1
300	Bacteria	Proteobacteria	Gammaproteobacteria	Oceanospirillales	OM60	unclassified	unclassified	EU707310.1 gg_id:320148 sulfur oxidizing Wadden Sea sediments Janssand sediment -490cm clone JS9_43	0.924039	0.388856	0.952419	0.438504	0.912183	0.896451	0.00968158	0.00379028	0.0129557	1	1	1	8	11935	12428.4	12600.9	12479.2	12125.5	12275.3	11868.4	12547.5	12541	12272.7	12306.3	12402.9
301	Bacteria	Proteobacteria	Gammaproteobacteria	Pseudomonadales	Pseudomonadaceae	Pseudomonas	Pseudomonas stutzeri	AB176955.1 gg_id:104939 Pseudomonas stutzeri str. KMM 235	0.048071	0.0568238	0.0312869	0.0596066	0.178295	0.79597	5.43452	6.79525	2.17734	1	1	1	8	10118.5	10352.8	11073.8	11544	12640	11173.8	10654.7	10296.2	9795.13	10205.6	10972.6	10624.2
304	Bacteria	Proteobacteria	Gammaproteobacteria	Pseudomonadales	Pseudomonadaceae	Pseudomonas	unclassified	EU537190.1 gg_id:286488 profile human microbiota antecubital fossa (inner elbow) skin clone nbt68b06	0.00092963	0.00782313	0.00155843	0.0125493	0.318242	0.853052	26.0119	22.0105	1.13282	1	1	1	8	13004.9	13596.9	12214.9	13890.2	13594.2	14013.2	11297.5	11559.2	11403.6	12656.1	13328	12530.5
313	Bacteria	Proteobacteria	Gammaproteobacteria	Alteromonadales	Alteromonadaceae	unclassified	unclassified	AB526336.1 gg_id:573848 Alteromonas sp. str. JAM-GA13	0.330002	0.198412	0.174469	0.164408	0.688532	0.874223	1.07565	2.2211	0.172835	1	1	1	8	10237	9583	12315.5	8874.42	9193.23	9066.33	13835.8	10352.9	9577.33	11758.4	8951.49	10236.4
314	Bacteria	Proteobacteria	Gammaproteobacteria	Pseudomonadales	Pseudomonadaceae	Pseudomonas	unclassified	DQ076645.1 gg_id:131495 Pseudomonas sp. str. LDC-25	0.458961	0.246412	0.00161536	0.0127194	0.546033	0.871862	0.605275	21.7515	0.397368	1	1	1	8	11606.9	12539.4	11096.3	13109.6	13269.3	13148.6	11527.2	11494.9	12101.1	12681.5	12400.4	13305.8
315	Bacteria	Proteobacteria	Gammaproteobacteria	Chromatiales	Ectothiorhodospiraceae	unclassified	unclassified	EF157075.1 gg_id:255083 Microbial natural asphalts rancho la brea heavy oil seeps Rancho La Brea tar pits clone 91-110	0.159418	0.122455	0.704106	0.37031	0.846614	0.892653	2.40668	0.15498	0.0399243	1	1	1	8	10567.5	10936.1	12163	11107.9	11018	10990.4	12383.5	11137.7	11398.6	11708.5	11492.4	11539.1
316	Bacteria	Proteobacteria	Gammaproteobacteria	Pseudomonadales	Pseudomonadaceae	Pseudomonas	unclassified	AY303320.1 gg_id:135251 Pseudomonas sp. str. ps6-47	0.352863	0.207328	0.0141738	0.0388942	0.737357	0.883211	0.97283	9.75037	0.120587	1	1	1	8	12551.4	12738.4	12780.3	13120.4	13006.9	13354.9	13051.2	12450.1	12893.9	13232.7	13892.9	13035.3
317	Bacteria	Proteobacteria	Gammaproteobacteria	Chromatiales	Chromatiaceae	unclassified	unclassified	EU734910.1 gg_id:313480 assemblages sediment station DBSE Northern Bering Sea clone 001A1	0.00217462	0.0109268	0.883661	0.420035	0.571646	0.871862	19.6931	0.022822	0.347784	1	1	1	8	11892.1	11125.7	11023.5	11724.6	11744.2	11093.8	9244.81	10443.1	9781.24	9858.74	8326.54	10403.7
319	Bacteria	Proteobacteria	Gammaproteobacteria	Oceanospirillales	Oceanospirillaceae	unclassified	unclassified	FJ202960.1 gg_id:353341 and White Plague Disease-Induced Changes Caribbean Coral Montastraea faveolata kept aquarium 23 days clone SGUS606	0.492115	0.258329	5.318e-05	0.00253745	0.0862206	0.785419	0.51817	60.5818	3.82502	1	1	1	8	10877.2	10108.6	11577.5	7751.05	8178.08	8399.05	13220.4	11440.1	11683.7	8602.21	7454.21	6525.26
323	Bacteria	Proteobacteria	Gammaproteobacteria	Pseudomonadales	Pseudomonadaceae	Pseudomonas	unclassified	EU008575.1 gg_id:257715 Pseudomonas putida str. PS13	0.0101246	0.022597	0.037522	0.066035	0.612113	0.871862	11.2027	6.20012	0.278328	1	1	1	8	11185.1	11846.8	12376.3	12406.2	12875.4	12435.1	12920.7	12623.8	12827.9	12903.3	13953.2	13017.2
325	Bacteria	Proteobacteria	Gammaproteobacteria	Pseudomonadales	Pseudomonadaceae	Pseudomonas	unclassified	AF094732.1 gg_id:47203 Pseudomonas fluorescens str. ATCC 49642	0.0071786	0.0186478	0.00477127	0.0219303	0.585785	0.871862	12.823	14.9425	0.322334	1	1	1	8	10825.4	10395.8	10537.5	10903.3	11299.2	11709.1	11249.6	11127.7	11348.5	11797.4	12880.4	11942.1
326	Bacteria	Proteobacteria	Gammaproteobacteria	Pseudomonadales	Pseudomonadaceae	Pseudomonas	unclassified	EU539155.1 gg_id:285112 profile human microbiota antecubital fossa (inner elbow) skin clone nbt101a08	0.0236348	0.0367683	0.013672	0.0383064	0.959512	0.901319	7.77237	9.89999	0.00274347	1	1	1	8	11530.2	12765.5	11507.5	13326.3	12600.1	13311.9	11929.2	10772	10164.4	12042.5	12280.2	11865.5
327	Bacteria	Proteobacteria	Gammaproteobacteria	Pseudomonadales	Pseudomonadaceae	Pseudomonas	unclassified	EU540291.1 gg_id:284613 profile human microbiota antecubital fossa (inner elbow) skin clone nbt114b02	0.364112	0.211903	0.0889499	0.110132	0.0487378	0.749898	0.92589	3.74651	5.39346	1	1	1	8	9579.32	9982.14	10306.7	12019.2	13067.4	11308.4	11292.8	10845.4	9814.97	9733.51	11933.2	9693.5
328	Bacteria	Proteobacteria	Gammaproteobacteria	Pseudomonadales	Pseudomonadaceae	Pseudomonas	unclassified	FJ893413.1 gg_id:547116 Matriptase-deficient mice exhibit ichthyotic selective shift skin microbiota WT1; ear punch biopsy C57BL/6J mouse (2 months) clone nbt19a04	0.00684523	0.0181941	0.431102	0.279119	0.22796	0.817736	13.0585	0.687365	1.70476	1	1	1	8	10115.6	10364.5	10288.5	10869.9	10627.6	11419.7	12517.3	11253.3	11949.1	10742.7	12361.7	12135.6
333	Bacteria	Proteobacteria	Gammaproteobacteria	Oceanospirillales	OM60	unclassified	unclassified	GQ347899.1 gg_id:555942 Metagenome versatile chemolithoautotroph expanding oceanic dead zones Saanich Inlet 10 m depth clone SGSO673	0.463331	0.24806	0.470161	0.293763	0.854392	0.893062	0.593168	0.574637	0.0359246	1	1	1	8	12610	13009.1	12586.8	13040.9	13083.9	13135.6	13614.4	12159.3	11786	12457.1	13644.3	12091
334	Bacteria	Proteobacteria	Gammaproteobacteria	Oceanospirillales	OM60	unclassified	unclassified	AM259790.1 gg_id:216671 Spatial sponge- Mediterranean Tethya aurantium sponge endosome clone TAI-8-20	0.00609598	0.0170344	0.179731	0.167417	0.793793	0.888787	13.6448	2.16124	0.0730464	1	1	1	8	10991.9	11204.6	11519	11536.5	11070.8	11988.3	11549.2	12176.8	12500.6	12635.8	12868.4	11999
335	Bacteria	Proteobacteria	Gammaproteobacteria	Chromatiales	Chromatiaceae	unclassified	unclassified	GQ249599.1 gg_id:509542 Microbial anaerobic sediments Bay Cadiz (Spain) marine sediment: 12-14 cm layer clone D57	0.784026	0.350596	0.640653	0.351443	0.901424	0.896451	0.080346	0.235261	0.0163452	1	1	1	8	12466.1	12527.6	13136.3	13139	12298.7	12511.8	12779.7	12830.9	12727.3	12638.2	12601.6	12788.3
336	Bacteria	Proteobacteria	Gammaproteobacteria	Pseudomonadales	Pseudomonadaceae	Pseudomonas	unclassified	EU537871.1 gg_id:286843 profile human microbiota antecubital fossa (inner elbow) skin clone nbt226a07	0.00610388	0.0170483	0.170333	0.162063	0.727499	0.881687	13.6382	2.26989	0.130269	1	1	1	8	9628.15	10140	11068.8	9491.47	9652.95	9771.53	12355.7	10953.3	10955.3	10956.1	10618.8	11511
337	Bacteria	Proteobacteria	Gammaproteobacteria	Pseudomonadales	Pseudomonadaceae	Pseudomonas	unclassified	FM992407.1 gg_id:574081 Pseudomonas sp. JPM-2009-2	0.0986822	0.0893711	0.938426	0.434628	0.450157	0.870174	3.49011	0.00635363	0.630283	1	1	1	8	13757.2	14383	13939.5	13969.9	14298.3	14270	14264.1	13633.2	13493	13230.4	14168.2	13430.9
339	Bacteria	Proteobacteria	Gammaproteobacteria	Pseudomonadales	Pseudomonadaceae	Pseudomonas	unclassified	EU537862.1 gg_id:281450 profile human microbiota antecubital fossa (inner elbow) skin clone nbt225e12	0.120703	0.101883	0.37327	0.256557	0.34006	0.86341	3.01508	0.889301	1.02912	1	1	1	8	12049.2	12361.8	13016.9	12839.6	12897.2	12893.8	13429.5	12788	12900.5	13145.4	12603.7	13325
340	Bacteria	Proteobacteria	Gammaproteobacteria	Pseudomonadales	Pseudomonadaceae	Pseudomonas	unclassified	AM293678.1 gg_id:242660 Pseudomonas fluorescens str. PTA-268	0.015196	0.0282579	0.0002954	0.00544296	0.209401	0.815984	9.46521	36.986	1.86324	1	1	1	8	10897.4	12370.7	11439	13327.9	13265.2	13104.2	11309.9	11192.6	11057.6	12109.5	12269.7	12341.7
347	Bacteria	Proteobacteria	Gammaproteobacteria	Pseudomonadales	Pseudomonadaceae	Pseudomonas	unclassified	GQ149776.1 gg_id:565857 Burkholderia cepacia str. BCC933	0.195945	0.140998	0.414518	0.272954	0.976153	0.905119	1.99075	0.740589	0.000951	1	1	1	8	12926.1	12737.2	11892.9	12786.1	12801.7	12741.3	12699.2	11759.7	11900.6	12091.1	13116.8	11871
348	Bacteria	Proteobacteria	Gammaproteobacteria	Pseudomonadales	Pseudomonadaceae	Pseudomonas	unclassified	EU600372.1 gg_id:271714 Pseudomonas poae str. RT5RP2	0.411252	0.228921	0.0248931	0.0529298	0.2733	0.834861	0.751485	7.58615	1.38361	1	1	1	8	12295.2	12384.7	12458.5	12907.6	13183.2	13118.7	13297.3	12301.3	12616.3	12940.7	13334.7	12771.1
354	Bacteria	Proteobacteria	Gammaproteobacteria	Pseudomonadales	Pseudomonadaceae	Pseudomonas	unclassified	EU534823.1 gg_id:283071 profile human skin microbiota ear punch biopsy female C57BL/6J mouse clone nbt211e07	0.195378	0.140786	0.00478137	0.0219303	0.799823	0.889497	1.99639	14.931	0.0687274	1	1	1	8	11328.8	11273.6	11590.1	11933.8	11776.7	12130.9	11824.2	11527.3	11510.3	12361.7	12235.3	11704.3
356	Bacteria	Proteobacteria	Gammaproteobacteria	Alteromonadales	Pseudoalteromonadaceae	Pseudoalteromonas	unclassified	EF551371.1 gg_id:221998 Pseudoalteromonas sp. str. BSw20507	0.533662	0.27278	0.106849	0.123027	0.989401	0.905119	0.423022	3.29908	0.000188	1	1	1	8	13075.2	12505.6	13188.7	12202.3	12708.5	11882.1	11443.3	13236.2	13372.7	12349.9	11997.3	11757.9
357	Bacteria	Proteobacteria	Gammaproteobacteria	Alteromonadales	Idiomarinaceae	unclassified	unclassified	EF554896.1 gg_id:226059 Idiomarina sp. str. JK38	0.751474	0.341366	0.0690634	0.0947784	0.436922	0.869235	0.107456	4.40508	0.669487	1	1	1	8	9131.31	11353.7	11053.7	8559.98	9668	8800.13	9468.54	10398.5	10913.3	10327.1	8557.2	9915.88
360	Bacteria	Proteobacteria	Gammaproteobacteria	Oceanospirillales	Endozoicimonaceae	Endozoicimonas	unclassified	AM259915.1 gg_id:252743 Chondrilla nucula-specific sponge mesohyl clone CN34	0.915077	0.386941	0.426365	0.277151	0.43529	0.869235	0.0121121	0.702219	0.674459	1	1	1	8	13368	13514.2	12844.2	13763.6	13716.4	13895	13930.6	13310.1	13192.3	13403.9	14533.6	12512.1
362	Bacteria	Proteobacteria	Gammaproteobacteria	Pseudomonadales	Pseudomonadaceae	Pseudomonas	unclassified	EU535554.1 gg_id:282463 profile human microbiota antecubital fossa (inner elbow) skin clone nbt27b09	0.67154	0.317419	0.0258929	0.0539962	0.769439	0.885286	0.193654	7.44647	0.0919581	1	1	1	8	12066.9	13525.1	13024.4	13534.9	13657	13621.9	12976.1	13159.2	13019.8	13616.4	13277	14019.5
363	Bacteria	Proteobacteria	Gammaproteobacteria	Pseudomonadales	Pseudomonadaceae	Pseudomonas	Pseudomonas umsongensis	GU391518.1 gg_id:539900 Pseudomonas jessenii str. Gd2F	0.617639	0.300253	0.00013371	0.00403257	0.392869	0.866662	0.269625	46.6452	0.815533	1	1	1	8	10843.8	10282	10270.4	11388.6	12360.3	11807.5	9827.48	10458.2	10841.1	12134.7	12429.6	11990.6
365	Bacteria	Proteobacteria	Gammaproteobacteria	Oceanospirillales	Halomonadaceae	unclassified	unclassified	AB021383.1 gg_id:8811 Pseudomonas halophila str. DSM 3050T	0.261828	0.1705	0.0045585	0.0212588	0.499231	0.870174	1.45737	15.1932	0.500829	1	1	1	8	11592.2	10653.3	12470.4	10291.1	10248.1	10552.5	12707.4	12097.9	12086	11041.1	9558.75	11059.4
366	Bacteria	Proteobacteria	Gammaproteobacteria	Oceanospirillales	Oceanospirillaceae	Marinomonas	unclassified	AY730245.1 gg_id:101261 Marinomonas sp. M6-20A	0.179976	0.132935	0.959722	0.440092	0.421651	0.869235	2.15851	0.00271499	0.717275	1	1	1	8	9488.37	10364.3	11181.9	10466.8	10592.8	11022	11114	11291.8	11325.9	11844.2	11092.2	9869.7
368	Bacteria	Proteobacteria	Gammaproteobacteria	Pseudomonadales	Pseudomonadaceae	Pseudomonas	unclassified	EU169149.1 gg_id:245779 Pseudomonas tolaasii str. B37	0.00816046	0.0199088	0.149487	0.149621	0.212192	0.815984	12.2022	2.54247	1.83819	1	1	1	8	11502.8	11732.5	12048.9	12217.9	12139.7	11921.5	12309.9	12317.4	12292.1	12116.6	12573.8	12309.5
370	Bacteria	Proteobacteria	Gammaproteobacteria	Alteromonadales	Pseudoalteromonadaceae	Pseudoalteromonas	unclassified	FJ200648.1 gg_id:350574 Pseudoalteromonas marina str. I 17	0.906472	0.384849	0.908645	0.426583	0.882921	0.89528	0.0147053	0.0140261	0.0231155	1	1	1	8	13654.9	13370.9	13035.7	13387.9	13280.3	13350.8	14232.2	13167	12317.1	13426.3	14366.8	12264.8
373	Bacteria	Proteobacteria	Gammaproteobacteria	Chromatiales	Chromatiaceae	unclassified	unclassified	AF223299.1 gg_id:31454 marine sediment clone B2M60	0.0416257	0.0519055	0.215419	0.187087	0.616564	0.871862	5.87309	1.80979	0.271304	1	1	1	8	12085.9	12424.4	12605.7	12496.1	12763.2	12671.8	12709.5	13025.6	12666.9	12867.9	13301.9	12592.3
377	Bacteria	Proteobacteria	Gammaproteobacteria	Pseudomonadales	Pseudomonadaceae	Pseudomonas	unclassified	FM955874.1 gg_id:549837 Pseudomonas sp. str. Asd M6-6	0.78654	0.351166	0.266199	0.210954	0.667832	0.873263	0.0784309	1.42873	0.198388	1	1	1	8	10093.8	9696.78	10167.5	9385.2	10853.5	10461.7	9584.27	9849.32	9806.42	10190.8	11134.7	9538.58
379	Bacteria	Proteobacteria	Gammaproteobacteria	Pseudomonadales	Pseudomonadaceae	Pseudomonas	unclassified	EU857418.1 gg_id:314447 Pseudomonas putida str. BF-S5	0.0599441	0.0650731	0.909475	0.426701	0.552277	0.871862	4.79502	0.013771	0.384849	1	1	1	8	12542.6	12255.5	12781.2	12426.5	12778.5	12063.9	12874.9	12822.1	12850.7	12358.4	13302.2	13342.3
382	Bacteria	Proteobacteria	Gammaproteobacteria	Chromatiales	Ectothiorhodospiraceae	unclassified	unclassified	AM936356.1 gg_id:562653 Dynamics during identified and SSU libraries pilot-scale bioremediation process hydrocarbon-contaminated soil clone CM36F12	0.579327	0.287954	0.160778	0.156172	0.207679	0.815984	0.333794	2.38896	1.87893	1	1	1	8	12063.7	12613.3	12553.5	12144.2	12472.5	12719.4	12546.3	12217.4	11987.4	12709	13373	12431.8
387	Bacteria	Proteobacteria	Gammaproteobacteria	Pseudomonadales	Pseudomonadaceae	Pseudomonas	unclassified	EU538380.1 gg_id:286403 profile human microbiota antecubital fossa (inner elbow) skin clone nbt88h01	0.649474	0.310328	0.503112	0.305515	0.351671	0.86341	0.222866	0.49156	0.977939	1	1	1	8	11522.1	11719.6	11869.8	12087.6	12395.9	11956	13030.6	11388.6	11840.3	12177.9	11889.1	11966.4
388	Bacteria	Proteobacteria	Gammaproteobacteria	Pseudomonadales	Pseudomonadaceae	Pseudomonas	unclassified	EU535314.1 gg_id:280820 profile human microbiota antecubital fossa (inner elbow) skin clone nbt01e06	0.289495	0.182023	0.0531547	0.0814809	0.213243	0.815984	1.28673	5.13841	1.82888	1	1	1	8	11045.6	11503.3	12779.8	11430.3	11598.2	11516.8	12925.3	12144.8	12388.5	11386.4	11510.6	11461.7
389	Bacteria	Proteobacteria	Gammaproteobacteria	Pseudomonadales	Pseudomonadaceae	Pseudomonas	Pseudomonas stutzeri	AM236234.1 gg_id:151046 Methylobacterium extorquens AM1	0.289434	0.182005	0.00298152	0.0173143	0.595916	0.871862	1.28708	17.6709	0.304893	1	1	1	8	10233.1	9781.29	8329.47	10493.9	10726	10808.4	9409.04	8799.39	8433.5	10425.4	10818.4	10197
393	Bacteria	Proteobacteria	Gammaproteobacteria	Pseudomonadales	Pseudomonadaceae	Pseudomonas	unclassified	FJ893914.1 gg_id:536878 Matriptase-deficient mice exhibit ichthyotic selective shift skin microbiota B1E; ear punch biopsy C57BL/6J mouse (4 weeks) clone nbt123f11	0.176054	0.13094	0.423123	0.276054	0.512217	0.871265	2.20282	0.712543	0.470328	1	1	1	8	13412.9	13771.3	13900.7	14145.6	13863.7	13956.6	14315.7	14001.7	14017.2	13932.4	14788.4	13704.9
394	Bacteria	Proteobacteria	Gammaproteobacteria	Pseudomonadales	Pseudomonadaceae	Pseudomonas	unclassified	EU538530.1 gg_id:282256 profile human microbiota antecubital fossa (inner elbow) skin clone nbt231c12	0.459425	0.246592	0.48594	0.299417	0.405377	0.869235	0.60398	0.533591	0.771441	1	1	1	8	10676	11308	11452.1	11572.9	11352.2	11846.6	12452.7	11197.5	11160.3	11181.3	11560.5	11945.9
396	Bacteria	Proteobacteria	Gammaproteobacteria	Pseudomonadales	Pseudomonadaceae	Pseudomonas	unclassified	EU538383.1 gg_id:284088 profile human microbiota antecubital fossa (inner elbow) skin clone nbt87b06	0.913179	0.386421	0.183668	0.169995	0.691042	0.874725	0.0126621	2.11797	0.16988	1	1	1	8	12962.5	13285.2	13601.1	13146	13264.4	13066.6	13264.2	13379.7	13311.7	13187.2	12832.3	13270.4
397	Bacteria	Proteobacteria	Gammaproteobacteria	Pseudomonadales	Pseudomonadaceae	Pseudomonas	unclassified	EU082809.1 gg_id:245977 Pseudomonas sp. str. MY0506	0.0111752	0.0236377	0.00083725	0.00930983	0.128309	0.787229	10.7633	26.8879	2.87674	1	1	1	8	12422.6	12900.3	12840.2	12216.5	12524.2	12090.9	13632.8	13303.7	13125.7	12363.5	12560.3	12512.5
398	Bacteria	Proteobacteria	Gammaproteobacteria	Oceanospirillales	OM60	unclassified	unclassified	GQ249557.1 gg_id:555216 Microbial anaerobic sediments Bay Cadiz (Spain) marine sediment: 12-14 cm layer clone D15	0.841536	0.367079	0.227985	0.193377	0.853943	0.893062	0.0426551	1.70457	0.0361494	1	1	1	8	8272.93	8877.57	8538.43	9250.65	8695.09	8716.66	8278.06	8611.48	8813.7	9804.14	9121.74	8082.69
401	Bacteria	Proteobacteria	Gammaproteobacteria	Pseudomonadales	Pseudomonadaceae	Pseudomonas	unclassified	GQ222267.1 gg_id:552840 Pseudomonas reactans str. AS1	0.789646	0.352145	0.9591	0.439901	0.964427	0.902237	0.0760998	0.00279962	0.00211729	1	1	1	8	13319.4	13107.5	13119.8	13035.8	13332	13106.5	13933.6	12634.7	12743	12820.9	13552	12933.4
403	Bacteria	Proteobacteria	Gammaproteobacteria	Pseudomonadales	Pseudomonadaceae	Pseudomonas	unclassified	EU539418.1 gg_id:285673 profile human microbiota antecubital fossa (inner elbow) skin clone nbt238e05	0.456127	0.24514	0.987445	0.446493	0.130473	0.787229	0.613235	0.000264	2.83933	1	1	1	8	11699.5	12811.3	13057.9	13201	12710.7	13262.9	13664.2	12397.6	12358.2	12192.4	12204.4	12448
406	Bacteria	Proteobacteria	Gammaproteobacteria	Pseudomonadales	Pseudomonadaceae	Pseudomonas	unclassified	FJ893386.1 gg_id:548779 Matriptase-deficient mice exhibit ichthyotic selective shift skin microbiota WT1; ear punch biopsy C57BL/6J mouse (2 months) clone nbt20f05	0.00785676	0.019573	0.00797453	0.0282122	0.170059	0.79597	12.3837	12.3123	2.27319	1	1	1	8	11802.1	11913.6	11901.8	11934.9	11998.4	12241.4	12165.2	12082.8	11929.4	12502.6	12778.2	12293.4
409	Bacteria	Proteobacteria	Gammaproteobacteria	Chromatiales	Chromatiaceae	unclassified	unclassified	FJ358866.1 gg_id:580890 and redox-stratified sediments marine reef sandy sediment clone OX79	0.905299	0.384548	0.0629144	0.0898228	0.428727	0.869235	0.0150785	4.66009	0.69478	1	1	1	8	10279.4	11102.1	11641	11377	11650.4	11777.5	11026.4	10023.8	10686	11421.8	13375.3	10963.8
413	Bacteria	Proteobacteria	Gammaproteobacteria	Pseudomonadales	Pseudomonadaceae	Pseudomonas	unclassified	EU536369.1 gg_id:285992 profile human microbiota antecubital fossa (inner elbow) skin clone nbt62e06	0.146742	0.116013	0.172771	0.163458	0.814926	0.890482	2.58215	2.24095	0.0585268	1	1	1	8	12168.4	12739.9	13284.7	13413.1	12761.5	13347	12722.8	13509.7	13373	13936.6	13492.7	13135
416	Bacteria	Proteobacteria	Gammaproteobacteria	Pseudomonadales	Pseudomonadaceae	Pseudomonas	unclassified	GU354317.1 gg_id:523150 Pseudomonas putida str. L1-5	0.66703	0.315918	0.00138239	0.0119088	0.879298	0.894817	0.19942	22.893	0.0245818	1	1	1	8	12512	13041.1	12783.7	13269.8	13667.7	13265.8	12800.9	12742.6	13021.2	13362.3	13677.9	13272.5
419	Bacteria	Proteobacteria	Gammaproteobacteria	Pseudomonadales	Pseudomonadaceae	Pseudomonas	unclassified	AY866408.1 gg_id:111749 Pseudomonas rhizosphaerae str. OW-2	0.824143	0.361686	0.00108775	0.0105919	0.551606	0.871862	0.0527288	24.7399	0.386181	1	1	1	8	9676.13	11006	10871.8	11685.6	12296.2	11629.4	10557.3	10541	10739.7	11621.1	11565.5	11807.4
421	Bacteria	Proteobacteria	Gammaproteobacteria	Pseudomonadales	Pseudomonadaceae	Pseudomonas	unclassified	FJ494693.1 gg_id:512429 Pseudomonas putida str. SY45	0.0663052	0.0693382	0.0117187	0.0348411	0.865376	0.894262	4.5157	10.556	0.0306488	1	1	1	8	12748.7	12853.8	12746.8	13155.6	13476.6	13274.5	13389.6	12661.9	13343.9	13303.9	13623	13866.7
424	Bacteria	Proteobacteria	Gammaproteobacteria	Pseudomonadales	Pseudomonadaceae	Pseudomonas	unclassified	EU536306.1 gg_id:283773 profile human microbiota antecubital fossa (inner elbow) skin clone nbt62c10	0.0472841	0.0561746	0.280196	0.21681	0.156125	0.794571	5.48394	1.34137	2.45042	1	1	1	8	11770.9	11198	11428.7	11752	11914.1	11643.7	11824.4	11811.9	12070	12039.4	11723.3	11807.2
426	Bacteria	Proteobacteria	Gammaproteobacteria	Alteromonadales	Alteromonadaceae	Glaciecola	unclassified	AJ488501.1 gg_id:65357 Glaciecola mesophila str. KMM 241	0.0469429	0.0559442	0.0154373	0.0409552	0.46605	0.870174	5.50568	9.4014	0.585735	1	1	1	8	10578.9	11976.7	12030.3	10137.4	10155.8	10954	12034.3	11922.1	12007.1	11688.6	11245.6	11024.6
432	Bacteria	Proteobacteria	Gammaproteobacteria	Pseudomonadales	Pseudomonadaceae	Pseudomonas	unclassified	EU214613.1 gg_id:328976 Pseudomonas fluorescens yb126	0.00370549	0.0132521	0.927557	0.431541	0.245953	0.825473	16.3689	0.00880265	1.56736	1	1	1	8	11816.4	12649	12261.9	12124.4	12579.3	12639	13466.5	13098.8	12976.6	12674.5	13007.7	13144.9
433	Bacteria	Proteobacteria	Gammaproteobacteria	Pseudomonadales	Pseudomonadaceae	Pseudomonas	unclassified	EU734169.1 gg_id:461530 Pseudomonas plecoglossicida	0.256403	0.168255	0.287392	0.220273	0.824026	0.890933	1.49387	1.29887	0.0528004	1	1	1	8	13238.1	13375.6	13453.1	13139.3	13267.9	13153.9	13166.7	13371.5	12992.4	13429.8	13053.2	12711.6
434	Bacteria	Proteobacteria	Gammaproteobacteria	Pseudomonadales	Pseudomonadaceae	Pseudomonas	unclassified	AM410631.1 gg_id:177686 Pseudomonas fluorescens str. 9zhy	0.324482	0.19626	0.00015599	0.0042555	0.403682	0.869235	1.1021	44.6145	0.777288	1	1	1	8	11111	11115.2	10879.8	11525.7	12190.1	11667.8	11242	10796.1	11134	11930.8	12135.8	12075.8
435	Bacteria	Proteobacteria	Gammaproteobacteria	Methylococcales	Methylococcaceae	Methylobacter	unclassified	EU528230.1 gg_id:286126 Seasonal Dynamics Mudflat Mouth Major Kentucky Lake Reservoir Tributary sediment clone 3.5.8	0.00415807	0.0140083	0.514645	0.309511	0.744646	0.883595	15.7073	0.464784	0.113701	1	1	1	8	11289.4	11879.8	13093.4	12214.3	11648.1	11469.6	13082.4	13144.5	13347.6	13097.4	13390.8	12771.6
437	Bacteria	Proteobacteria	Gammaproteobacteria	Alteromonadales	Pseudoalteromonadaceae	Pseudoalteromonas	unclassified	AY682201.1 gg_id:107552 Pseudoalteromonas chazhmella str. R10SW10	0.0928492	0.0859042	0.00305898	0.0175411	0.00791135	0.549254	3.6396	17.5135	12.3505	1	1	1	8	12594.3	11799	13007	12128.5	12520.8	12179.9	12879.9	12804.9	13083.8	11170.5	11139.2	9901.42
439	Bacteria	Proteobacteria	Gammaproteobacteria	Pseudomonadales	Pseudomonadaceae	Pseudomonas	unclassified	EU537179.1 gg_id:284941 profile human microbiota antecubital fossa (inner elbow) skin clone nbt68a03	0.0567897	0.0629553	0.0293778	0.0575616	0.784967	0.886454	4.94802	7.0083	0.0796266	1	1	1	8	12384	13098.4	12822.9	13368.6	12960.9	13484.1	12085.3	12754.1	12465.9	12917.4	12979.5	12626.1
440	Bacteria	Proteobacteria	Gammaproteobacteria	Pseudomonadales	Pseudomonadaceae	Pseudomonas	unclassified	FJ892842.1 gg_id:559778 Matriptase-deficient mice exhibit ichthyotic selective shift skin microbiota HM1; ear punch biopsy C57BL/6J (St14 hypo/-) mouse (2 months) clone nbt14c02	0.781561	0.349753	0.860574	0.413954	0.196553	0.812112	0.0822485	0.0329016	1.98473	1	1	1	8	12873.2	13171.7	13615.5	13462.4	13261.7	13652.6	13872.6	13304.5	13138.1	12992.6	13535.1	12859.5
442	Bacteria	Proteobacteria	Gammaproteobacteria	Pseudomonadales	Pseudomonadaceae	Pseudomonas	unclassified	EF051575.2 gg_id:198685 Pseudomonas putida str. T7-5	0.0519205	0.059607	0.011313	0.034232	0.771905	0.885286	5.20688	10.7096	0.0899343	1	1	1	8	10570.5	10946.2	11079.1	11389.3	12460.1	11576.2	11537.7	11414.8	11688.4	12241.8	11732.6	13021.1
445	Bacteria	Proteobacteria	Gammaproteobacteria	Pseudomonadales	Pseudomonadaceae	Pseudomonas	unclassified	EF515714.1 gg_id:223417 Electricigen Enrichment MFC full-scale anaerobic bioreactor sludge treating brewery waste clone 32f03	0.880915	0.377908	0.502297	0.305164	0.996033	0.905708	0.0239219	0.493497	2.63e-05	1	1	1	8	9152.61	8819.08	10418.8	9489.43	9264.89	8746.9	10247.7	8861.88	9080.1	8354.45	10000.3	8958.54
448	Bacteria	Proteobacteria	Gammaproteobacteria	Pseudomonadales	Pseudomonadaceae	Pseudomonas	unclassified	EU535797.1 gg_id:282047 profile human microbiota antecubital fossa (inner elbow) skin clone nbt10h06	0.00016124	0.00443164	0.0537296	0.0821651	0.538282	0.871862	44.1884	5.10721	0.413305	1	1	1	8	14127.8	13856.9	12901.1	14342.5	13772	14028.5	11841	11661.8	11715.1	12401.1	11994.3	13079.4
450	Bacteria	Proteobacteria	Gammaproteobacteria	Pseudomonadales	Pseudomonadaceae	Pseudomonas	unclassified	FJ894178.1 gg_id:540187 Matriptase-deficient mice exhibit ichthyotic selective shift skin microbiota B2E; ear punch biopsy C57BL/6J mouse (2 weeks) clone nbt37a03	0.0238168	0.036962	0.626814	0.347289	0.549806	0.871862	7.74467	0.255566	0.389769	1	1	1	8	11575.2	11728.7	12098.9	12026.8	12052.8	12042.1	13289.8	11982.5	12298.1	12497.6	12539.2	12458
451	Bacteria	Proteobacteria	Gammaproteobacteria	Chromatiales	Chromatiaceae	unclassified	unclassified	AB530192.1 gg_id:549648 Monitoring Suez and Tokyo bays based on analyses marine sediment clone Suez..Bac.24	0.985661	0.403863	0.0157589	0.0414642	0.754418	0.884586	0.000344	9.31831	0.104824	1	1	1	8	11916.6	12016.3	11975	12627.8	12249.7	12560	12097.8	11928.9	11710.1	12711.8	13021.5	11896
453	Bacteria	Proteobacteria	Gammaproteobacteria	Oceanospirillales	Alteromonadaceae	Cellvibrio	unclassified	AJ289161.1 gg_id:52677 Cellvibrio sp. str. R-4001	0.97017	0.399634	0.166073	0.159395	0.232841	0.819715	0.00148846	2.32184	1.66603	1	1	1	8	10547.1	10723.5	10502.8	10198.4	10835.9	10886.7	10802.4	10174.9	9954.2	10973.8	11290.6	10449.7
455	Bacteria	Proteobacteria	Gammaproteobacteria	Pseudomonadales	Pseudomonadaceae	Pseudomonas	unclassified	AY267192.1 gg_id:106450 Pseudomonas veronii str. 16-6A	0.0539594	0.0610977	0.561986	0.325972	0.350346	0.86341	5.09486	0.365942	0.983649	1	1	1	8	11740.5	11685.3	12053.3	12015.4	11911.4	11857.4	13377.1	12237.8	12426.7	11711.6	12964.9	12105.7
461	Bacteria	Proteobacteria	Gammaproteobacteria	Oceanospirillales	Oceanospirillaceae	unclassified	unclassified	GQ131677.1 gg_id:376032 Neptuniibacter sp. str. antisso-13	0.261709	0.170499	0.00069492	0.00849547	0.398335	0.867504	1.45816	28.5056	0.79599	1	1	1	8	12761.3	12724.5	13723.8	11724.1	11556.9	12081.3	13993.1	13441.9	13591.1	11787.2	12643.4	11204.5
462	Bacteria	Proteobacteria	Gammaproteobacteria	Pseudomonadales	Pseudomonadaceae	Pseudomonas	unclassified	AY054374.1 gg_id:105822 Pseudomonas pavonaceae	0.183325	0.134602	0.00534348	0.0228374	0.171621	0.79597	2.12169	14.3325	2.25453	1	1	1	8	11368.9	11432.1	11304.7	12560.7	13300.7	12131.3	11540.9	12030.2	12709.2	12656.8	12501.8	12801.1
470	Bacteria	Proteobacteria	Gammaproteobacteria	Alteromonadales	Alteromonadaceae	Alteromonas	unclassified	AY344429.1 gg_id:91492 Lake Kauhako 30 m clone K2-30-18	0.0319334	0.0438962	0.688084	0.365887	0.165862	0.79597	6.72681	0.173366	2.32447	1	1	1	8	12058.9	10617.2	9963.22	11032.4	11320.5	11656.7	10188.7	11329.7	9799.16	10050.8	9610.2	9256.67
473	Bacteria	Proteobacteria	Gammaproteobacteria	Pseudomonadales	Pseudomonadaceae	Pseudomonas	unclassified	AF074383.1 gg_id:8628 Pseudomonas migulae str. CIP 105470	0.431025	0.235833	0.0011476	0.0108703	0.237776	0.821682	0.687604	24.3175	1.628	1	1	1	8	12481.3	12476.4	11785.6	12868.6	12786.7	13029.8	12209.6	11796.9	12499.4	13203.5	13570.3	13029.6
475	Bacteria	Proteobacteria	Gammaproteobacteria	Pseudomonadales	Pseudomonadaceae	Pseudomonas	unclassified	FJ894073.1 gg_id:534048 Matriptase-deficient mice exhibit ichthyotic selective shift skin microbiota B1E; ear punch biopsy C57BL/6J mouse (8 weeks) clone nbt175g08	0.217633	0.151179	0.0503185	0.0788923	0.454512	0.870174	1.79065	5.29891	0.617808	1	1	1	8	10732.1	11305.3	11755.2	11863.4	11501.5	12240.4	11444.6	10307	9501.19	11556.9	12433.8	10954.4
477	Bacteria	Proteobacteria	Gammaproteobacteria	Pseudomonadales	Pseudomonadaceae	Pseudomonas	unclassified	EU540285.1 gg_id:282167 profile human microbiota antecubital fossa (inner elbow) skin clone nbt113h06	0.905492	0.384568	0.0186853	0.0450518	0.866958	0.894463	0.0150167	8.6486	0.0299246	1	1	1	8	12993.4	13159.6	12718.9	13539.7	13247	13640.5	13058.6	13062.8	12775.7	13601.4	13776.5	12901.7
484	Bacteria	Proteobacteria	Gammaproteobacteria	Oceanospirillales	Alteromonadaceae	Marinobacter	unclassified	FJ674980.1 gg_id:511539 Synecology primary and secondary habitats Escherichia coli O157:H7 feedlot surface MARC beef cattle feedlot; top 3 cm behind feedbunk west pen 301; was negative STEC O157 clone LL141-6D11	0.0007992	0.0073066	0.00074097	0.00886092	0.727716	0.881687	27.2847	27.9399	0.130051	1	1	1	8	8018.26	7931.38	6523.14	8856.54	8688.76	9804.08	8728.44	9253.92	9305.28	11047.2	10550.3	11280.9
487	Bacteria	Proteobacteria	Gammaproteobacteria	Oceanospirillales	OM60	unclassified	unclassified	FJ203170.1 gg_id:333574 and White Plague Disease-Induced Changes Caribbean Coral Montastraea faveolata diseased tissue clone SHFG575	0.0053208	0.0158478	0.922064	0.429884	0.135892	0.787229	14.3551	0.0101937	2.74917	1	1	1	8	10575.7	10385.6	10775.6	10936.7	10811.8	11183.8	10614.4	9713.4	9960.97	9182.5	10322.7	9725.38
488	Bacteria	Proteobacteria	Gammaproteobacteria	Pseudomonadales	Pseudomonadaceae	Pseudomonas	unclassified	GU185861.1 gg_id:577433 Pseudomonas koreensis str. PBRs7	0.108771	0.09541	0.0788174	0.102468	0.268429	0.832483	3.25689	4.05523	1.41438	1	1	1	8	10929.1	11167.1	11722.6	11996.3	12595.2	11616.6	12341.1	11720.2	11990.9	11672.5	12592.5	12402.3
490	Bacteria	Proteobacteria	Gammaproteobacteria	Alteromonadales	Idiomarinaceae	unclassified	unclassified	FJ152984.1 gg_id:347471 Changes ly soil (Mexico) flooding alkaline saline soils former lake Texcoco clone TX4CB_115	0.881346	0.377945	0.694799	0.36808	0.792328	0.887951	0.0237476	0.165511	0.0741176	1	1	1	8	10375.5	11153	11826.3	11201.1	10992.7	10958	11651.2	11115.3	10766.5	11527.9	11880.7	9099.93
500	Bacteria	Proteobacteria	Gammaproteobacteria	Pseudomonadales	Pseudomonadaceae	Pseudomonas	unclassified	EU826028.1 gg_id:333541 Pseudomonas putida str. SRI156	0.74211	0.338245	0.00032702	0.0057919	0.235497	0.819715	0.116071	35.88	1.64542	1	1	1	8	11192.6	11586.4	11806	12582.6	13387.4	12292.2	10744.4	10780.7	11791.6	12813.7	12965.9	13218.6
501	Bacteria	Proteobacteria	Gammaproteobacteria	Pseudomonadales	Pseudomonadaceae	Pseudomonas	unclassified	EU538858.1 gg_id:284602 profile human microbiota antecubital fossa (inner elbow) skin clone nbt95c02	0.728095	0.33412	0.774582	0.390665	0.53583	0.871862	0.129671	0.0877659	0.418443	1	1	1	8	11570.9	11520.8	12141.8	11857	11920.3	11778.4	13142.9	11632.9	11383	11436.6	12048.5	11807
503	Bacteria	Proteobacteria	Gammaproteobacteria	Pseudomonadales	Pseudomonadaceae	Pseudomonas	unclassified	GU391485.1 gg_id:537184 Pseudomonas sp. str. Pd1T	0.270518	0.174063	0.361	0.251815	0.914596	0.896573	1.40109	0.938649	0.0122501	1	1	1	8	12427.4	12412.8	12410.4	12333.1	13057.4	12737.5	11817.3	13002.9	13482.4	13112.7	12875.8	13011.5
507	Bacteria	Proteobacteria	Gammaproteobacteria	Pseudomonadales	Pseudomonadaceae	Pseudomonas	unclassified	FJ894574.1 gg_id:555704 Matriptase-deficient mice exhibit ichthyotic selective shift skin microbiota B2E; ear punch biopsy C57BL/6J mouse (8 weeks) clone nbt182h02	0.0011342	0.00860258	0.783887	0.392817	0.486045	0.870174	24.4096	0.0804529	0.533326	1	1	1	8	13947.2	13746.4	13544.1	13729.2	13563.4	13615.1	13382	13114.6	12895.5	13353.6	13197.8	12986.1
508	Bacteria	Proteobacteria	Gammaproteobacteria	Pseudomonadales	Pseudomonadaceae	Pseudomonas	unclassified	EU536488.1 gg_id:285516 profile human microbiota antecubital fossa (inner elbow) skin clone nbt214f08	0.355503	0.208475	0.00153939	0.0124904	0.881056	0.894817	0.96161	22.0998	0.0238645	1	1	1	8	11891.8	12577.5	12294.6	13311.8	12680.6	13539.9	12691.3	12594.6	11981.1	13405	13579.7	13238.7
510	Bacteria	Proteobacteria	Gammaproteobacteria	Alteromonadales	Colwelliaceae	Colwellia	unclassified	EU491896.1 gg_id:259552 Abundance and microbial life ocean crust deep seawater East Pacific Rise clone EPR4055-N3-Bc15	0.530619	0.271749	0.00012688	0.00388151	0.092217	0.785419	0.429511	47.3544	3.65653	1	1	1	8	11827.4	12105.5	13147	11324.1	10816.5	11314.9	13045.3	12425.4	12525.9	10456.3	10726	10400.4
518	Bacteria	Proteobacteria	Gammaproteobacteria	Pseudomonadales	Pseudomonadaceae	Pseudomonas	unclassified	EU434528.1 gg_id:264077 Pseudomonas fluorescens str. b338	0.00153019	0.00952314	0.0171115	0.0431752	0.176181	0.79597	22.1434	8.99084	2.20136	1	1	1	8	11468.6	11497	11463.7	12223.3	11885.7	12111.7	12382.4	12215.4	12305.2	12133.1	12958.9	12416.4
521	Bacteria	Proteobacteria	Gammaproteobacteria	Pseudomonadales	Pseudomonadaceae	Pseudomonas	unclassified	EU538750.1 gg_id:281718 profile human microbiota antecubital fossa (inner elbow) skin clone nbt236a07	0.445084	0.241153	0.0126885	0.0364779	0.124674	0.787229	0.645076	10.2144	2.94147	1	1	1	8	13052.2	13375.9	14344.7	13259.4	13117.9	13231.1	14914.6	13837.2	14000.9	12793.7	12962	13135.7
522	Bacteria	Proteobacteria	Gammaproteobacteria	Pseudomonadales	Pseudomonadaceae	Pseudomonas	unclassified	X99541.1 gg_id:8521 Pseudomonas anguilliseptica str. 1123/5	0.0757799	0.075359	0.718636	0.374543	0.533751	0.871862	4.15792	0.13934	0.422833	1	1	1	8	10519.7	10380.1	12245.3	10717.8	10447	10656.5	11393.5	11793.2	11754.8	12198.4	10579.8	12521.6
525	Bacteria	Proteobacteria	Gammaproteobacteria	Oceanospirillales	Alteromonadaceae	HB2-32-21	unclassified	FM242423.1 gg_id:331444 sequences sediment clone 66 T12d-oil	0.234819	0.158846	0.140493	0.144766	0.860948	0.893955	1.65066	2.67626	0.0327235	1	1	1	8	12660.6	12567.2	13421.3	12615.7	12573.5	12647.7	12816.8	13164.2	13161.5	12744.3	12881.6	12866.2
529	Bacteria	Proteobacteria	Gammaproteobacteria	Pseudomonadales	Pseudomonadaceae	Pseudomonas	unclassified	EU434493.1 gg_id:261872 Pseudomonas fluorescens str. b361	0.0650551	0.068439	0.148514	0.149161	0.137298	0.787229	4.56781	2.55642	2.72653	1	1	1	8	11861.3	12026.3	12443.8	11882	12238.6	12233.5	12677.3	12521.1	12774.1	12230.6	12484.2	11849.8
530	Bacteria	Proteobacteria	Gammaproteobacteria	Pseudomonadales	Pseudomonadaceae	Pseudomonas	unclassified	DQ117553.1 gg_id:138228 structure (Citrullus vulgaris SCHARD.) -based approaches and terminal fragment length polymorphism (t-RFLP) rhizosphere soil watermelon	0.972612	0.400102	0.0022353	0.0149372	0.12916	0.787229	0.00125467	19.5102	2.86193	1	1	1	8	13641.1	13821	13530.4	14094	13757.1	13964.2	13426.8	13315.3	13750.6	14060.2	14272.2	14004.2
532	Bacteria	Proteobacteria	Gammaproteobacteria	Pseudomonadales	Pseudomonadaceae	Pseudomonas	unclassified	AY690672.1 gg_id:98925 Pseudomonas sp. str. GC06	0.821064	0.360878	0.00251894	0.0158574	0.302682	0.845639	0.0546302	18.7311	1.21347	1	1	1	8	11309.9	11752.8	11058.1	12082.8	11879	11881.6	10932.2	11375.6	11349.6	12129.9	12635.8	11790.8
533	Bacteria	Proteobacteria	Gammaproteobacteria	Pseudomonadales	Pseudomonadaceae	Pseudomonas	unclassified	FM213380.2 gg_id:335840 Pseudomonas antarctica str. KJPB54	0.736423	0.336501	0.696452	0.368589	0.205062	0.815984	0.121486	0.163611	1.9031	1	1	1	8	11761.9	12289.7	12439.3	11746.2	12023.9	12286.4	12177.2	11799.9	11743.8	12213.2	12060.5	12242.1
534	Bacteria	Proteobacteria	Gammaproteobacteria	Pseudomonadales	Pseudomonadaceae	Pseudomonas	Pseudomonas balearica	EU741649.1 gg_id:311673 Pseudomonas sp. str. BQNR	0.148543	0.116972	0.0227305	0.0506385	0.295418	0.842716	2.556	7.91413	1.25324	1	1	1	8	10977.2	12229.8	11558.1	12560.2	13212.4	12564.8	11809.1	11408.7	11111.9	11816.9	12681	11370.4
535	Bacteria	Proteobacteria	Gammaproteobacteria	Pseudomonadales	Pseudomonadaceae	Pseudomonas	unclassified	EU460330.1 gg_id:301237 polar bear feces clone PB1_aai26f10	0.350458	0.206427	0.0151731	0.040608	0.885457	0.895635	0.983166	9.47134	0.0221168	1	1	1	8	12744.9	13008	11883.3	13506	13682.7	13549.4	12670.7	12108	12047	12949.4	14187.2	12505.2
536	Bacteria	Proteobacteria	Gammaproteobacteria	Oceanospirillales	Alteromonadaceae	Marinobacter	unclassified	AF173969.1 gg_id:21222 Marinobacter aquaeolei str. KT02ds19	0.214173	0.149584	0.273052	0.213687	0.405086	0.869235	1.82069	1.38516	0.772445	1	1	1	8	10428.1	11705.3	11110.4	10732	10803.5	10186.3	11310.6	11166.6	11114.8	11412.3	11347.8	10611.3
538	Bacteria	Proteobacteria	Gammaproteobacteria	Pseudomonadales	Pseudomonadaceae	Pseudomonas	unclassified	EU539906.1 gg_id:284493 profile human microbiota antecubital fossa (inner elbow) skin clone nbt107f04	0.0066798	0.0178884	0.00398887	0.0198678	0.13915	0.787229	13.1808	15.9436	2.6972	1	1	1	8	11121.5	11412.5	10405.1	11603.2	11421.2	11727.9	10173.3	9685.55	9012.95	10679.6	11482.3	11056.8
539	Bacteria	Proteobacteria	Gammaproteobacteria	Oceanospirillales	Alteromonadaceae	Marinobacter	unclassified	EU440994.1 gg_id:353090 Marinobacter alkaliphilus str. 2PR56-13	0.147758	0.116514	0.00575101	0.0237381	0.760629	0.884586	2.56735	13.946	0.0993909	1	1	1	8	11136	12109.7	11464.2	12208.2	12311.2	12217.5	11449	11821.4	12202.5	12567.7	12927.8	12378.1
542	Bacteria	Proteobacteria	Gammaproteobacteria	Pseudomonadales	Pseudomonadaceae	Pseudomonas	unclassified	EU538024.1 gg_id:280553 profile human microbiota antecubital fossa (inner elbow) skin clone nbt225a12	0.0154846	0.0285933	0.629738	0.348129	0.324402	0.856855	9.38907	0.251187	1.10249	1	1	1	8	12124.1	12375.5	12858.2	12496.2	12655.5	12534.9	13561.4	13110	13151.2	12486.6	13518	12888.8
546	Bacteria	Proteobacteria	Gammaproteobacteria	Pseudomonadales	Pseudomonadaceae	Pseudomonas	unclassified	AM933517.1 gg_id:340813 Pseudomonas migulae FB26	0.133835	0.109116	0.00421566	0.0203886	0.784484	0.886454	2.78282	15.6296	0.0799953	1	1	1	8	11251.2	11232.4	10612.8	11533.1	12016.8	12602	11013.7	11436.7	12053.3	12350.3	12367.5	12433.4
548	Bacteria	Proteobacteria	Gammaproteobacteria	Pseudomonadales	Pseudomonadaceae	Pseudomonas	unclassified	AJ308306.1 gg_id:37605 Pseudomonas fluorescens str. Biotype F ICMP 13616; ATCC 12983	0.823184	0.361393	0.0196107	0.046561	0.16991	0.79597	0.0533172	8.46392	2.27498	1	1	1	8	10025.4	9746.84	8912.43	9095.95	10373.9	11081.6	9315.79	9449.58	8217.24	11406.2	11371.6	10091
551	Bacteria	Proteobacteria	Gammaproteobacteria	Oceanospirillales	Alteromonadaceae	Marinobacter	unclassified	EU196317.1 gg_id:255215 Marinobacter sp. NP38	0.849551	0.369215	0.0543478	0.0827542	0.233213	0.819715	0.0383884	5.07413	1.66313	1	1	1	8	13409.2	13105.1	13050.7	13443.8	13219.3	13388.1	13277.3	12726.9	12811	13505.1	13996.6	13101.6
553	Bacteria	Proteobacteria	Gammaproteobacteria	Oceanospirillales	OM60	unclassified	unclassified	GQ261773.1 gg_id:537571 shifts taxa and response localized organic loading deep sea sediment whale falls clone 70mos_0s_D9	0.748724	0.340295	0.22958	0.193939	0.61725	0.871862	0.109947	1.69178	0.270233	1	1	1	8	9869.35	10159.4	10382.3	9564.14	9265.33	10011.1	9568.89	9817.49	10290.2	9855.72	10363.8	8783.5
554	Bacteria	Proteobacteria	Gammaproteobacteria	Pseudomonadales	Pseudomonadaceae	Pseudomonas	unclassified	EU536354.1 gg_id:284460 profile human microbiota antecubital fossa (inner elbow) skin clone nbt61e08	0.921628	0.388401	0.00316863	0.0177424	0.209532	0.815984	0.0103086	17.2991	1.86205	1	1	1	8	10674.8	10006.1	9133.25	10196.2	11338.6	11737.6	8794.69	9451.53	10004.9	11796.7	12300.3	10989.6
556	Bacteria	Proteobacteria	Gammaproteobacteria	Alteromonadales	Pseudoalteromonadaceae	Pseudoalteromonas	unclassified	AF313497.1 gg_id:111481 Pseudoalteromonas sp. str. A3	0.0452478	0.0545662	0.00130733	0.0115611	0.00855733	0.549254	5.6168	23.3132	11.9773	1	1	1	8	10602.4	9658.29	11443.5	10178	9822.59	10085.9	12082.9	10204.5	10707.2	7448.93	7698.19	8041.74
558	Bacteria	Proteobacteria	Gammaproteobacteria	Pseudomonadales	Pseudomonadaceae	Pseudomonas	unclassified	FJ405303.1 gg_id:360957 Edwardsiella tarda str. K14	0.640572	0.307743	0.00514795	0.0224936	0.320754	0.854773	0.235377	14.5314	1.12035	1	1	1	8	12472.4	12452.1	11735.5	12760.4	12847.5	12840.8	12256.6	11399.6	12001.1	12854.7	13413.5	12553
559	Bacteria	Proteobacteria	Gammaproteobacteria	Pseudomonadales	Pseudomonadaceae	Pseudomonas	unclassified	AY741159.1 gg_id:170404 Pseudomonas fulva str. S29	0.421281	0.232657	0.00893558	0.0300693	0.430396	0.869235	0.718465	11.7749	0.689562	1	1	1	8	8438.7	7703.48	8532.48	10934	12948.6	9102.34	8546.39	9433.9	9966.38	11215.7	10117.4	11685.5
565	Bacteria	Proteobacteria	Gammaproteobacteria	Pseudomonadales	Pseudomonadaceae	Pseudomonas	unclassified	AJ132994.1 gg_id:201265 Pseudomonas sp H171	0.385428	0.219634	0.0104966	0.0326826	0.378686	0.86341	0.842842	11.0409	0.868312	1	1	1	8	10989.5	11325	10910.2	11802.4	12662.6	11485.8	11671	11377.4	11361.6	11792.7	11807.7	12341.6
568	Bacteria	Proteobacteria	Gammaproteobacteria	Oceanospirillales	Alteromonadaceae	HB2-32-21	unclassified	AM935832.1 gg_id:535164 Dynamics during identified and SSU libraries pilot-scale bioremediation process hydrocarbon-contaminated soil clone AMAG7	0.404587	0.226748	0.288667	0.220767	0.416214	0.869235	0.774161	1.29149	0.734986	1	1	1	8	11422.3	13004.7	12931.8	12930.5	13077.1	13020.7	12484.5	12529.7	12325.7	12244.6	12911.9	12417.2
569	Bacteria	Proteobacteria	Gammaproteobacteria	Pseudomonadales	Pseudomonadaceae	Pseudomonas	unclassified	DQ279335.1 gg_id:141206 Dynamic during maturation Tuber magnatum Pico ascoma Pseudomonas clone TM14_20	0.757306	0.343178	0.0084872	0.0292583	0.843282	0.892653	0.102277	12.0161	0.0417056	1	1	1	8	12886	12930	12641.9	13007.8	13288	13179.2	12748.5	12978.5	12876	13341.3	13233.9	12931.8
571	Bacteria	Proteobacteria	Gammaproteobacteria	Oceanospirillales	Alteromonadaceae	Cellvibrio	unclassified	EU528236.1 gg_id:283599 Seasonal Dynamics Mudflat Mouth Major Kentucky Lake Reservoir Tributary sediment clone 3.3.5	0.390688	0.22162	0.0732412	0.0982419	0.93574	0.898851	0.823449	4.2479	0.00692155	1	1	1	8	13573.7	12907.8	13542.9	12716.7	12988.1	12985.8	12520.2	13377.5	13570.8	12831.1	12264.5	12926.8
572	Bacteria	Proteobacteria	Gammaproteobacteria	Pseudomonadales	Pseudomonadaceae	Pseudomonas	unclassified	EU536746.1 gg_id:286175 profile human microbiota antecubital fossa (inner elbow) skin clone nbt250c09	0.439047	0.238956	0.810122	0.399884	0.220394	0.816053	0.663058	0.061676	1.76714	1	1	1	8	11879.5	12215.1	12765.2	12468.2	12435.6	12620.6	13318	12443.2	12416.5	12454.9	12205.7	12547.1
577	Bacteria	Proteobacteria	Gammaproteobacteria	Pseudomonadales	Pseudomonadaceae	Pseudomonas	unclassified	EU540306.1 gg_id:283879 profile human microbiota antecubital fossa (inner elbow) skin clone nbt114h04	0.025206	0.03818	0.144028	0.146698	0.830685	0.890984	7.54169	2.62235	0.0488082	1	1	1	8	11883.4	12083.4	11858.6	12320	12202.6	12389	12696.1	12464.8	12415.7	12347.1	13540.9	12513.9
579	Bacteria	Proteobacteria	Gammaproteobacteria	Oceanospirillales	HTCC2188	unclassified	unclassified	EU491768.1 gg_id:263897 Abundance and microbial life ocean crust seafloor lavas East Pacific Rise clone EPR3967-O2-Bc19	0.00026343	0.00514358	0.00246525	0.015715	0.110358	0.785419	38.2661	18.8699	3.22277	1	1	1	8	13803.6	13302.5	13868.6	13422	13081.4	13256.6	12869.1	13213.3	12799.6	12324	11609.2	12023
580	Bacteria	Proteobacteria	Gammaproteobacteria	Oceanospirillales	OM60	unclassified	unclassified	EU491062.1 gg_id:271257 Abundance and microbial life ocean crust seafloor lavas Loi'hi Seamount South Rift X3 clone P7X3b4B05	0.986296	0.404013	0.272377	0.213468	0.966449	0.902638	0.000314	1.38938	0.00188324	1	1	1	8	10937.6	11834.5	11965.6	11310.8	11270.3	11283.5	11782.6	11590.3	11411.8	11048.3	12030.5	10766.2
582	Bacteria	Proteobacteria	Gammaproteobacteria	Oceanospirillales	OM60	unclassified	unclassified	EU652559.1 gg_id:278975 Seasonal variation microbial Yel Sea sediment clone D8S-33	0.375786	0.216412	0.684763	0.36484	0.827989	0.890933	0.87949	0.17733	0.0504042	1	1	1	8	12881.7	12597.2	12675.9	12833	12651.2	12904.7	12749.3	12661	12485.9	12810.6	12895.7	12261.1
583	Bacteria	Proteobacteria	Gammaproteobacteria	Alteromonadales	Alteromonadaceae	unclassified	unclassified	GQ495024.1 gg_id:581173 Pseudoalteromonas sp. str. W-14-2	0.725566	0.333382	0.370458	0.255724	0.303854	0.846407	0.132217	0.900384	1.20718	1	1	1	8	9726.04	10057.9	10950.8	9923.57	11720.1	9314.38	9589.74	11422.1	10818.4	9998.84	9391.39	9388.6
584	Bacteria	Proteobacteria	Gammaproteobacteria	Pseudomonadales	Pseudomonadaceae	Pseudomonas	unclassified	AY091631.1 gg_id:123196 Pseudomonas sp. str. PH-05	0.00555921	0.0161808	0.119625	0.131734	0.357678	0.86341	14.1235	3.03562	0.952458	1	1	1	8	11874.4	11704.5	12421	11449	11263	11666.2	12893.5	12266.1	12500.1	11923.8	12789	12489.6
585	Bacteria	Proteobacteria	Gammaproteobacteria	Oceanospirillales	Alcanivoracaceae	Alcanivorax	unclassified	GQ009749.1 gg_id:499916 Topographical and Temporal Human Skin Microbiome skin plantar heel clone nbw779a01c1	0.928389	0.389751	0.320701	0.234931	0.227179	0.817529	0.00860103	1.12061	1.71107	1	1	1	8	9301.34	8957.32	10924.2	10326.3	9635.96	9623.56	12013	9656.67	9476.28	8779.44	9631.58	8912.15
586	Bacteria	Proteobacteria	Gammaproteobacteria	Pseudomonadales	Pseudomonadaceae	Pseudomonas	unclassified	EU071502.1 gg_id:238253 and resistance microorganisms European clean room ESTEC HYDRA facility clone EHFS1_S10c	0.00054162	0.00632259	0.126214	0.135809	0.508975	0.871265	30.7911	2.91375	0.477807	1	1	1	8	13835.7	13318.7	12155.1	13465.8	13491.6	13316.8	10431.6	11612	11339.1	12152.6	11888.3	11619.6
587	Bacteria	Proteobacteria	Gammaproteobacteria	Oceanospirillales	Oceanospirillaceae	Amphritea	unclassified	AM930471.1 gg_id:275885 involved Tripneustes gratilla (Echinoidea) cloning and FISH host body wall lesions clone 3.22	0.00240563	0.011244	3.7e-07	0.000337954	0.0214317	0.662569	19.0285	227.98	8.13068	1	1	1	8	12118.2	11436.4	12111.1	6054.38	6454.95	7055.68	10475.1	9684.51	9035.78	6042.45	6464.77	5702.73
589	Bacteria	Proteobacteria	Gammaproteobacteria	Pseudomonadales	Pseudomonadaceae	Pseudomonas	unclassified	EU538018.1 gg_id:282396 profile human microbiota antecubital fossa (inner elbow) skin clone nbt225a06	0.0189555	0.032179	0.00081458	0.00913955	0.903407	0.896451	8.5935	27.1215	0.0156906	1	1	1	8	11831.9	12664.6	11920.2	13551	12873.9	13448.5	11770.4	11554.9	11012.5	12665.8	12998.4	12300.7
591	Bacteria	Proteobacteria	Gammaproteobacteria	Pseudomonadales	Pseudomonadaceae	Pseudomonas	unclassified	X86623.1 gg_id:8602 Pseudomonas sp str. 2E-14 2A	0.358694	0.209551	0.807425	0.399242	0.814129	0.890482	0.948213	0.063483	0.0590433	1	1	1	8	11244.3	11021.3	12005.2	11048.9	12181.2	10354	9714.84	11879.4	10988.5	10937.5	10305.6	11327.3
592	Bacteria	Proteobacteria	Gammaproteobacteria	Oceanospirillales	Alcanivoracaceae	Alcanivorax	unclassified	EU440954.1 gg_id:345659 Alcanivorax sp. str. 2PR511-6	0.639766	0.307458	0.00943035	0.0307942	0.47368	0.870174	0.23653	11.5258	0.565274	1	1	1	8	10865	11065.4	11353.6	11963.4	11756.3	11852.5	10781.4	11637	11548.8	12193.3	11566.5	11665.9
595	Bacteria	Proteobacteria	Gammaproteobacteria	Pseudomonadales	Pseudomonadaceae	Pseudomonas	unclassified	EU538325.1 gg_id:285758 profile human microbiota antecubital fossa (inner elbow) skin clone nbt83d10	0.0384711	0.049256	0.529339	0.314662	0.278391	0.835998	6.12057	0.432264	1.35228	1	1	1	8	11669.7	11771.9	12003.2	12244	12356.5	12275.5	13258.4	12520.7	12525.2	11966.9	13495.3	12444.7
596	Bacteria	Proteobacteria	Gammaproteobacteria	Pseudomonadales	Pseudomonadaceae	Pseudomonas	unclassified	EU537274.1 gg_id:282810 profile human microbiota antecubital fossa (inner elbow) skin clone nbt72c03	0.0461561	0.0553256	0.0254585	0.0533687	0.373523	0.86341	5.55662	7.50632	0.888307	1	1	1	8	11538	12222.1	11793.7	12673.5	11970.4	12316.8	11767.2	10861.9	10341.5	11695.9	12010.1	12147.2
600	Bacteria	Proteobacteria	Gammaproteobacteria	Alteromonadales	Alteromonadaceae	Glaciecola	unclassified	Y18230.1 gg_id:202397 macleodii- and cellular rDNAs Mediterranean seawater mesocosm experiment Alteromonas macleodii clone 7B113	0.752668	0.341792	0.00762165	0.0275939	0.773619	0.885286	0.106384	12.5305	0.0885425	1	1	1	8	10526.9	11059.3	11322.1	9212.04	10128.3	10013.8	11851.9	10623	10459.9	9776.68	10425.7	9729.45
601	Bacteria	Proteobacteria	Gammaproteobacteria	Oceanospirillales	OM60	unclassified	unclassified	GU061452.1 gg_id:593389 and function microbial mesoscale eddy perturbations South China Sea clone CE1-DCM-73	0.0127378	0.0253345	0.151027	0.150737	0.207752	0.815984	10.1979	2.52065	1.87825	1	1	1	8	9844.19	10796.7	11220.8	11494.2	11144.2	11390.6	11446.2	11965.6	11793.5	11401.4	12045.6	11917.4
604	Bacteria	Proteobacteria	Gammaproteobacteria	Oceanospirillales	HTCC2188	unclassified	unclassified	EU799676.1 gg_id:306629 It's all ranking aquatic Newport Harbour RI clone 1C227304	0.567773	0.284016	0.156394	0.153767	0.946229	0.899807	0.354988	2.4468	0.00484258	1	1	1	8	12467.5	12982.1	13661.3	13448.7	13190.3	13437.4	13107	13120.8	13223.1	13552.8	13889.6	13063.8
609	Bacteria	Proteobacteria	Gammaproteobacteria	Methylococcales	Methylococcaceae	unclassified	unclassified	EU144026.1 gg_id:252662 Methylomicrobium agile str. ATCC 35068	0.246823	0.164127	0.0420471	0.0708493	0.306694	0.846653	1.56108	5.84184	1.1921	1	1	1	8	11828.8	11863.2	11162.1	11411.7	12113.6	12336.1	11256.6	10926.2	10891.8	12301.9	12197.2	11242.5
610	Bacteria	Proteobacteria	Gammaproteobacteria	Alteromonadales	Colwelliaceae	Colwellia	unclassified	AF530146.1 gg_id:103969 Colwellia sp. str. MGP-59	0.129501	0.106818	0.0513238	0.0799616	0.936902	0.898861	2.85603	5.24073	0.00667278	1	1	1	8	11684	12008.3	13410.8	12064.3	11243.9	11764.9	13218.5	12747	12766.6	12391.5	11984.5	12175.9
611	Bacteria	Proteobacteria	Gammaproteobacteria	Pseudomonadales	Pseudomonadaceae	Pseudomonas	Pseudomonas umsongensis	GU191930.1 gg_id:588031 Pseudomonas putida str. SB 3057	0.56431	0.282895	0.0181678	0.0444207	0.894562	0.896451	0.361516	8.75699	0.0187166	1	1	1	8	11025.3	9838.84	10767.8	10992.3	12627.3	11046.6	10783.4	10932.8	10639.1	11754.3	11609.6	11757.5
612	Bacteria	Proteobacteria	Gammaproteobacteria	Chromatiales	Chromatiaceae	unclassified	unclassified	DQ811843.1 gg_id:172303 mangrove soil clone MSB-4E4	0.0289705	0.0413354	0.836738	0.407516	0.847819	0.892653	7.05602	0.0453221	0.0392902	1	1	1	8	10027	11480.5	13063.1	11469	11669.5	11451.8	12783.2	12469	12608.4	12607.8	12781.6	13021.5
613	Bacteria	Proteobacteria	Gammaproteobacteria	Pseudomonadales	Pseudomonadaceae	Pseudomonas	unclassified	FJ893018.1 gg_id:534589 Matriptase-deficient mice exhibit ichthyotic selective shift skin microbiota HM2; ear punch biopsy C57BL/6J (St14 hypo/-) mouse (2 months) clone nbt16d10	0.580099	0.288146	0.765838	0.38874	0.642812	0.873024	0.332411	0.0949569	0.232188	1	1	1	8	11725.1	11996.5	12574.7	12258.2	12200.5	11993.3	13440	11845.4	11959.4	11951.1	12112.2	12473.6
615	Bacteria	Proteobacteria	Gammaproteobacteria	Pseudomonadales	Pseudomonadaceae	Pseudomonas	unclassified	FJ892869.1 gg_id:560497 Matriptase-deficient mice exhibit ichthyotic selective shift skin microbiota HM1; ear punch biopsy C57BL/6J (St14 hypo/-) mouse (2 months) clone nbt14e08	0.433596	0.236846	0.00056803	0.00766209	0.11912	0.786875	0.679653	30.3435	3.04532	1	1	1	8	12620.3	12584.3	13345.7	12198.4	12336.5	12229.7	13342.5	12814.3	12830.2	11792	12009.7	11743.7
616	Bacteria	Proteobacteria	Gammaproteobacteria	Pseudomonadales	Pseudomonadaceae	Pseudomonas	unclassified	EF102848.1 gg_id:238201 Pseudomonas putida str. N-5-143XBH	0.51731	0.267251	0.00328936	0.0179974	0.1293	0.787229	0.458757	17.0735	2.85951	1	1	1	8	13006.8	12626.7	12364.5	12939.8	13179.1	12959	12330.5	12173.2	12446.5	12852.8	13542	13131.7
617	Bacteria	Proteobacteria	Gammaproteobacteria	Alteromonadales	Alteromonadaceae	Glaciecola	unclassified	AJ548479.1 gg_id:89023 Glaciecola mesophila str. LMG 21855	0.064093	0.0679829	0.0234509	0.051517	0.380997	0.86341	4.60879	7.80064	0.859501	1	1	1	8	10583	11962.7	12149.1	10201.6	10161.2	10955.1	12092	11774	11936	11769	11317.4	11021.8
619	Bacteria	Proteobacteria	Gammaproteobacteria	Pseudomonadales	Pseudomonadaceae	Pseudomonas	unclassified	EU537051.1 gg_id:280037 profile human microbiota antecubital fossa (inner elbow) skin clone nbt219f07	0.301164	0.186603	0.38908	0.26319	0.843928	0.892653	1.22166	0.829335	0.0413569	1	1	1	8	13798.1	13352.1	12731.2	13562.8	13490.5	13447.3	13409.7	12649.1	12677.1	13006.2	14063.2	12641.7
620	Bacteria	Proteobacteria	Gammaproteobacteria	Pseudomonadales	Pseudomonadaceae	Pseudomonas	unclassified	EU536280.1 gg_id:280556 profile human microbiota antecubital fossa (inner elbow) skin clone nbt62a02	0.081835	0.0790899	0.195335	0.176352	0.564905	0.871862	3.95815	1.99681	0.360389	1	1	1	8	12504.6	12821	13170.4	13536.2	12877.1	13252.1	12792.1	12552	12344.9	12394.3	13199.3	12567.5
623	Bacteria	Proteobacteria	Gammaproteobacteria	Pseudomonadales	Pseudomonadaceae	Pseudomonas	unclassified	AY321588.1 gg_id:88851 Pseudomonas fluorescens str. CCUG32456A	0.980175	0.402327	0.582319	0.332547	0.652492	0.873263	0.000657	0.328451	0.21872	1	1	1	8	12778.7	12086.9	12653	12545.1	12425.7	12485.3	12933.5	12544.6	12333	12453.4	12854.3	11886.2
624	Bacteria	Proteobacteria	Gammaproteobacteria	Oceanospirillales	Oceanospirillaceae	unclassified	unclassified	NR_028788.1 gg_id:579521 Marinospirillum alkaliphilum str. Z4; JCM 11312	0.136588	0.110541	0.643727	0.352381	0.991795	0.905119	2.73793	0.230894	0.000113	1	1	1	8	10458	10846.6	10000.7	10664.7	10266.2	10874.7	9988.6	9611.45	9932.26	10138.1	8870.21	11046.8
626	Bacteria	Proteobacteria	Gammaproteobacteria	Pseudomonadales	Pseudomonadaceae	Pseudomonas	unclassified	EU539168.1 gg_id:280377 profile human microbiota antecubital fossa (inner elbow) skin clone nbt102a09	0.453654	0.244208	0.00111015	0.0107059	0.770325	0.885286	0.620249	24.5784	0.0912278	1	1	1	8	12119.2	12805.5	12628.1	13555.2	12963.7	13416.7	12632	12235	12128	13290.5	13429.2	12967.4
627	Bacteria	Proteobacteria	Gammaproteobacteria	Oceanospirillales	OM60	unclassified	unclassified	FJ203235.1 gg_id:320209 and White Plague Disease-Induced Changes Caribbean Coral Montastraea faveolata diseased tissue clone SHFG647	0.547822	0.277548	0.298642	0.225308	0.0560822	0.761915	0.393751	1.23541	4.98383	1	1	1	8	9862.07	9658.63	10026.1	10012.9	10629.7	10137.3	9754.6	11842.8	11095.4	9766.86	10212.6	9034.89
628	Bacteria	Proteobacteria	Gammaproteobacteria	Pseudomonadales	Pseudomonadaceae	Pseudomonas	unclassified	EF428995.1 gg_id:216433 Pseudomonas fluorescens	0.527078	0.270414	0.42846	0.278005	0.601107	0.871862	0.437155	0.695615	0.296205	1	1	1	8	9890.29	10090	11987.9	10663.9	10602.8	10387.1	11523.2	10747.4	11005.6	10798.4	10635.3	10347
630	Bacteria	Proteobacteria	Gammaproteobacteria	Pseudomonadales	Pseudomonadaceae	Pseudomonas	Pseudomonas umsongensis	AY050495.1 gg_id:32635 Pseudomonas corrugata str. SB4	0.0265758	0.0394282	4.5e-05	0.00241257	0.588756	0.871862	7.35493	63.4681	0.317152	1	1	1	8	11392.5	11510.3	10766.5	12618.2	12649.6	12363.4	11061.1	11058.1	10552	12091.4	12131.9	11886.6
631	Bacteria	Proteobacteria	Gammaproteobacteria	Pseudomonadales	Pseudomonadaceae	Pseudomonas	unclassified	EU538367.1 gg_id:284298 profile human microbiota antecubital fossa (inner elbow) skin clone nbt87f04	0.0514159	0.0592968	0.00935641	0.0307254	0.966173	0.90259	5.23547	11.562	0.0019144	1	1	1	8	11611.5	12196	12008.4	12413.1	12916.8	12391.8	12061.3	11189	11241.8	12082.3	12281.9	12083.2
637	Bacteria	Proteobacteria	Gammaproteobacteria	Alteromonadales	Alteromonadaceae	Alteromonas	unclassified	AM885869.1 gg_id:240896 Alteromonas macleodii R-28696	0.595685	0.293363	0.554513	0.323368	0.547909	0.871862	0.305283	0.380435	0.393576	1	1	1	8	9783.36	9720.47	11026.7	9811.2	10336	10407.5	9972.21	11841	11418.2	11695.9	11223.7	7463.84
639	Bacteria	Proteobacteria	Gammaproteobacteria	Pseudomonadales	Pseudomonadaceae	Pseudomonas	unclassified	FJ894557.1 gg_id:565334 Matriptase-deficient mice exhibit ichthyotic selective shift skin microbiota B2E; ear punch biopsy C57BL/6J mouse (8 weeks) clone nbt182f06	0.488031	0.256942	0.00352544	0.0184811	0.939688	0.899071	0.528329	16.6609	0.00609531	1	1	1	8	12339.8	12819.7	12483.7	13198.5	12928	13313.8	12773.2	12399.2	12190.5	13306.3	12823.2	12963
640	Bacteria	Proteobacteria	Gammaproteobacteria	Pseudomonadales	Pseudomonadaceae	Pseudomonas	Pseudomonas umsongensis	DQ981460.1 gg_id:205168 Pseudomonas putida SB5	0.258361	0.169098	0.00395571	0.0197917	0.392025	0.866662	1.48058	15.9914	0.818588	1	1	1	8	9625.94	8972.69	8526.79	9451.61	10591	10417.7	8469.98	8325.68	8043.16	10035.1	10949.5	9139.37
645	Bacteria	Proteobacteria	Gammaproteobacteria	Pseudomonadales	Pseudomonadaceae	Pseudomonas	unclassified	FJ894984.1 gg_id:560160 Matriptase-deficient mice exhibit ichthyotic selective shift skin microbiota BME; ear punch biopsy C57BL/6J mouse (8 weeks) clone nbt188e01	0.276831	0.17675	0.130512	0.138361	0.938644	0.898861	1.36179	2.83867	0.00630862	1	1	1	8	13011.9	13468.9	13622.9	14015.1	13321.9	13588.9	13506	13035.9	12923.5	13252.9	13551.7	13564.4
646	Bacteria	Proteobacteria	Gammaproteobacteria	Pseudomonadales	Pseudomonadaceae	Pseudomonas	unclassified	EU538332.1 gg_id:286926 profile human microbiota antecubital fossa (inner elbow) skin clone nbt83g07	0.971453	0.399906	1.613e-05	0.00137633	0.170431	0.79597	0.00136313	84.1092	2.26872	1	1	1	8	11559.4	11655.3	11583.5	12361.7	12370.1	12477.7	11564.6	11572.8	11198.5	12824	12606.6	12264.4
648	Bacteria	Proteobacteria	Gammaproteobacteria	Chromatiales	Chromatiaceae	unclassified	unclassified	FM877666.1 gg_id:366930 Microbial several mining wastes Bulgaria vicinity uranium mine Sliven clone Sliv-112	0.218894	0.151597	0.0504633	0.0790011	0.895332	0.896451	1.77986	5.29044	0.0184424	1	1	1	8	12723.7	12246	13035.8	12595.9	12053.6	12320.6	12459	12604.4	12368.9	12012.8	12361.3	11892.9
652	Bacteria	Proteobacteria	Gammaproteobacteria	Pseudomonadales	Pseudomonadaceae	Pseudomonas	unclassified	GU191929.1 gg_id:588639 Pseudomonas putida str. SB 3051	0.0444253	0.0540684	0.14942	0.149621	0.109591	0.785419	5.67266	2.54343	3.23919	1	1	1	8	10872.8	11353	11185	11845.3	12836.4	11561.3	12616.8	12242.7	12040.1	11578.6	12511.2	12638.7
653	Bacteria	Proteobacteria	Gammaproteobacteria	Pseudomonadales	Pseudomonadaceae	Pseudomonas	unclassified	GU191927.1 gg_id:584485 Pseudomonas monteilii str. SB 3078	0.307676	0.189559	0.00103778	0.0103265	0.878382	0.894817	1.18693	25.1154	0.0249598	1	1	1	8	11989.7	12222	11837.7	12612.5	13174.8	12449.1	12406.9	11980.1	12082.1	12853.7	12788.1	13156.7
654	Bacteria	Proteobacteria	Gammaproteobacteria	Oceanospirillales	Oceanospirillaceae	unclassified	unclassified	AM930473.1 gg_id:274407 involved Tripneustes gratilla (Echinoidea) cloning and FISH host body wall lesions clone 4.10	0.99367	0.405612	1.4e-06	0.000563447	0.00627266	0.527797	6.7e-05	160.953	13.4987	1	1	1	8	12643.4	12294.8	12851.7	9710.95	11002.5	10069.4	13755	13357.3	13527.7	9736.92	9413.41	8769.7
656	Bacteria	Proteobacteria	Gammaproteobacteria	Methylococcales	Methylococcaceae	unclassified	unclassified	AM936065.1 gg_id:564002 Dynamics during identified and SSU libraries pilot-scale bioremediation process hydrocarbon-contaminated soil clone CMPD2	0.639469	0.307392	0.790428	0.394507	0.592035	0.871862	0.236957	0.0755191	0.311497	1	1	1	8	13250.7	13471.7	13667.9	13669	13681.1	13663.5	14330.7	13316.7	13524.8	13455.1	14374.4	13130.8
658	Bacteria	Proteobacteria	Gammaproteobacteria	Pseudomonadales	Pseudomonadaceae	Pseudomonas	unclassified	FJ894054.1 gg_id:566587 Matriptase-deficient mice exhibit ichthyotic selective shift skin microbiota B1E; ear punch biopsy C57BL/6J mouse (8 weeks) clone nbt175e08	0.530914	0.271852	0.51443	0.309478	0.375623	0.86341	0.428879	0.465273	0.880124	1	1	1	8	12036.2	12330.9	12919.5	12594.8	12398.2	12491	13705.8	12338.1	12470.9	12343.2	12377.6	12544.9
659	Bacteria	Proteobacteria	Gammaproteobacteria	Thiotrichales	Piscirickettsiaceae	unclassified	unclassified	EU919781.1 gg_id:340144 Kongsfjorden western Spitsbergen Svalbard ocean water clone b59	0.0325769	0.0443906	0.0262485	0.0543513	0.746788	0.884363	6.66041	7.39842	0.11172	1	1	1	8	11906.4	11930.8	13266.6	12038.2	11401.6	11574.2	13795.4	13038.4	12823.5	12267.1	12570.8	12144.1
663	Bacteria	Proteobacteria	Gammaproteobacteria	Chromatiales	Ectothiorhodospiraceae	unclassified	unclassified	EF157077.1 gg_id:256826 Microbial natural asphalts rancho la brea heavy oil seeps Rancho La Brea tar pits clone 91-51	0.052092	0.0596633	0.325294	0.236802	0.789483	0.8874	5.19724	1.09817	0.0762216	1	1	1	8	12069.4	11050.5	12695.8	11888.4	11576.8	11686.5	12893.9	12512.9	12607.6	12572.2	11734.6	12568.6
666	Bacteria	Proteobacteria	Gammaproteobacteria	Pseudomonadales	Pseudomonadaceae	Pseudomonas	unclassified	Z76654.1 gg_id:8607 Pseudomonas amygdali str. LMG 2123T ()	0.00990092	0.0223471	0.0371289	0.0656395	0.00615405	0.527797	11.3037	6.23382	13.5962	1	1	1	8	10400.9	9862.14	10142.1	10109.3	11119.5	10003.7	11538.2	11888.4	11877.2	10609.2	9888.77	10508.4
668	Bacteria	Proteobacteria	Gammaproteobacteria	Oceanospirillales	HTCC2188	unclassified	unclassified	GQ349449.1 gg_id:588121 Metagenome versatile chemolithoautotroph expanding oceanic dead zones Saanich Inlet 200 m depth clone SHAS578	0.716786	0.330661	0.809521	0.399782	0.376824	0.86341	0.141277	0.0620764	0.875474	1	1	1	8	11983.8	12323.6	13342.6	13866	12707	12226.4	13015.4	12808	13099	12694.2	12641.6	12920.6
670	Bacteria	Proteobacteria	Gammaproteobacteria	Pseudomonadales	Pseudomonadaceae	Pseudomonas	Pseudomonas stutzeri	AF237677.1 gg_id:38888 Pseudomonas stutzeri str. M14C	0.488566	0.257132	0.963918	0.440759	0.777649	0.885286	0.526989	0.00217832	0.0853165	1	1	1	8	9998.43	10149.5	10304.3	10123.8	9862.52	10863.8	12527	9319.02	10256.9	9959.37	11305.2	10289.1
673	Bacteria	Proteobacteria	Gammaproteobacteria	Pseudomonadales	Pseudomonadaceae	Pseudomonas	unclassified	GQ900590.1 gg_id:574251 Pseudomonas putida str. MPR 4	0.826922	0.362539	0.275233	0.214606	0.885945	0.895635	0.051044	1.37162	0.0219272	1	1	1	8	13063.6	12764.4	13125.5	13066.5	13342.1	13014.5	13369	12721	12899.2	12893.7	13526.2	13174.8
675	Bacteria	Proteobacteria	Gammaproteobacteria	Alteromonadales	Colwelliaceae	Thalassomonas	unclassified	FJ791872.1 gg_id:513615 Unexpectedly archaeal species shift between rare and dominant over thousand year time scales carbonate chimney Lost City Hydrothermal Field clone SGXT439	0.29235	0.183086	0.339165	0.242763	0.615123	0.871862	1.27046	1.03318	0.273565	1	1	1	8	11970.8	13034.3	13715.5	12949.3	12532.1	12786.9	13742.5	13281.3	13209.6	13073.5	13328.6	12420
676	Bacteria	Proteobacteria	Gammaproteobacteria	Methylococcales	Crenotrichaceae	Crenothrix	Crenothrix polyspora	GQ390223.1 gg_id:548160 oxic-anoxic interface meromictic crater lake Lac Pavin clone eub62A8	0.00034953	0.00570846	0.256213	0.206655	0.562117	0.871862	35.1711	1.49517	0.365692	1	1	1	8	9706.21	10021.3	10029	10076.4	9674.28	9669.65	9258.81	8623.98	8976.83	8758.53	8990.38	8116.64
678	Bacteria	Proteobacteria	Gammaproteobacteria	Pseudomonadales	Pseudomonadaceae	Pseudomonas	unclassified	EU536583.1 gg_id:282830 profile human microbiota antecubital fossa (inner elbow) skin clone nbt63c09	0.532357	0.27235	0.97218	0.442738	0.0947831	0.785419	0.425797	0.00129453	3.58872	1	1	1	8	11366.4	11399.7	12100.7	12267.3	12482.2	12034.2	13642.5	11711.4	12042	11952.5	11664.9	11933.1
679	Bacteria	Proteobacteria	Gammaproteobacteria	Oceanospirillales	OM60	unclassified	unclassified	AM997950.1 gg_id:575798 and biogeography deep-sea surface sediments South Ocean Atlantic Ocean:South-Atlantic OceanGuinea Basin clone Ucc1553	0.418151	0.231458	0.0217531	0.0494887	0.795602	0.889147	0.728632	8.07558	0.0717358	1	1	1	8	11691.8	12709.8	13647.6	11476.6	11791.3	12171.1	12961	12852	13373.5	11972.2	12495.7	11565.1
687	Bacteria	Proteobacteria	Gammaproteobacteria	Pseudomonadales	Pseudomonadaceae	Pseudomonas	unclassified	EU538944.1 gg_id:283825 profile human microbiota antecubital fossa (inner elbow) skin clone nbt95f09	0.0250671	0.0380858	0.0446582	0.0735529	0.71295	0.878133	7.56134	5.65671	0.145344	1	1	1	8	11430.1	11324.8	11531.5	11925.6	11949.7	12204.8	12455.8	11806.4	12059.4	12672	13112.9	11834.7
688	Bacteria	Proteobacteria	Gammaproteobacteria	Oceanospirillales	HTCC2188	unclassified	unclassified	AY907800.1 gg_id:137086 identification picoplankton contrasting waters Arabian Sea water clone A714013	0.358622	0.20953	0.810748	0.399975	0.837099	0.892359	0.948513	0.0612607	0.0451183	1	1	1	8	11446.2	11301	11282.1	11394.7	11306.2	11637.9	11891.2	11659.3	11277.5	11171.1	12407.2	11273.2
694	Bacteria	Proteobacteria	Gammaproteobacteria	Alteromonadales	Colwelliaceae	Thalassomonas	unclassified	FJ203091.1 gg_id:324976 and White Plague Disease-Induced Changes Caribbean Coral Montastraea faveolata diseased tissue clone SHFG487	0.840389	0.366831	0.00229198	0.0150907	0.176503	0.79597	0.0432849	19.345	2.19767	1	1	1	8	12082.6	12177.6	13332.6	11916.9	11826.3	10743.1	13589.6	12988	12816.4	11616.7	10319.1	11192.8
695	Bacteria	Proteobacteria	Gammaproteobacteria	Oceanospirillales	Alteromonadaceae	HB2-32-21	unclassified	AM935433.1 gg_id:532686 Dynamics during identified and SSU libraries pilot-scale bioremediation process hydrocarbon-contaminated soil clone AMGH9	0.673798	0.318108	0.509221	0.307559	0.233305	0.819715	0.190804	0.477237	1.66241	1	1	1	8	11908.4	12147.9	12065.2	11854.9	11993.6	11908.4	12338	11604.8	11127.3	12176.8	12362	11737.4
697	Bacteria	Proteobacteria	Gammaproteobacteria	Oceanospirillales	Alteromonadaceae	Marinobacter	Marinobacter sp. ELB17	DQ521387.1 gg_id:164240 Marinobacter sp. str. ice-oil-325	0.900192	0.383082	0.0969565	0.116148	0.979724	0.905119	0.0167592	3.53312	0.000687	1	1	1	8	11725.4	13003.6	12611.8	12723.3	12928.9	12839.2	12647.3	12468.3	12319.2	12696.8	12967.7	12889.2
699	Bacteria	Proteobacteria	Gammaproteobacteria	Pseudomonadales	Pseudomonadaceae	Pseudomonas	unclassified	FJ894025.1 gg_id:554071 Matriptase-deficient mice exhibit ichthyotic selective shift skin microbiota B1E; ear punch biopsy C57BL/6J mouse (8 weeks) clone nbt175b08	0.304301	0.188124	0.585875	0.333862	0.258985	0.831263	1.20479	0.322175	1.47637	1	1	1	8	11479.5	12442.3	12230.1	12292.1	11986.4	12374.2	12736.2	11820.9	11685.6	11164.7	11980.9	11718
700	Bacteria	Proteobacteria	Gammaproteobacteria	Pseudomonadales	Pseudomonadaceae	Pseudomonas	unclassified	FJ424813.1 gg_id:364673 Pseudomonas sp. str. MS-3	0.00860788	0.0205169	0.849842	0.410863	0.859398	0.893841	11.9496	0.0382377	0.0334664	1	1	1	8	10514.5	11360.9	11181.7	10814.3	10803.2	11450.1	11756.8	11860	12184.4	11276.4	12758.8	12083.2
702	Bacteria	Proteobacteria	Gammaproteobacteria	Alteromonadales	Pseudoalteromonadaceae	Pseudoalteromonas	unclassified	FJ200643.1 gg_id:320146 Pseudoalteromonas marina str. C 90	0.114237	0.0982946	0.519688	0.31106	0.384935	0.864114	3.14201	0.453426	0.84468	1	1	1	8	12771.5	13767.5	13573.1	13613.9	13425	13212.7	13351.6	13444.3	12831.6	12861.8	12943.9	12917.6
703	Bacteria	Proteobacteria	Gammaproteobacteria	Pseudomonadales	Pseudomonadaceae	Pseudomonas	Pseudomonas chlororaphis	FJ652609.1 gg_id:541680 Pseudomonas chlororaphis str. BS1393	0.0771592	0.0762507	0.00415725	0.020246	0.649219	0.873255	4.11064	15.7084	0.223218	1	1	1	8	11157.3	11192.5	10955.5	11892.7	12452.5	11631.2	11871.6	11202.7	11736.3	11983.3	12166.9	12762.5
705	Bacteria	Proteobacteria	Gammaproteobacteria	Pseudomonadales	Pseudomonadaceae	Pseudomonas	unclassified	AJ871471.1 gg_id:110332 Pseudomonas luteola CP155-2	0.905511	0.384568	0.0319383	0.0601309	0.682429	0.873926	0.0150106	6.7263	0.180149	1	1	1	8	12378.5	12278	11883.1	12971.6	12409.6	12623.1	12438	12406.1	11961	12846	12741.1	12270.7
706	Bacteria	Proteobacteria	Gammaproteobacteria	Pseudomonadales	Pseudomonadaceae	Pseudomonas	unclassified	AF430121.1 gg_id:66816 Pseudomonas sp. str. VKM B-2265 dcm4	0.00639727	0.0174879	0.333817	0.240678	0.741758	0.883595	13.3987	1.05776	0.116402	1	1	1	8	10629	10758.7	11770.8	11651.9	11130.9	11369.3	11951.5	12145.5	11964.2	12655	11694.8	12209.8
707	Bacteria	Proteobacteria	Gammaproteobacteria	Pseudomonadales	Pseudomonadaceae	Pseudomonas	unclassified	EU538637.1 gg_id:283995 profile human microbiota antecubital fossa (inner elbow) skin clone nbt234d02	0.0333984	0.0449387	0.0142613	0.0390839	0.739442	0.883595	6.57802	9.72496	0.118594	1	1	1	8	12346.8	13284.9	12511	13821.6	13170.1	13802.8	12769.3	11881.3	11791.7	12823.4	13188.8	12554.5
709	Bacteria	Proteobacteria	Gammaproteobacteria	Alteromonadales	Pseudoalteromonadaceae	Pseudoalteromonas	unclassified	AJ507251.1 gg_id:59526 Pseudoalteromonas mariniglutinosa str. KMM 3635	0.685945	0.321456	0.116388	0.129726	0.540789	0.871862	0.175913	3.09876	0.408101	1	1	1	8	12328.4	11879.9	12858.5	12185.7	11760.1	11996.3	13386.4	12348.5	12393.2	12381.2	12407.3	10933.6
710	Bacteria	Proteobacteria	Gammaproteobacteria	Pseudomonadales	Pseudomonadaceae	Pseudomonas	unclassified	AJ534672.1 gg_id:75843 ground water deep-well injection disposal site radioactive wastes Tomsk-7 clone S15A-MN7 proteobacterium	0.883806	0.378685	0.0487616	0.0775205	0.904994	0.896451	0.0227647	5.39201	0.0151763	1	1	1	8	13062.5	12930.5	13712.6	12872.9	13178.5	12714	13264.4	13230	13328.5	13041.6	12883.2	12852.5
712	Bacteria	Proteobacteria	Gammaproteobacteria	Chromatiales	Chromatiaceae	unclassified	unclassified	DQ811842.1 gg_id:171222 mangrove soil clone MSB-4D7	0.00132308	0.00905064	0.529818	0.314737	0.966222	0.90259	23.2226	0.431232	0.00190888	1	1	1	8	13363.1	12213	11999.4	12269.8	12469.4	12198.6	9894.35	11408	11306.3	10573.2	10245.2	11061.9
716	Bacteria	Proteobacteria	Gammaproteobacteria	Pseudomonadales	Pseudomonadaceae	Pseudomonas	unclassified	AJ249382.1 gg_id:22698 Pseudomonas frederiksbergensis str. JAJ28	0.0588319	0.0644338	0.00689545	0.0261803	0.308722	0.847089	4.84776	13.0222	1.18145	1	1	1	8	10980	10758.9	10155.8	11119.6	11908.4	11761.9	11653.9	10952.1	11316.3	11692.8	12003.5	11780.9
717	Bacteria	Proteobacteria	Gammaproteobacteria	Pseudomonadales	Pseudomonadaceae	Pseudomonas	unclassified	EU539350.1 gg_id:283152 profile human microbiota antecubital fossa (inner elbow) skin clone nbt237c09	0.0190446	0.0322356	0.0131521	0.0372907	0.569241	0.871862	8.57556	10.0625	0.352244	1	1	1	8	11856.4	13001.5	12019.6	13611.6	12889	13558.7	12339.9	11379	11185.7	12368.9	12511.7	12202.9
721	Bacteria	Proteobacteria	Gammaproteobacteria	Pseudomonadales	Pseudomonadaceae	Pseudomonas	unclassified	EU348741.1 gg_id:272086 Pseudomonas putida soil	0.394695	0.222974	0.882359	0.419716	0.654695	0.873263	0.808958	0.02334	0.215725	1	1	1	8	12845	12711	11632.6	12657.7	12703.4	12601.2	13014.7	11836.6	11792.2	11249.4	13306.1	11697.2
722	Bacteria	Proteobacteria	Gammaproteobacteria	Pseudomonadales	Pseudomonadaceae	Pseudomonas	unclassified	EU537111.1 gg_id:279820 profile human microbiota antecubital fossa (inner elbow) skin clone nbt67a05	0.00255455	0.0115137	0.172697	0.163412	0.594297	0.871862	18.6411	2.24182	0.307637	1	1	1	8	13610.3	14106.8	13723.9	14057.1	14062.3	14144.1	13454.1	13316.7	13161.7	13254.3	13840.8	13215.3
726	Bacteria	Proteobacteria	Gammaproteobacteria	Pseudomonadales	Pseudomonadaceae	Pseudomonas	unclassified	EU536997.1 gg_id:280285 profile human microbiota antecubital fossa (inner elbow) skin clone nbt218e01	0.328937	0.198045	0.931204	0.432285	0.645291	0.873059	1.0807	0.00793609	0.228692	1	1	1	8	11337.9	11454.4	11638.9	11594.7	11405.7	11707	12623.6	11260.4	11624.4	11346.7	11698.9	12060.2
727	Bacteria	Proteobacteria	Gammaproteobacteria	Pseudomonadales	Pseudomonadaceae	Pseudomonas	Pseudomonas umsongensis	AB330416.1 gg_id:246575 Pseudomonas sp. str. BAM591	0.777326	0.348666	0.0002004	0.00478006	0.0854848	0.785419	0.0855733	41.4751	3.84674	1	1	1	8	10732.7	11106.8	10760.6	12120.2	12486.6	12014.8	11600.6	11156	10922.4	11978.9	11637.4	12206.5
728	Bacteria	Proteobacteria	Gammaproteobacteria	Pseudomonadales	Pseudomonadaceae	Pseudomonas	unclassified	FJ893409.1 gg_id:569655 Matriptase-deficient mice exhibit ichthyotic selective shift skin microbiota WT1; ear punch biopsy C57BL/6J mouse (2 months) clone nbt20h07	0.00055125	0.00632259	0.00669041	0.0256661	0.677904	0.873676	30.6248	13.1729	0.185689	1	1	1	8	11021.7	11317.2	11451.7	12036.9	11703.8	11902.1	12340.3	12163.2	12242.1	12567.1	13712.7	12817.2
729	Bacteria	Proteobacteria	Gammaproteobacteria	Oceanospirillales	Alteromonadaceae	Marinobacter	unclassified	AJ557854.1 gg_id:84236 Arctic deep sea Isolation common chemoorganotrophic oxygen-respiring polar current d 1210 (50 m above sediment Hakon Mosby Mud Vulcano (HMMV 72N 14E)) via serial dilution series applying 2 g/l yeast or meat extract artifical seawater	0.0502951	0.0584952	0.516362	0.309938	0.510927	0.871265	5.30028	0.460894	0.473293	1	1	1	8	10327.4	10667.1	11175.6	10714.2	10506.9	9970.81	11518.9	11085	10721.4	11410.4	11316.6	10604.8
730	Bacteria	Proteobacteria	Gammaproteobacteria	Pseudomonadales	Pseudomonadaceae	Pseudomonas	unclassified	EU535778.1 gg_id:283503 profile human microbiota antecubital fossa (inner elbow) skin clone nbt10f10	0.657298	0.312999	0.122663	0.133717	0.692801	0.875191	0.212219	2.97835	0.167826	1	1	1	8	11631.8	11121.7	10554.6	10721	11858.4	12113.9	10915.9	11193.2	11252.8	12232.2	12399.8	10977.3
736	Bacteria	Proteobacteria	Gammaproteobacteria	Pseudomonadales	Pseudomonadaceae	Pseudomonas	unclassified	FJ607148.1 gg_id:573718 Pseudomonas syringae pv. papulans str. ICMP 4044	0.970165	0.399634	0.455817	0.28878	0.937507	0.898861	0.001489	0.61411	0.00654513	1	1	1	8	11427.1	10515	9657.02	10966.9	10274.2	11528	10656.8	10922.4	10077.2	11042.8	11809.4	9755.29
739	Bacteria	Proteobacteria	Gammaproteobacteria	Pseudomonadales	Pseudomonadaceae	Pseudomonas	unclassified	DQ095887.1 gg_id:134099 Pseudomonas plecoglossicida str. R25	0.751971	0.341529	0.00114551	0.0108666	0.98797	0.905119	0.107009	24.3317	0.000242	1	1	1	8	8312.94	8674.81	9083.52	10743.2	12503	10801.4	7706.34	8318.45	9544.25	11520.1	9827.33	12147.8
742	Bacteria	Proteobacteria	Gammaproteobacteria	Pseudomonadales	Pseudomonadaceae	Pseudomonas	unclassified	FJ893902.1 gg_id:560794 Matriptase-deficient mice exhibit ichthyotic selective shift skin microbiota B1E; ear punch biopsy C57BL/6J mouse (4 weeks) clone nbt123d04	0.767028	0.34587	0.35124	0.247873	0.167637	0.79597	0.0939603	0.979794	2.30256	1	1	1	8	11577.8	11916.4	12113.3	12585.6	12398.9	12359.2	13094.2	11929.8	11846.5	12353.8	11878.2	12273.1
743	Bacteria	Proteobacteria	Gammaproteobacteria	Methylococcales	Methylococcaceae	unclassified	unclassified	AY007295.1 gg_id:22040 Methylobacter sp. str. LW12	0.038938	0.049678	0.0299243	0.0580905	0.645654	0.873059	6.08234	6.94555	0.228182	1	1	1	8	11280.5	11425.2	11923	11040.6	11300.7	11159.5	12489.7	11902.3	11775.3	11812.6	11217.7	11509.9
744	Bacteria	Proteobacteria	Gammaproteobacteria	Pseudomonadales	Pseudomonadaceae	Pseudomonas	unclassified	GQ497248.1 gg_id:544313 Pseudomonas sp. str. F2-2	0.11599	0.0992243	0.00801463	0.0282122	0.742562	0.883595	3.10668	12.2883	0.115646	1	1	1	8	12508.4	13202.7	12460.7	13472.7	13175.6	13723.6	12834.3	11985.6	11890.4	12863.6	13532	12987.6
746	Bacteria	Proteobacteria	Gammaproteobacteria	Chromatiales	Chromatiaceae	unclassified	unclassified	FJ937836.1 gg_id:397082 Marine Sponge Gelliodes carnosa coastal waters Lingshui Bay Hainan Island South China Sea clone MWLSB49	0.0329257	0.0446489	0.256639	0.206764	0.11734	0.785419	6.62512	1.49226	3.07996	1	1	1	8	10496.7	10096.9	11444.7	10941.5	10961.5	10508.3	11568.4	11982.2	11515.2	11082.4	11141.1	10760.6
747	Bacteria	Proteobacteria	Gammaproteobacteria	Oceanospirillales	Endozoicimonaceae	Endozoicimonas	unclassified	AB205011.1 gg_id:113799 Spongiobacter nickelotolerans str. 00P-Ni033-1-1-2	0.801864	0.355539	0.204096	0.180666	0.0406926	0.735339	0.0672974	1.91213	5.94374	1	1	1	8	8735.96	9125.34	8428.73	9767.11	11173.1	10716.5	10235.8	9924.23	9189.98	10002.2	10083.9	7781.89
748	Bacteria	Proteobacteria	Gammaproteobacteria	Pseudomonadales	Pseudomonadaceae	Pseudomonas	unclassified	AM933508.1 gg_id:324712 Pseudomonas antarctica FB16	0.0628141	0.0670937	0.569209	0.328286	0.445656	0.870174	4.66451	0.352305	0.643393	1	1	1	8	11145.3	10996.3	11847.4	11307.2	11975.5	11800.9	12907.4	11610.5	11794.1	12065.7	12015.6	12067
749	Bacteria	Proteobacteria	Gammaproteobacteria	Pseudomonadales	Pseudomonadaceae	Pseudomonas	unclassified	EU538247.1 gg_id:286083 profile human microbiota antecubital fossa (inner elbow) skin clone nbt83g04	0.757427	0.343199	0.596147	0.337101	0.606909	0.871862	0.102172	0.304502	0.286689	1	1	1	8	11811.5	12015	12574.2	12213.2	12134.2	12038.3	13469.4	11808.7	11898.8	11781.4	12145.1	12263.4
750	Bacteria	Proteobacteria	Gammaproteobacteria	Pseudomonadales	Pseudomonadaceae	Pseudomonas	unclassified	EU538994.1 gg_id:286958 profile human microbiota antecubital fossa (inner elbow) skin clone nbt98f12	0.36987	0.214178	0.16798	0.160493	0.551664	0.871862	0.902718	2.29837	0.386067	1	1	1	8	11467.1	11723.6	11956.6	12141.4	11974.5	12022.5	12042.8	10785.1	10578.8	12242.7	12695.7	10835.8
751	Bacteria	Proteobacteria	Gammaproteobacteria	Pseudomonadales	Pseudomonadaceae	Pseudomonas	unclassified	AY622264.1 gg_id:99494 subsurface soil clone S-A1	0.145394	0.115136	0.0832195	0.105614	0.588471	0.871862	2.60199	3.91514	0.317645	1	1	1	8	12900.2	12061.2	10299.3	12277.9	12684.8	12188.1	10399.4	10819.3	11134.7	12323.6	11178.1	12247.3
752	Bacteria	Proteobacteria	Gammaproteobacteria	Pseudomonadales	Pseudomonadaceae	Pseudomonas	unclassified	AB021381.1 gg_id:8570 Pseudomonas fuscovaginae str. MAFF 301177T	0.503914	0.262628	0.0012778	0.011385	0.611537	0.871862	0.489663	23.487	0.279246	1	1	1	8	10294.2	10356.1	9924.99	11464.6	12289.6	11686.2	9276.91	10425.6	10717.7	10954.7	11375.5	11998.4
756	Bacteria	Proteobacteria	Gammaproteobacteria	Pseudomonadales	Pseudomonadaceae	Pseudomonas	unclassified	AJ297354.1 gg_id:70736 Pseudomonas sp. str. FAIR/BE/F/GH39	0.593457	0.292529	0.00037174	0.00616995	0.576957	0.871862	0.309066	34.5257	0.33807	1	1	1	8	6896.46	6937.25	8141.13	9217.68	11484.5	9705.23	7483.28	8173.28	7803.57	10263.6	9590.07	10520.5
758	Bacteria	Proteobacteria	Gammaproteobacteria	Alteromonadales	Alteromonadaceae	Alteromonas	unclassified	AF114496.1 gg_id:8875 attached marine recovered deep chlorophyll maximum depth clone proteobacterium	0.691915	0.323473	0.747479	0.383223	0.163561	0.79597	0.168858	0.111086	2.35332	1	1	1	8	9673.03	10433	10950.6	10502.7	11491.4	10178.6	10425.9	11456	10982.5	10447.9	10378.8	10302
760	Bacteria	Proteobacteria	Gammaproteobacteria	Pseudomonadales	Pseudomonadaceae	Pseudomonas	unclassified	DQ084462.1 gg_id:134086 Pseudomonas sp. str. CSS-1	0.679383	0.319702	0.00023602	0.00491546	0.516468	0.871665	0.183868	39.5288	0.460655	1	1	1	8	11533.3	11827.1	11902.5	12786.7	13133.5	12724.9	11194.4	11543.5	12374.3	13024.6	13306	12982.3
761	Bacteria	Proteobacteria	Gammaproteobacteria	Pseudomonadales	Pseudomonadaceae	Pseudomonas	unclassified	EU537986.1 gg_id:282145 profile human microbiota antecubital fossa (inner elbow) skin clone nbt228e02	0.499705	0.260975	0.00309293	0.0175733	0.366973	0.86341	0.499691	17.4461	0.914305	1	1	1	8	10069.1	10295.5	10299.3	12155.3	13528.6	11398.1	10570.9	10427.9	11744.5	11750.2	12078.3	12941.8
762	Bacteria	Proteobacteria	Gammaproteobacteria	Chromatiales	Chromatiaceae	unclassified	unclassified	EU236293.1 gg_id:290042 Haliclona gellius: sponge and symbionts 13 m depth Pacific Ocean clone Hg9Co20	0.526566	0.270232	0.982453	0.445278	0.376953	0.86341	0.438268	0.000515	0.874977	1	1	1	8	11765.5	11277.1	12289.4	12123.2	10920.7	10819.4	10676.5	12067.5	12168.9	12727.5	10624.4	12960.2
763	Bacteria	Proteobacteria	Gammaproteobacteria	Pseudomonadales	Pseudomonadaceae	Pseudomonas	unclassified	DQ119111.1 gg_id:132307 Pseudomonas putida	0.00383594	0.0134579	0.0065452	0.0253345	0.0660769	0.773459	16.1682	13.2832	4.52512	1	1	1	8	12881.8	13062.7	12601.4	13166.2	13190.3	12816.2	12200.6	11981.2	11824.5	12895.4	13041.8	12453.2
766	Bacteria	Proteobacteria	Gammaproteobacteria	Pseudomonadales	Pseudomonadaceae	Pseudomonas	unclassified	DQ095885.1 gg_id:129354 Pseudomonas monteilii str. R23	0.0159513	0.0290618	0.0001052	0.00339707	0.0350942	0.716238	9.26962	49.9661	6.4158	1	1	1	8	12664.5	12893.4	12652.1	13509.6	13196.4	13533.8	11972	12304.4	11437.4	13306.9	13497.4	13206.6
769	Bacteria	Proteobacteria	Gammaproteobacteria	Sedimenticolales	Sedimenticolaceae	Sedimenticola	unclassified	AM882519.1 gg_id:331064 Structure along hydrocarbon contamination coastal sediment oil polluted water petrochemical treatment plant clone 11 EDB1	0.722397	0.332533	0.153032	0.151721	0.10285	0.785419	0.135447	2.49265	3.39015	1	1	1	8	10875.7	9104.01	11004.1	10895	10548.7	9823.53	11130.1	11063.8	11175.2	9575.16	9828.83	10272.6
770	Bacteria	Proteobacteria	Gammaproteobacteria	Pseudomonadales	Pseudomonadaceae	Pseudomonas	unclassified	AB126621.2 gg_id:104655 Pseudomonas japonica str. IAM 15071	0.66137	0.314214	0.00017558	0.0045052	0.898454	0.896451	0.206804	43.1072	0.0173517	1	1	1	8	11175.8	10905.1	10777.9	12038	13004.4	12133.7	10965.5	10373.6	11126.2	12081.8	12163.1	12714.4
771	Bacteria	Proteobacteria	Gammaproteobacteria	Pseudomonadales	Pseudomonadaceae	Pseudomonas	unclassified	AB060137.1 gg_id:62341 Pseudomonas cremoricolorata str. IAM 1541T	0.260204	0.169806	0.0139877	0.0386655	0.38516	0.86419	1.46818	9.80508	0.843839	1	1	1	8	9481.41	10505.5	10761.3	11372.5	12136.5	11194.2	10718.2	11324	10786.5	11188.4	12432.6	11368.4
772	Bacteria	Proteobacteria	Gammaproteobacteria	Oceanospirillales	Alteromonadaceae	Cellvibrio	unclassified	GQ263640.1 gg_id:576714 Structure Simulated Level Waste Site simulated level waste site clone FW3_27C	0.125559	0.10471	0.1658	0.15922	0.424542	0.869235	2.92549	2.32523	0.708009	1	1	1	8	12669.4	12533.9	12087.9	12677.4	12426	12651.2	11620.6	12047.6	11892.5	12630.6	12908.4	11626.4
774	Bacteria	Proteobacteria	Gammaproteobacteria	Pseudomonadales	Pseudomonadaceae	Pseudomonas	Pseudomonas chlororaphis	DQ073039.1 gg_id:128103 Pseudomonas fluorescens str. PCL1606	0.787406	0.3514	0.00312205	0.0176497	0.766592	0.885286	0.0777773	17.389	0.0943245	1	1	1	8	11494.9	11600.5	11107.9	12339.8	13226.7	11930.3	11470.8	10727	11981.4	12499.6	12537.9	12958.9
775	Bacteria	Proteobacteria	Gammaproteobacteria	Pseudomonadales	Pseudomonadaceae	Pseudomonas	unclassified	EU537931.1 gg_id:285392 profile human microbiota antecubital fossa (inner elbow) skin clone nbt227e04	0.0798078	0.0777279	0.0636472	0.0902814	0.751121	0.884586	4.02285	4.62805	0.107774	1	1	1	8	13599.1	13342.6	14186.4	13500.2	13267.7	13449.9	13151.7	13531.2	13607.6	13321.3	12827.4	12903.6
777	Bacteria	Proteobacteria	Gammaproteobacteria	Oceanospirillales	125ds10	unclassified	unclassified	DQ463205.1 gg_id:157299 Acid Drainage Tong Lushan Copper Mine China acid mine drainage clone tls3-10	0.757806	0.343317	0.0350799	0.0633691	0.944331	0.899807	0.10184	6.41713	0.00519123	1	1	1	8	10662.3	10820.8	10456.5	9483.79	9545.47	10060.1	10129.1	10750.2	10632.3	8406.94	9682.12	10730
778	Bacteria	Proteobacteria	Gammaproteobacteria	Pseudomonadales	Pseudomonadaceae	Pseudomonas	unclassified	AM495723.1 gg_id:217056 Pseudomonas syringae str. ISF FR1	0.0455373	0.0548109	0.00145036	0.0121765	0.193275	0.807397	5.59746	22.5364	2.01748	1	1	1	8	9534.92	9173	8828.26	10078	10471.5	10308.2	6751.18	8734.89	8269.96	10301.3	9890	9722.4
783	Bacteria	Proteobacteria	Gammaproteobacteria	Pseudomonadales	Pseudomonadaceae	Pseudomonas	unclassified	EU169178.1 gg_id:252479 Pseudomonas tolaasii str. B14	0.0683012	0.0704221	0.62638	0.347279	0.443141	0.869808	4.43507	0.256221	0.650817	1	1	1	8	11525.5	11275.2	11820.8	11624.6	12005	11904.3	12919.2	11882.5	11843.9	11897.7	12604.6	11934.4
784	Bacteria	Proteobacteria	Gammaproteobacteria	Pseudomonadales	Pseudomonadaceae	unclassified	unclassified	DQ824723.1 gg_id:194608 human fecal clone RL185_aaj72c07	0.391564	0.221921	0.361658	0.252082	0.461707	0.870174	0.820263	0.935935	0.597644	1	1	1	8	10168.9	10743.7	12579.2	11587.1	11220.5	10441.2	12229.2	11911.7	11450.4	11093.6	11101.7	11219.3
785	Bacteria	Proteobacteria	Gammaproteobacteria	Pseudomonadales	Pseudomonadaceae	Pseudomonas	unclassified	EU877078.1 gg_id:345765 Pseudomonas putida str. EC1_2004	0.426023	0.234206	0.695487	0.368322	0.694414	0.875191	0.703302	0.164719	0.165956	1	1	1	8	11081.1	11418.9	12046	11305.2	11534.5	11705.1	11938.3	11781.3	11196.9	11926.5	12585.4	11103.2
787	Bacteria	Proteobacteria	Gammaproteobacteria	Pseudomonadales	Pseudomonadaceae	Pseudomonas	unclassified	EU118779.1 gg_id:251758 Pseudomonas putida str. AGL 13	0.963553	0.398272	0.0547989	0.0830062	0.521749	0.871862	0.00222274	5.05029	0.448843	1	1	1	8	11439.7	11566.1	11144.4	11726.7	12536.7	11938.5	11090	11761.1	11737.1	11580.5	11594.7	12522.3
789	Bacteria	Proteobacteria	Gammaproteobacteria	Oceanospirillales	Oceanospirillaceae	Marinomonas	unclassified	EU188441.1 gg_id:362238 Marinomonas sp. str. IVIA-Po-185	0.895005	0.381633	0.0768115	0.101093	0.456282	0.870174	0.0185586	4.12246	0.612795	1	1	1	8	11304.3	12836.2	12133.5	11805.8	11561.7	11263.2	12597.8	12229.3	12298.5	12325.3	11295.3	9799.54
796	Bacteria	Proteobacteria	Gammaproteobacteria	Pseudomonadales	Pseudomonadaceae	Pseudomonas	unclassified	AY303292.1 gg_id:130388 Pseudomonas sp. str. ps4-14	0.10164	0.0912085	0.00394627	0.0197893	0.151945	0.793676	3.41863	16.0051	2.50777	1	1	1	8	12220.6	12211.9	11414.6	12665.1	12506.5	12737.2	11089.3	10676.3	11153.6	12561.8	13381.8	11738.8
799	Bacteria	Proteobacteria	Gammaproteobacteria	Alteromonadales	Pseudoalteromonadaceae	Pseudoalteromonas	unclassified	DQ492784.1 gg_id:158866 Pseudoalteromonas sp. str. BSi20612	0.917249	0.387427	0.0297586	0.0578865	0.302541	0.845527	0.0114978	6.96443	1.21423	1	1	1	8	12021.8	11789.3	11726.5	10740.4	11097	11236.4	13853.3	11646	11632.8	10969.5	11283.2	8882.84
801	Bacteria	Proteobacteria	Gammaproteobacteria	Oceanospirillales	Alteromonadaceae	Marinobacter	unclassified	EU432582.1 gg_id:262300 Marinobacter sp. str. 10050	0.782606	0.350112	0.855831	0.41245	0.378637	0.86341	0.081439	0.0352088	0.868501	1	1	1	8	10372	11305.2	11128.9	10862.9	10639.1	10764.6	10482.9	11001.9	10438.9	11275.9	11224.1	10235.2
803	Bacteria	Proteobacteria	Gammaproteobacteria	Pseudomonadales	Pseudomonadaceae	Pseudomonas	unclassified	DQ536512.1 gg_id:160564 Pseudomonas trivialis str. BIHB 728	0.0681798	0.0703576	0.244293	0.200613	0.277049	0.835998	4.43989	1.57944	1.36046	1	1	1	8	9895.99	9681.46	9645.76	9653.16	10942.7	11263.8	10135.1	11253.5	11396.3	11203.7	11398.6	10281
804	Bacteria	Proteobacteria	Gammaproteobacteria	Pseudomonadales	Pseudomonadaceae	Pseudomonas	unclassified	EU539847.1 gg_id:285307 profile human microbiota antecubital fossa (inner elbow) skin clone nbt106c11	0.114818	0.0986438	0.180842	0.168109	0.292674	0.841767	3.13024	2.1489	1.26863	1	1	1	8	12366.9	12626.4	13740.4	12744.3	12980.1	12761.2	13954.8	13356.6	13539	13190.5	12690	13075.1
805	Bacteria	Proteobacteria	Gammaproteobacteria	Pseudomonadales	Pseudomonadaceae	Pseudomonas	unclassified	EU215454.1 gg_id:367789 Pseudomonas sp. str. PTPbra-1	0.0433628	0.0532456	0.378791	0.259053	0.846833	0.892653	5.74678	0.867911	0.0398088	1	1	1	8	13182.5	12537.2	12787.3	12801.9	12588	12592.6	12784.3	12277.2	12241.3	12617.9	12085.4	12259.9
814	Bacteria	Proteobacteria	Gammaproteobacteria	Oceanospirillales	Oceanospirillaceae	Marinomonas	unclassified	DQ520888.1 gg_id:161293 Marinomonas sp. str. BSi20461	0.380529	0.217929	0.0640504	0.0906338	0.578807	0.871862	0.861281	4.61062	0.334729	1	1	1	8	9594.71	11007.8	11659.8	10738.4	9670.43	9295.37	12425.6	11051.1	11242.6	11398.2	9627.3	9248.65
815	Bacteria	Proteobacteria	Gammaproteobacteria	Oceanospirillales	Halomonadaceae	unclassified	unclassified	EU735657.1 gg_id:309472 archaeal structures oil contaminated and soils China pristine soil Jidong Oilfield clone SN30	0.345867	0.204849	0.0122132	0.0357546	0.131366	0.787229	1.0032	10.3775	2.82415	1	1	1	8	11482.2	9623.38	11456.4	9801.36	10415.5	10145.6	12333.9	10124.8	11072.5	8898.14	9323.45	8312.32
817	Bacteria	Proteobacteria	Gammaproteobacteria	Pseudomonadales	Pseudomonadaceae	Pseudomonas	unclassified	EU538933.1 gg_id:284429 profile human microbiota antecubital fossa (inner elbow) skin clone nbt95e03	0.707142	0.327867	0.720598	0.375127	0.483668	0.870174	0.151632	0.137301	0.539355	1	1	1	8	13660.5	13930	14325.4	14338.1	13989.3	14180.7	14383.1	14099.2	14035.9	14009.3	14603.2	13710.7
823	Bacteria	Proteobacteria	Gammaproteobacteria	Pseudomonadales	Pseudomonadaceae	Pseudomonas	unclassified	FJ893378.1 gg_id:543253 Matriptase-deficient mice exhibit ichthyotic selective shift skin microbiota WT1; ear punch biopsy C57BL/6J mouse (2 months) clone nbt20e07	0.437765	0.238483	0.00569051	0.0236457	0.201647	0.815984	0.66693	14.0012	1.93529	1	1	1	8	12020.8	12376.4	12528.5	12722.3	12683.7	12630.4	12554.7	12301	11798.5	13319.4	13003.1	12756.9
824	Bacteria	Proteobacteria	Gammaproteobacteria	Pseudomonadales	Pseudomonadaceae	Pseudomonas	unclassified	FJ894829.1 gg_id:567640 Matriptase-deficient mice exhibit ichthyotic selective shift skin microbiota BME; ear punch biopsy C57BL/6J mouse (4 weeks) clone nbt136b11	0.100018	0.0902293	0.0241834	0.0522346	0.816024	0.890482	3.45747	7.68969	0.0578191	1	1	1	8	11432.2	11520.5	10847.5	12144.6	11974.4	12284.8	12061.4	11700.8	11852.2	11919.3	13617	12266.2
827	Bacteria	Proteobacteria	Gammaproteobacteria	Pseudomonadales	Pseudomonadaceae	Pseudomonas	unclassified	EU539348.1 gg_id:286481 profile human microbiota antecubital fossa (inner elbow) skin clone nbt237c07	0.641017	0.307867	0.918702	0.42913	0.367099	0.86341	0.234741	0.0110958	0.913797	1	1	1	8	11845.9	12202.8	12750.6	12647.3	12375.6	12441.8	13448.4	12254.9	12222.8	12570	12000	12525.8
832	Bacteria	Proteobacteria	Gammaproteobacteria	Pseudomonadales	Pseudomonadaceae	Pseudomonas	unclassified	EU540256.1 gg_id:282554 profile human microbiota antecubital fossa (inner elbow) skin clone nbt248b08	0.106588	0.09426	0.03762	0.0661347	0.104578	0.785419	3.30491	6.19179	3.35026	1	1	1	8	11763.5	11311.4	11820.4	11486.9	11252.4	11533.2	11201.8	12236.2	11469	11163.9	10286.5	9368.68
836	Bacteria	Proteobacteria	Gammaproteobacteria	Pseudomonadales	Pseudomonadaceae	Pseudomonas	unclassified	EU465095.1 gg_id:289664 African elephant feces clone AFYEL_aaj68a05	0.00995483	0.0224076	0.707129	0.371137	0.678714	0.873772	11.2791	0.151645	0.18469	1	1	1	8	11627.1	12220.6	12372.9	12059.2	11713.9	12398.6	12264.9	13714.3	13796.2	14168.8	12464.7	14136
840	Bacteria	Proteobacteria	Gammaproteobacteria	Chromatiales	Chromatiaceae	unclassified	unclassified	GU118056.1 gg_id:580801 Threatened Corals Provide Microbial Habitats clone Apal_E11	0.947751	0.394162	0.890487	0.421837	0.528523	0.871862	0.00457191	0.0202025	0.434023	1	1	1	8	7431.46	6898.38	7758.42	7352.94	7391.4	6343.15	7576.02	6979.85	6624.73	7905.99	7965.36	5954.83
841	Bacteria	Proteobacteria	Gammaproteobacteria	Pseudomonadales	Pseudomonadaceae	Pseudomonas	unclassified	EU539850.1 gg_id:284339 profile human microbiota antecubital fossa (inner elbow) skin clone nbt106d09	0.0261836	0.0391019	0.00723053	0.0268126	0.762417	0.884819	7.40714	12.7876	0.0978559	1	1	1	8	12151.2	13123.2	12982.5	13359.5	13436.6	13386.1	13239.6	13246.6	13273	13741	14034	13599.7
842	Bacteria	Proteobacteria	Gammaproteobacteria	Pseudomonadales	Pseudomonadaceae	Pseudomonas	unclassified	AY491973.1 gg_id:99308 Pseudomonas putida str. 1290	0.91422	0.386643	0.305627	0.228255	0.917435	0.896573	0.0123587	1.19774	0.011446	1	1	1	8	11061	9673.76	11397.9	10064.1	11427.4	9253.26	10436.2	10860.1	10830.5	10146.4	9413.58	10878
858	Bacteria	Proteobacteria	Gammaproteobacteria	Alteromonadales	Alteromonadaceae	unclassified	unclassified	GU108538.1 gg_id:591045 active chemolithoautotrophic prokaryotes sulfidic zone Black pelagic redoxcline determined based stable isotope probing 145m depth NW-Black Sea clone III31-21	0.517833	0.26744	0.319781	0.234509	0.064575	0.773332	0.45758	1.12516	4.58816	1	1	1	8	10690	11547.2	12304.5	11878.7	12087.9	11537.4	12031.8	12336.5	11477.9	11282.3	11133.5	10579.7
860	Bacteria	Proteobacteria	Gammaproteobacteria	Pseudomonadales	Pseudomonadaceae	Pseudomonas	unclassified	EF079867.1 gg_id:174369 Pseudomonas sp. str. MY1412	0.0141535	0.027131	0.848507	0.410528	0.148086	0.790734	9.75627	0.0389305	2.56261	1	1	1	8	12063.3	11802	12425.9	12278	12865.8	12059.7	12792.9	12961.6	12933.9	12407.4	12659	12909.8
861	Bacteria	Proteobacteria	Gammaproteobacteria	Pseudomonadales	Pseudomonadaceae	Pseudomonas	unclassified	EU537635.1 gg_id:284554 profile human microbiota antecubital fossa (inner elbow) skin clone nbt74c03	0.0238667	0.037014	0.133132	0.139798	0.662659	0.873263	7.73713	2.79448	0.205108	1	1	1	8	11515.8	11810.7	11785.6	12316.7	12052.4	12216.4	12590.1	12333.1	12432	12428.4	13600.2	12171.8
862	Bacteria	Proteobacteria	Gammaproteobacteria	Pseudomonadales	Pseudomonadaceae	Pseudomonas	unclassified	EU708321.1 gg_id:309775 Pseudomonas pv. syringae str. BBK3	0.434497	0.237216	0.98879	0.446883	0.136245	0.787229	0.676886	0.00021	2.74346	1	1	1	8	10704.2	10764.3	11015.8	11402.9	11035.9	11458.2	11538.5	11117.2	10533.5	10609.9	11381.9	9809.26
863	Bacteria	Proteobacteria	Gammaproteobacteria	Pseudomonadales	Pseudomonadaceae	Pseudomonas	Pseudomonas balearica	GU339285.1 gg_id:536659 Pseudomonas balearica str. EH58	0.0833531	0.0801022	0.0135756	0.0381638	0.0385555	0.731556	3.91105	9.92955	6.11361	1	1	1	8	7592.43	9003.67	9052.22	11805.8	12985.1	11467.2	8818.02	9134.5	8629.56	7260.46	10827	9774.73
864	Bacteria	Proteobacteria	Gammaproteobacteria	Pseudomonadales	Pseudomonadaceae	Pseudomonas	unclassified	FJ894204.1 gg_id:535083 Matriptase-deficient mice exhibit ichthyotic selective shift skin microbiota B2E; ear punch biopsy C57BL/6J mouse (2 weeks) clone nbt37c10	0.64177	0.307987	0.589268	0.334952	0.147111	0.78913	0.233668	0.316264	2.57676	1	1	1	8	13608.6	14270.9	14181.2	14340.5	14144.8	14309.5	14154.5	14202.1	14084.1	13940.2	14131.4	14015.8
865	Bacteria	Proteobacteria	Gammaproteobacteria	Pseudomonadales	Pseudomonadaceae	Pseudomonas	unclassified	EU538377.1 gg_id:287065 profile human microbiota antecubital fossa (inner elbow) skin clone nbt88d09	0.0204443	0.0336597	0.00378578	0.0192871	0.98424	0.905119	8.30673	16.2444	0.000415	1	1	1	8	11189.3	12530.2	10672.1	13330.7	12467.7	13359.6	11211.2	10174.5	9638.64	11878.9	12103.7	11760.2
867	Bacteria	Proteobacteria	Gammaproteobacteria	Oceanospirillales	Alteromonadaceae	Marinobacter	unclassified	FJ497670.1 gg_id:509005 Marinobacter sp. str. VS-43	0.957515	0.396709	0.00025529	0.00502232	0.736216	0.883082	0.0030211	38.6233	0.121686	1	1	1	8	7459.83	8368.69	7780.21	9304.81	9201.72	9278.23	7972.9	8038.95	7309.41	9266.87	9906.21	8820.89
869	Bacteria	Proteobacteria	Gammaproteobacteria	Oceanospirillales	OM60	unclassified	unclassified	GQ347513.1 gg_id:542803 Metagenome versatile chemolithoautotroph expanding oceanic dead zones Saanich Inlet 215 m depth clone SGSH578	0.857056	0.371167	0.93691	0.434088	0.686108	0.873965	0.0346052	0.00667125	0.175719	1	1	1	8	10132.5	11387.1	12363.9	11470.5	11545.5	11250.7	11086.8	11784.1	11699.9	11563.5	11729.4	10709.1
872	Bacteria	Proteobacteria	Gammaproteobacteria	Oceanospirillales	Alteromonadaceae	BD2-13	unclassified	AJ853538.1 gg_id:110075 landfill leachate clone GZKB44	0.471078	0.250731	0.193026	0.175259	0.11869	0.786875	0.572186	2.02	3.05362	1	1	1	8	9210.81	9336.98	11105.9	10207.9	10047.4	9756.63	9517.1	10648.8	10576	8939.32	9284.72	9038.21
873	Bacteria	Proteobacteria	Gammaproteobacteria	Chromatiales	Chromatiaceae	unclassified	unclassified	FJ205206.1 gg_id:559269 Prokaryotic deep-sea region East Lau Spreading Centre inactive hydrothermal field sediments depth:2350m clone B4H	0.479849	0.254021	0.397575	0.266121	0.839529	0.892653	0.54915	0.798684	0.0437604	1	1	1	8	11696.6	12281.1	13311.1	12224.9	12197.6	12296.5	13232.7	12487.2	12360.2	12533.4	12437.8	12190.5
874	Bacteria	Proteobacteria	Gammaproteobacteria	Pseudomonadales	Pseudomonadaceae	Pseudomonas	unclassified	EF529516.1 gg_id:225502 Pseudomonas putida str. CM5001	0.674193	0.318146	0.218022	0.188579	0.391936	0.866662	0.190309	1.78731	0.818909	1	1	1	8	12480.5	12285	12662.8	12334.1	12469.1	12316	13218	12666.5	12503.3	11452.7	12761	12570.2
875	Bacteria	Proteobacteria	Gammaproteobacteria	Pseudomonadales	Pseudomonadaceae	Pseudomonas	unclassified	EU538675.1 gg_id:285670 profile human microbiota antecubital fossa (inner elbow) skin clone nbt235a04	0.0166796	0.0297923	0.00152191	0.0124558	0.974987	0.904792	9.09174	22.183	0.00104643	1	1	1	8	11835.6	12717.8	11297.5	13271.9	12620.5	13468.5	11412.2	11054.4	11097.4	12330.2	12393.2	12399.1
878	Bacteria	Proteobacteria	Gammaproteobacteria	Thiotrichales	Piscirickettsiaceae	unclassified	unclassified	EU287118.1 gg_id:257905 Pacific arctic surface sediment clone P13-25	0.0182644	0.0315173	0.00097179	0.00996798	0.0357101	0.716238	8.73646	25.6477	6.35933	1	1	1	8	11583.1	11835.6	12644.7	11628.7	11472	11532.1	12226.9	11952	11640.4	10407	10686.2	10457.8
879	Bacteria	Proteobacteria	Gammaproteobacteria	Oceanospirillales	Oceanospirillaceae	Marinomonas	unclassified	DQ517876.1 gg_id:160773 Marinomonas sp. str. BSi20548	0.854628	0.370503	0.00225886	0.015013	0.415319	0.869235	0.0358065	19.4409	0.737936	1	1	1	8	11453.3	12348.2	12435.9	11671.9	11169.4	10546.2	12037.6	12110.5	12627	11284.2	10622.8	10638.9
880	Bacteria	Proteobacteria	Gammaproteobacteria	Pseudomonadales	Pseudomonadaceae	Pseudomonas	unclassified	FJ893112.1 gg_id:543418 Matriptase-deficient mice exhibit ichthyotic selective shift skin microbiota HM3; ear punch biopsy C57BL/6J (St14 hypo/-) mouse (2 months) clone nbt17c11	0.00785412	0.019573	0.0377059	0.0662311	0.693303	0.875191	12.3854	6.18451	0.167242	1	1	1	8	13014.9	12661.2	12093	12919.5	12981.2	12892	12015.7	12091.6	11726.7	12719.2	12239.1	12302.1
882	Bacteria	Proteobacteria	Gammaproteobacteria	Oceanospirillales	OM60	unclassified	unclassified	FJ202535.1 gg_id:320618 and White Plague Disease-Induced Changes Caribbean Coral Montastraea faveolata kept aquarium 23 days clone SGUS906	0.226929	0.155564	0.506373	0.306586	0.430046	0.869235	1.7131	0.483874	0.690652	1	1	1	8	11954.7	11136.8	11598.1	11700.6	11270.9	11623.1	10413.5	11262.6	11513.3	11091.1	11438.2	11730.5
884	Bacteria	Proteobacteria	Gammaproteobacteria	Chromatiales	Chromatiaceae	unclassified	unclassified	GQ356981.1 gg_id:557781 Metal Dependent Marine Methane Oxidation methane seep sediment clone FeSO4_B_166	0.161206	0.123386	0.246852	0.202036	0.788634	0.887129	2.38342	1.56087	0.0768553	1	1	1	8	11038.8	12014.5	13456.8	12346.3	12517.8	12798.3	13273.7	12310.6	12427.3	13149.3	13568.5	13103.6
885	Bacteria	Proteobacteria	Gammaproteobacteria	Pseudomonadales	Pseudomonadaceae	Pseudomonas	unclassified	AM259177.1 gg_id:198385 Pseudomonas fluorescens pdm	0.103603	0.0923757	0.126569	0.136061	0.511317	0.871265	3.37265	2.90742	0.472396	1	1	1	8	11638.3	11430.1	11722	11338.7	12167.5	11690	11771.5	11831	11646.1	12132.4	12100.8	11969.4
888	Bacteria	Proteobacteria	Gammaproteobacteria	Chromatiales	Ectothiorhodospiraceae	unclassified	unclassified	AM936329.1 gg_id:560668 Dynamics during identified and SSU libraries pilot-scale bioremediation process hydrocarbon-contaminated soil clone CM36H11	0.195777	0.140954	0.352945	0.248645	0.198638	0.814114	1.99242	0.972478	1.96429	1	1	1	8	10943.6	10661.6	11675.2	11210	10742.2	10942.5	10671.9	11461.8	11155.8	11620.8	11150.8	12734
889	Bacteria	Proteobacteria	Gammaproteobacteria	Pseudomonadales	Pseudomonadaceae	Pseudomonas	unclassified	EU215446.1 gg_id:363719 Pseudomonas fluorescens str. PTPf-1	0.927449	0.389684	5.64e-06	0.000974612	0.442579	0.869235	0.00882904	111.52	0.652485	1	1	1	8	10162	10140.8	9621.28	11048.7	11344.4	11027.1	9995.19	9659.19	9946.41	11219.2	11113.8	11343
895	Bacteria	Proteobacteria	Gammaproteobacteria	Pseudomonadales	Pseudomonadaceae	Pseudomonas	unclassified	AY263475.1 gg_id:82913 Pseudomonas sp. WE7#2b	0.892477	0.381116	0.0685302	0.0943301	0.914169	0.896556	0.0194696	4.42601	0.0123734	1	1	1	8	12091.3	11672.5	10936.9	12532.4	12317.1	12095.7	10407.4	12245	12080.2	12749.2	11812.4	12666
896	Bacteria	Proteobacteria	Gammaproteobacteria	Pseudomonadales	Pseudomonadaceae	Pseudomonas	unclassified	EU536231.1 gg_id:279948 profile human microbiota antecubital fossa (inner elbow) skin clone nbt61c07	0.501543	0.261699	0.00058118	0.00774853	0.189751	0.80448	0.495291	30.1302	2.05354	1	1	1	8	10408.9	9792.88	8250.69	10450.4	11481.6	11458.1	8666.41	9273.82	9624.55	11629.5	11942.3	12419.6
897	Bacteria	Proteobacteria	Gammaproteobacteria	Pseudomonadales	Pseudomonadaceae	Pseudomonas	unclassified	EU545156.1 gg_id:272623 Pseudomonas congelans str. SS157	0.0417913	0.0520448	0.00207322	0.0146112	0.775476	0.885286	5.86076	20.0134	0.0870483	1	1	1	8	9997.95	9177.78	8568.91	9819.23	11324.5	10709.1	8649.45	8197.95	8227.01	10283.1	9938.88	9540.91
900	Bacteria	Proteobacteria	Gammaproteobacteria	Pseudomonadales	Pseudomonadaceae	Pseudomonas	unclassified	EU834261.1 gg_id:345741 Pseudomonas plecoglossicida str. DS39	0.0254881	0.0383979	0.0868238	0.108614	0.933628	0.898835	7.50219	3.80739	0.00738514	1	1	1	8	11157.6	11234.6	11255.8	11859.6	11462.1	11729.7	12697.3	11554.2	11342.6	12437.5	12426.4	12015.3
901	Bacteria	Proteobacteria	Gammaproteobacteria	Oceanospirillales	OM60	unclassified	unclassified	EU652558.1 gg_id:278702 Seasonal variation microbial Yel Sea sediment clone B8S-55	0.713954	0.329933	0.0380784	0.0666292	0.452218	0.870174	0.144273	6.15318	0.624354	1	1	1	8	11572.6	10253.8	11694.8	11126.3	10661.3	10051.1	11645.9	11192.4	11847.5	10611.6	10924.7	9893.92
902	Bacteria	Proteobacteria	Gammaproteobacteria	Oceanospirillales	HTCC2188	unclassified	unclassified	EU544859.1 gg_id:264271 free-living particle- aggregate- archaeal and Laptev Sea >60 um size fraction (aggregate) Arctic seawater clone NABOS_AGGbact10	0.00492043	0.0151706	0.61801	0.344468	0.487159	0.870174	14.775	0.269047	0.530518	1	1	1	8	11508.8	11624.9	11835.5	11606.9	11643.8	11599.8	11820.7	12345.2	12567.6	12610.2	11925.1	12904.5
903	Bacteria	Proteobacteria	Gammaproteobacteria	Pseudomonadales	Pseudomonadaceae	Pseudomonas	unclassified	AY271793.1 gg_id:109330 Pseudomonas fluorescens str. VKM B-2168	0.932411	0.390411	0.00321456	0.0178456	0.336288	0.862841	0.00765933	17.212	1.04632	1	1	1	8	12537.3	12525.7	11888.5	12887.6	12723.7	12923.7	12235.1	11937.8	12304.8	13007.5	13438.1	12651.9
905	Bacteria	Proteobacteria	Gammaproteobacteria	Pseudomonadales	Pseudomonadaceae	Pseudomonas	unclassified	FJ894374.1 gg_id:539676 Matriptase-deficient mice exhibit ichthyotic selective shift skin microbiota B2E; ear punch biopsy C57BL/6J mouse (4 weeks) clone nbt129b08	0.0516907	0.0594652	0.0537901	0.0822113	0.780134	0.885286	5.21986	5.10395	0.0833606	1	1	1	8	13456.1	13413.4	12722.5	13901.1	13159.4	13707.5	12835.1	12680.2	12540.9	13221.6	13545	12810.2
907	Bacteria	Proteobacteria	Gammaproteobacteria	Oceanospirillales	Alteromonadaceae	Marinobacter	unclassified	AY771710.1 gg_id:108686 Marinobacter lipolyticus str. S2-44	0.539623	0.274828	0.102135	0.119755	0.508247	0.871265	0.410515	3.40693	0.479498	1	1	1	8	11509.8	12539.3	12506.1	12036.8	12339.9	12962	11887.1	11767.7	11994.6	12320.4	12680.5	12373
908	Bacteria	Proteobacteria	Gammaproteobacteria	Pseudomonadales	Pseudomonadaceae	Pseudomonas	unclassified	GU391452.1 gg_id:563866 Pseudomonas sp. str. Gd1T	0.820271	0.360661	0.269794	0.212381	0.138292	0.787229	0.0551255	1.40568	2.71074	1	1	1	8	11392.2	12089.1	11414	12246.5	12174.2	12780.9	11296.5	12495.9	12635	12221	12127.2	11703.8
909	Bacteria	Proteobacteria	Gammaproteobacteria	Pseudomonadales	Pseudomonadaceae	Pseudomonas	unclassified	EU535434.1 gg_id:280220 profile human microbiota antecubital fossa (inner elbow) skin clone nbt02h02	0.838689	0.366255	0.03238	0.0606233	0.859208	0.893841	0.0442274	6.68056	0.0335578	1	1	1	8	11815.7	12511.6	12127.7	12663.1	12596.6	12785.8	12362	12672.1	11438.8	12983.8	12749.9	12572.4
911	Bacteria	Proteobacteria	Gammaproteobacteria	Oceanospirillales	Oceanospirillaceae	Neptunomonas	unclassified	AF053734.1 gg_id:8190 Neptunomonas naphthovorans str. NAG-2N-126	0.0690403	0.0709251	0.0993361	0.117747	0.0228447	0.666516	4.40598	3.47407	7.89584	1	1	1	8	12302.2	12016.4	11189.5	12188.3	12022.6	12349.4	11915.4	12388	11995.2	11098	10908.8	9093.72
917	Bacteria	Proteobacteria	Gammaproteobacteria	Alteromonadales	Pseudoalteromonadaceae	Pseudoalteromonas	unclassified	AF173963.1 gg_id:18661 Pseudoalteromonas atlantica str. KT0910	0.46003	0.246757	0.216538	0.187625	0.484872	0.870174	0.602294	1.80008	0.536295	1	1	1	8	12285	11989	12284.9	11823	12110.5	12084.9	13594.4	12204.8	12097.6	12335.8	12331.9	11389.5
918	Bacteria	Proteobacteria	Gammaproteobacteria	Pseudomonadales	Pseudomonadaceae	Pseudomonas	unclassified	EU539815.1 gg_id:280992 profile human microbiota antecubital fossa (inner elbow) skin clone nbt105c12	0.619729	0.300978	0.198043	0.177717	0.420227	0.869235	0.26638	1.97009	0.721874	1	1	1	8	10566	11400.5	11452	11684.7	11791	11875.3	11610.5	11107.5	10986.4	10803	12282.9	11093.7
926	Bacteria	Proteobacteria	Gammaproteobacteria	Pseudomonadales	Pseudomonadaceae	Pseudomonas	Pseudomonas stutzeri	U58661.1 gg_id:8460 Pseudomonas stutzeri str. JM300	0.105875	0.0938447	0.474741	0.295499	0.926089	0.897392	3.32086	0.562473	0.00916441	1	1	1	8	11035.2	11236.7	9996.74	11481	11172.3	10632.7	10768.1	9693.87	8824.21	9637.56	11669.6	9294.11
927	Bacteria	Proteobacteria	Gammaproteobacteria	Oceanospirillales	OM60	unclassified	unclassified	AM997517.1 gg_id:563606 and biogeography deep-sea surface sediments South Ocean Atlantic Ocean:South-Atlantic OceanCape Basin clone UncDee15	0.0837567	0.08041	0.0154498	0.0409712	0.970265	0.90358	3.89871	9.39815	0.001479	1	1	1	8	10528.5	10393.3	11300.8	10270.2	9780.5	9932.82	10692.3	11192.2	11734.7	10877.3	10292	10266.2
928	Bacteria	Proteobacteria	Gammaproteobacteria	Pseudomonadales	Pseudomonadaceae	Pseudomonas	unclassified	AF094738.1 gg_id:24808 Pseudomonas putida str. ATCC 17472	0.0720712	0.0729172	0.00015037	0.00418011	0.102778	0.785419	4.29073	45.0907	3.39185	1	1	1	8	10607	10617.4	10199.5	11223.8	12352.9	11895.6	9115.8	9416.51	9640.88	11972.9	12315.7	10992.8
932	Bacteria	Proteobacteria	Gammaproteobacteria	Oceanospirillales	Alteromonadaceae	nsmpVI18	unclassified	EU491452.1 gg_id:259455 Abundance and microbial life ocean crust seafloor lavas Hawai'i South Point X4 clone P0X4b3F11	0.522415	0.268976	0.10118	0.119055	0.537512	0.871862	0.447371	3.42957	0.414913	1	1	1	8	7021.62	9311.64	10287.7	9933.3	6782.82	6735.92	7248.9	9777.22	9530.01	6141.4	7859.22	6006.39
933	Bacteria	Proteobacteria	Gammaproteobacteria	Pseudomonadales	Pseudomonadaceae	Pseudomonas	unclassified	EU537168.1 gg_id:285451 profile human microbiota antecubital fossa (inner elbow) skin clone nbt67g02	0.0487907	0.0572445	0.146088	0.147652	0.347155	0.86341	5.39023	2.59174	0.997536	1	1	1	8	12779.6	12244.1	12776.8	12649.5	12482	12404.8	13355.9	12884.5	12995.4	12876	12381.3	12850.8
934	Bacteria	Proteobacteria	Gammaproteobacteria	Pseudomonadales	Pseudomonadaceae	Pseudomonas	unclassified	EF682071.1 gg_id:348246 Pseudomonas putida str. DN1.2	0.968763	0.399225	0.00032635	0.0057919	0.159306	0.79597	0.00163225	35.902	2.40814	1	1	1	8	9763.78	10461.8	8977.96	11462.4	12169.8	12124.5	9937.65	10147	10431.9	11348.7	11035.2	11989.7
941	Bacteria	Proteobacteria	Gammaproteobacteria	Pseudomonadales	Pseudomonadaceae	Pseudomonas	unclassified	DQ313381.1 gg_id:190384 Pseudomonas putida str. PCL1758	0.00962023	0.0219793	0.243543	0.200302	0.35814	0.86341	11.4346	1.58494	0.950526	1	1	1	8	12410.5	11801.4	12343.2	12209.8	12362.6	12146.7	12649.1	12443.7	12851.5	12468.5	13365.4	13400
942	Bacteria	Proteobacteria	Gammaproteobacteria	Pseudomonadales	Pseudomonadaceae	Pseudomonas	unclassified	EU439423.1 gg_id:536092 Pseudomonas putida str. QR2	0.630379	0.304464	0.00462094	0.0213939	0.671776	0.873263	0.250233	15.1181	0.193354	1	1	1	8	11574.1	11689.1	10852	12068.8	12929.7	12266.9	11033	11263.9	11774.3	11741.7	12419.7	12419.9
944	Bacteria	Proteobacteria	Gammaproteobacteria	Pseudomonadales	Pseudomonadaceae	Pseudomonas	Pseudomonas umsongensis	AB038136.1 gg_id:47594 Pseudomonas putida str. P-2	0.23084	0.157183	0.00089004	0.00950029	0.614444	0.871862	1.68178	26.3734	0.274636	1	1	1	8	10348.5	10169.6	9422.64	11239.3	12029.3	11106.8	10827.6	10211	10329	11399.6	12203.7	11377.7
945	Bacteria	Proteobacteria	Gammaproteobacteria	Pseudomonadales	Pseudomonadaceae	Pseudomonas	Pseudomonas chlororaphis	AY509898.1 gg_id:103725 Pseudomonas chlororaphis str. DSM 6698	0.624731	0.302595	0.00021106	0.00478781	0.983006	0.905119	0.258716	40.85	0.000483	1	1	1	8	11610.2	11912.3	11681.2	12406	12413.8	12545.1	12179.1	11514.2	11675.5	12473.4	12505.7	12565.9
946	Bacteria	Proteobacteria	Gammaproteobacteria	Pseudomonadales	Pseudomonadaceae	Pseudomonas	unclassified	EU538074.1 gg_id:279760 profile human microbiota antecubital fossa (inner elbow) skin clone nbt81f06	0.331052	0.19878	0.342437	0.244113	0.249362	0.826579	1.07069	1.01843	1.54291	1	1	1	8	12679.1	12758	12879	12748.8	12730	12780.5	12977	12610	12678.5	12741.8	13073.7	12998.5
947	Bacteria	Proteobacteria	Gammaproteobacteria	Pseudomonadales	Pseudomonadaceae	Pseudomonas	unclassified	AB507253.1 gg_id:593521 Pseudomonas putida str. Pes207	0.0267982	0.0396129	0.115049	0.128803	0.491023	0.870174	7.32576	3.12556	0.520873	1	1	1	8	11450.7	11273.1	11701.1	11473.2	11754.4	11952.3	12755.7	11384.4	11717.2	12303.9	12494.2	12855.8
949	Bacteria	Proteobacteria	Gammaproteobacteria	Sedimenticolales	Sedimenticolaceae	Sedimenticola	unclassified	EU287120.1 gg_id:235979 Pacific arctic surface sediment clone P13-27	0.0423594	0.05247	0.0001304	0.0039702	0.761776	0.884586	5.81893	46.9833	0.0984049	1	1	1	8	10523.7	10732.1	10996.1	9689.03	9575	9406.83	10267.9	10385.3	10449.7	9169.23	9557.7	8451.49
950	Bacteria	Proteobacteria	Gammaproteobacteria	Oceanospirillales	Alteromonadaceae	Simidua	unclassified	EF617350.1 gg_id:234841 Simidua agarivorans str. SA1	0.735062	0.336277	0.00312701	0.0176497	0.550823	0.871862	0.122803	17.3793	0.38774	1	1	1	8	9884.93	10387.8	9707.38	11235.1	10840.9	11508.4	10293.9	9922.42	9487.02	12098.9	12091.5	10383.1
952	Bacteria	Proteobacteria	Gammaproteobacteria	Chromatiales	Chromatiaceae	unclassified	unclassified	EU491147.1 gg_id:261461 Abundance and microbial life ocean crust seafloor lavas Loi'hi Seamount Pisces Peak X2 clone P9X2b3G03	0.261376	0.170338	0.644837	0.352747	0.699023	0.876223	1.46037	0.22933	0.160681	1	1	1	8	8802.07	8584.09	11037.6	10497	8888.84	8914.65	10999	9917.62	10049.5	10374.5	9897.27	9304.54
956	Bacteria	Proteobacteria	Gammaproteobacteria	Pseudomonadales	Pseudomonadaceae	Pseudomonas	unclassified	AM110075.2 gg_id:257086 Pseudomonas sp. str. Ri71	0.103974	0.0925708	0.00235313	0.0153093	0.770125	0.885286	3.36411	19.1723	0.0913923	1	1	1	8	11613.1	11843.7	11275.3	12626.4	12020.6	12451.6	11749.2	12073.5	11798.7	12776.3	13271.1	12291.5
957	Bacteria	Proteobacteria	Gammaproteobacteria	Pseudomonadales	Pseudomonadaceae	Pseudomonas	unclassified	AB046996.1 gg_id:106916 Pseudomonas fulva str. AJ 2129	0.0957642	0.0875767	0.00660543	0.0254725	0.742758	0.883595	3.56341	13.237	0.115462	1	1	1	8	11750.2	12238.6	12417.5	12568.9	13045.7	12715.3	12771.7	11983.7	12553.6	13033.9	13590.3	13004.7
958	Bacteria	Proteobacteria	Gammaproteobacteria	Alteromonadales	Alteromonadaceae	Alteromonas	unclassified	DQ071162.1 gg_id:136631 marine surface water clone Surf1.42	0.0994034	0.0898845	0.227152	0.192952	0.473004	0.870174	3.47242	1.71128	0.567063	1	1	1	8	12447.3	12494.5	12538.7	12433.7	12427.9	12102	11405.1	12598.5	12443	10786.6	11317.5	12423.1
959	Bacteria	Proteobacteria	Gammaproteobacteria	Pseudomonadales	Pseudomonadaceae	Pseudomonas	unclassified	EU538204.1 gg_id:281728 profile human microbiota antecubital fossa (inner elbow) skin clone nbt82h11	0.121211	0.102178	0.629895	0.348129	0.859205	0.893841	3.00549	0.250953	0.0335595	1	1	1	8	13762.4	13192.2	12607.4	13429.8	13364.3	13261.7	12912.6	12963.6	12566.7	12945.9	13415.4	12311
964	Bacteria	Proteobacteria	Gammaproteobacteria	Pseudomonadales	Pseudomonadaceae	Pseudomonas	unclassified	AB302401.1 gg_id:222217 Pseudomonas cinnamophila str. C-17	0.898444	0.382609	0.0260103	0.054154	0.585497	0.871862	0.017355	7.43052	0.322838	1	1	1	8	11484.2	12017.1	12003.2	12768.3	12364.8	12124.8	12349.8	11727.4	11799.9	12310.3	12608.9	12106.3
969	Bacteria	Proteobacteria	Gammaproteobacteria	Pseudomonadales	Pseudomonadaceae	Pseudomonas	unclassified	EU538388.1 gg_id:279923 profile human microbiota antecubital fossa (inner elbow) skin clone nbt88a06	0.884788	0.37902	0.620455	0.345319	0.0626729	0.773332	0.022378	0.265259	4.67075	1	1	1	8	8824.53	8820.67	9845.44	10629	10741.4	10035.4	11760.4	9344.62	9328.48	8886.42	10066.5	9072.37
973	Bacteria	Proteobacteria	Gammaproteobacteria	Pseudomonadales	Pseudomonadaceae	Pseudomonas	unclassified	DQ095884.1 gg_id:128118 Pseudomonas plecoglossicida str. R21	0.00664828	0.0178371	0.00017884	0.0045052	0.232202	0.819715	13.2046	42.8771	1.67103	1	1	1	8	10307.2	10294.7	10357.8	10984.4	12083.5	11545.5	9593.54	8951.1	8989.98	10746.6	11526	10713.2
979	Bacteria	Proteobacteria	Gammaproteobacteria	Pseudomonadales	Pseudomonadaceae	Pseudomonas	unclassified	EU537624.1 gg_id:283531 profile human microbiota antecubital fossa (inner elbow) skin clone nbt73g03	0.932241	0.390411	0.382286	0.260232	0.171106	0.79597	0.00769793	0.854626	2.26065	1	1	1	8	11802.4	12170.8	12753	12324.5	12388.8	12448.1	13420.4	12244	12126	12046	11887.7	12031.5
981	Bacteria	Proteobacteria	Gammaproteobacteria	Pseudomonadales	Pseudomonadaceae	Pseudomonas	unclassified	AY303305.1 gg_id:130588 Pseudomonas sp. str. ps4-45	0.0007204	0.00704535	0.00028207	0.00530867	0.154661	0.794532	28.187	37.4978	2.47027	1	1	1	8	11418.1	11420.6	10831.2	12205.9	11793.9	11760	10453.8	10153	9903.81	11210.6	11535.5	11297.7
983	Bacteria	Proteobacteria	Gammaproteobacteria	Pseudomonadales	Pseudomonadaceae	Pseudomonas	unclassified	EU169168.1 gg_id:244420 Pseudomonas lini str. B25	0.710384	0.328861	0.0412286	0.0701431	0.245674	0.825473	0.148103	5.9029	1.56938	1	1	1	8	10163.6	10144.4	9086.51	10410.6	11347.9	11791	10047.1	10009.3	10317.5	10772.5	11337	9592.24
984	Bacteria	Proteobacteria	Gammaproteobacteria	Pseudomonadales	Pseudomonadaceae	Pseudomonas	unclassified	EF513773.1 gg_id:220219 Pseudomonas putida str. JB-1	0.00413778	0.0140083	0.720055	0.374903	0.464266	0.870174	15.735	0.137863	0.590601	1	1	1	8	11631.4	11940	11684.4	11614.4	12338.2	11991.9	11696.5	10906.2	10720.4	10752.5	11222.1	11108.5
987	Bacteria	Proteobacteria	Gammaproteobacteria	Pseudomonadales	Pseudomonadaceae	Pseudomonas	Pseudomonas chlororaphis	EF620458.1 gg_id:255132 Pseudomonas chlororaphis str. ISSDS-592	0.557612	0.280815	0.00117853	0.0110111	0.446694	0.870174	0.374377	24.1098	0.64035	1	1	1	8	10451	10597	10044.2	12083	13018	11637.2	10290.9	10655.2	11542.2	11804.6	11923.6	12823.7
988	Bacteria	Proteobacteria	Gammaproteobacteria	Oceanospirillales	Alcanivoracaceae	unclassified	unclassified	FM242356.1 gg_id:353945 sequences sediment clone 5 T9d+oil	0.0709305	0.0721287	0.914527	0.427961	0.397233	0.86734	4.33336	0.01227	0.799896	1	1	1	8	11621.3	10334.1	11682.5	11199.5	11821.9	11271.8	12282	11897.3	11947.8	11990.9	11255.2	12040.2
989	Bacteria	Proteobacteria	Gammaproteobacteria	Pseudomonadales	Pseudomonadaceae	Pseudomonas	unclassified	EU647538.1 gg_id:282969 recovered Xidatan Tanggula and Yuzhufeng glaciers glacial snow glacier Tin Plateau clone 22	0.0118544	0.0243533	0.0034547	0.018284	0.422417	0.869235	10.5061	16.7808	0.714807	1	1	1	8	10567.8	11191.1	9466.99	11025.5	11974.5	11461	8404.18	9375.36	9379.53	10567.9	10682.5	10826.5
990	Bacteria	Proteobacteria	Gammaproteobacteria	Alteromonadales	Colwelliaceae	Colwellia	unclassified	DQ228659.1 gg_id:141317 Microbial colonizing mineral surfaces within sulfide-microbial incubator clone CH2b70	0.194246	0.140249	0.00072053	0.00872514	0.33087	0.859297	2.0077	28.1854	1.07155	1	1	1	8	11946.4	11936.1	13143.4	8481.85	10124.4	8339.28	13551.5	11846.9	12234	9562.67	11485.2	9793.86
993	Bacteria	Proteobacteria	Gammaproteobacteria	Pseudomonadales	Pseudomonadaceae	Pseudomonas	unclassified	EU536806.1 gg_id:283384 profile human microbiota antecubital fossa (inner elbow) skin clone nbt222a08	0.010353	0.0228331	0.00084504	0.00932162	0.817296	0.890482	11.1025	26.8095	0.0570049	1	1	1	8	11371.4	12695.7	11041.7	13316.1	12856.9	13249.2	11091.6	10656.5	10242.1	12138.2	12320.4	12262
994	Bacteria	Proteobacteria	Gammaproteobacteria	Oceanospirillales	Endozoicimonaceae	Endozoicimonas	unclassified	AM990755.1 gg_id:277802 Culturable along NW Mediterranean coast Petrosia ficiformis sponge	0.00606325	0.0169757	0.0130752	0.0371386	0.180203	0.79597	13.6725	10.0872	2.15599	1	1	1	8	12420.8	12195.9	13077	11965.5	12499.5	12300.2	13371.1	13471.3	13660.1	12815.4	12312.8	12849.2
996	Bacteria	Proteobacteria	Gammaproteobacteria	Methylococcales	Methylococcaceae	Methylobacter	unclassified	U05595.1 gg_id:8100 methanotrophic symbiont of Louisiana Slope mussel gill	0.628764	0.303898	0.458645	0.29005	0.797724	0.88923	0.252641	0.606158	0.0702145	1	1	1	8	8791.49	9264.17	8913.67	8350.93	8961.44	9017.75	10259.1	8350.84	8063.61	7834.15	9160.62	8379.95
997	Bacteria	Proteobacteria	Gammaproteobacteria	Chromatiales	Chromatiaceae	unclassified	unclassified	AB189342.1 gg_id:113899 cold seep sediment clone JT58-17	0.726969	0.333815	0.202868	0.18	0.280619	0.836058	0.130801	1.9237	1.33883	1	1	1	8	11379.6	11205.9	11268.5	11333.8	11254.9	11440.4	11454.6	11221.6	10571.5	12205.5	12105.5	10875.6
999	Bacteria	Proteobacteria	Gammaproteobacteria	Pseudomonadales	Pseudomonadaceae	unclassified	unclassified	DQ339144.1 gg_id:149280 Pseudomonas pohangensis str. H3-R18	0.47822	0.253413	8.863e-05	0.00316757	0.140905	0.787229	0.553372	52.4658	2.66988	1	1	1	8	11137.6	10881.9	10458.3	11733.5	11565.8	11698.9	10566.9	10785.1	10725.8	12022.9	12383.7	11660.1
1007	Bacteria	Proteobacteria	Gammaproteobacteria	Pseudomonadales	Pseudomonadaceae	Pseudomonas	unclassified	EU538392.1 gg_id:284751 profile human microbiota antecubital fossa (inner elbow) skin clone nbt88e05	0.261817	0.1705	0.116862	0.129875	0.880227	0.894817	1.45744	3.08938	0.0242015	1	1	1	8	13595.8	13970.5	13774.8	14191	13861.4	14271.2	13932.6	13366.9	13205.8	13683	14488.1	13507.5
1012	Bacteria	Proteobacteria	Gammaproteobacteria	Chromatiales	Chromatiaceae	unclassified	unclassified	DQ811841.1 gg_id:166871 mangrove soil clone MSB-4C11	0.436013	0.237876	0.157936	0.154545	0.206495	0.815984	0.672253	2.42621	1.88981	1	1	1	8	7870.12	8313.05	7350.51	9977.02	9697.33	8910.74	8222.1	8594.06	7673.24	6620.6	10172.9	8010.98
1015	Bacteria	Proteobacteria	Gammaproteobacteria	Pseudomonadales	Pseudomonadaceae	Pseudomonas	unclassified	AB088844.1 gg_id:79576 Pseudomonas sp. str. K23	0.52819	0.270769	0.0752304	0.1	0.654868	0.873263	0.434744	4.17706	0.21549	1	1	1	8	10071.7	10380	10785	11142.9	12499.1	10859.1	11155.3	9629.79	10197.6	10675.6	10355.1	12008
1016	Bacteria	Proteobacteria	Gammaproteobacteria	Pseudomonadales	Pseudomonadaceae	Pseudomonas	unclassified	EF672050.1 gg_id:253349 Burkholderia cepacia str. M45	0.284563	0.179998	0.0138084	0.0383872	0.550697	0.871862	1.31539	9.85865	0.38799	1	1	1	8	11063.5	11103.9	10548	11791.5	12682.4	11887.1	10618.4	11616.3	12195.4	12081.2	11896.4	12891
1019	Bacteria	Proteobacteria	Gammaproteobacteria	Pseudomonadales	Pseudomonadaceae	Pseudomonas	unclassified	EU536489.1 gg_id:280173 profile human microbiota antecubital fossa (inner elbow) skin clone nbt214f09	0.372267	0.215156	0.00069389	0.00849547	0.0419615	0.735339	0.893239	28.5187	5.84816	1	1	1	8	10887.9	10783.7	9770.3	11029.9	11190.1	11843.8	9625.25	9149.6	9649.15	11465	12547.9	11372.7
1024	Bacteria	Proteobacteria	Gammaproteobacteria	Alteromonadales	Alteromonadaceae	unclassified	unclassified	EU583725.1 gg_id:272031 Alteromonas sp. str. JSM 073008	0.29653	0.184622	0.398439	0.266476	0.655897	0.873263	1.24706	0.795626	0.214102	1	1	1	8	12254.8	12672.2	11805.9	12843.5	12457	12860.4	11726.3	13578.9	13092.6	13088.2	13433.2	12328.8
1026	Bacteria	Proteobacteria	Gammaproteobacteria	Pseudomonadales	Pseudomonadaceae	Pseudomonas	unclassified	EU539846.1 gg_id:280184 profile human microbiota antecubital fossa (inner elbow) skin clone nbt106c10	0.0444749	0.0540885	0.0754266	0.100178	0.995286	0.905596	5.66925	4.17021	3.72e-05	1	1	1	8	12367.1	13254.9	13086.1	13602.3	13094.2	13305.1	12782.1	12363.1	12062.9	12878.6	12472.6	13142.8
1027	Bacteria	Proteobacteria	Gammaproteobacteria	Pseudomonadales	Pseudomonadaceae	Pseudomonas	unclassified	EU538445.1 gg_id:282737 profile human microbiota antecubital fossa (inner elbow) skin clone nbt229g12	0.0206977	0.0339417	0.00448925	0.0210279	0.753618	0.884586	8.26054	15.2779	0.105535	1	1	1	8	11128.8	12356.2	10627.5	13121.1	12308.3	13257.5	11154.9	10321.1	9882.07	11684.8	12058.5	11487
1028	Bacteria	Proteobacteria	Gammaproteobacteria	Pseudomonadales	Pseudomonadaceae	Pseudomonas	unclassified	EF154273.1 gg_id:178880 Pseudomonas syringae str. 33	0.35215	0.206982	0.101302	0.119104	0.796029	0.889193	0.97588	3.42665	0.0714281	1	1	1	8	11561.1	11211.2	12477.6	11110.3	11319.1	11138.5	13223.7	11760.9	11598.1	11033.3	12017	11282.9
1029	Bacteria	Proteobacteria	Gammaproteobacteria	Pseudomonadales	Pseudomonadaceae	Pseudomonas	unclassified	EU535280.1 gg_id:280196 profile human microbiota antecubital fossa (inner elbow) skin clone nbt01b07	0.00623742	0.017296	0.0551947	0.0833294	0.72351	0.880171	13.5274	5.02958	0.134307	1	1	1	8	12387.7	12642.9	12410.7	12530.3	12613.4	12856.1	12573.3	12782.7	13071.2	12974.3	13137.5	13092.1
1032	Bacteria	Proteobacteria	Gammaproteobacteria	Alteromonadales	Pseudoalteromonadaceae	Pseudoalteromonas	unclassified	EU330355.1 gg_id:238270 Pseudoalteromonas sp. str. BSi20440	0.224491	0.154459	0.0138418	0.0384005	0.307376	0.846653	1.733	9.84859	1.18851	1	1	1	8	13638.1	13582.2	14530.8	13495.2	13303.4	13234.4	15008.4	14393.3	14368.5	13489.6	14074	12659.2
1033	Bacteria	Proteobacteria	Gammaproteobacteria	Pseudomonadales	Pseudomonadaceae	Pseudomonas	unclassified	AB547166.1 gg_id:515561 Pseudomonas sp. str. DSP-S3	0.0471355	0.0561136	0.229945	0.193999	0.293156	0.841955	5.49338	1.68887	1.26591	1	1	1	8	10982.3	11118.2	10669.4	10691.7	10990.3	11217.1	11693	10852.5	11127	11243.1	12528.9	11696.3
1034	Bacteria	Proteobacteria	Gammaproteobacteria	Oceanospirillales	OM60	unclassified	unclassified	GU230327.1 gg_id:589757 Multilevel approach along Rio de la Plata-South Atlantic Ocean coastal water clone ARTE9_172	0.967935	0.399119	0.734611	0.379517	0.449917	0.870174	0.00172004	0.123242	0.630975	1	1	1	8	11262.9	12465.9	11077.2	11443	11998.4	12048.7	11594.2	12263.9	12109.7	11559	12854.3	9786.93
1037	Bacteria	Proteobacteria	Gammaproteobacteria	Pseudomonadales	Pseudomonadaceae	Pseudomonas	unclassified	FJ892984.1 gg_id:548837 Matriptase-deficient mice exhibit ichthyotic selective shift skin microbiota HM2; ear punch biopsy C57BL/6J (St14 hypo/-) mouse (2 months) clone nbt16a03	0.243774	0.162792	0.460823	0.290656	0.78608	0.886709	1.58324	0.600093	0.0787799	1	1	1	8	12689.8	13123.1	13499.8	13463	12962.7	13180.8	13457.6	13245.9	13190.6	13338.9	14042	13140.7
1039	Bacteria	Proteobacteria	Gammaproteobacteria	Pseudomonadales	Pseudomonadaceae	Pseudomonas	unclassified	EU877075.1 gg_id:341197 Pseudomonas putida str. EC3_2001	0.525971	0.270031	0.00018306	0.00453657	0.110164	0.785419	0.439563	42.5867	3.22691	1	1	1	8	12213.7	12582	11741.8	12816.3	13104.1	12958.4	11471.3	11728.5	12120.3	12977.3	13250	13212.6
1041	Bacteria	Proteobacteria	Gammaproteobacteria	Pseudomonadales	Pseudomonadaceae	Pseudomonas	unclassified	EU540274.1 gg_id:281449 profile human microbiota antecubital fossa (inner elbow) skin clone nbt113e10	0.442229	0.240124	0.0571054	0.085069	0.352851	0.86341	0.653528	4.93222	0.972879	1	1	1	8	13498.7	12973.2	12768	13305.5	13151.9	13499.8	12939.4	12696.6	12561.1	13414.9	13810.8	12834.8
1045	Bacteria	Proteobacteria	Gammaproteobacteria	Pseudomonadales	Pseudomonadaceae	Pseudomonas	unclassified	AJ846274.1 gg_id:106541 Pseudomonas sp. HHS8	0.829632	0.363452	0.0334288	0.0617017	0.61384	0.871862	0.0494281	6.57502	0.27559	1	1	1	8	11924.4	12107.8	12004.3	12781.7	12312.3	12704.2	12767.5	11730.2	10893.1	12563.8	12922.7	12573.2
1052	Bacteria	Proteobacteria	Gammaproteobacteria	Pseudomonadales	Pseudomonadaceae	Pseudomonas	unclassified	Z76669.1 gg_id:8639 Pseudomonas syringae str. LMG 1247t1T (; pathovar reference strain)	0.436539	0.238042	0.00164986	0.0129274	0.670407	0.873263	0.67065	21.6	0.195093	1	1	1	8	12241.7	11418.5	11394	12241.4	12412.1	12342.3	11496.6	11495.5	11480.1	12250.4	12494.1	12077.1
1056	Bacteria	Proteobacteria	Gammaproteobacteria	Oceanospirillales	OM60	unclassified	unclassified	EU544810.1 gg_id:275233 free-living particle- aggregate- archaeal and Laptev Sea 1.0-60 um size fraction ( suspended particles) Arctic seawater clone NABOS_SSPbact89	0.221345	0.152877	0.125391	0.135265	0.651621	0.873263	1.75913	2.92851	0.219912	1	1	1	8	11210.3	11652.1	11721.8	12016.2	11589.2	11522.2	11582.7	11568	11808.5	12183.1	12098.2	11631.6
1063	Bacteria	Proteobacteria	Gammaproteobacteria	Pseudomonadales	Pseudomonadaceae	Pseudomonas	unclassified	EU538374.1 gg_id:280440 profile human microbiota antecubital fossa (inner elbow) skin clone nbt88b03	0.654142	0.311907	0.591617	0.335777	0.495343	0.870174	0.216474	0.312215	0.510247	1	1	1	8	11753.4	11937.3	12474.6	12214.9	12062.9	11993.1	13090.6	12047.1	11827.9	12073.9	11951.4	12076.7
1065	Bacteria	Proteobacteria	Gammaproteobacteria	Pseudomonadales	Pseudomonadaceae	Pseudomonas	unclassified	FJ893864.1 gg_id:554161 Matriptase-deficient mice exhibit ichthyotic selective shift skin microbiota B1E; ear punch biopsy C57BL/6J mouse (2 weeks) clone nbt36f07	0.898939	0.38269	0.890791	0.42195	0.442158	0.869235	0.0171853	0.0200898	0.653739	1	1	1	8	11510.9	11811.3	12220.7	12153.7	12160.5	12029	13144.4	11590.5	11599.4	11916.9	11815.5	12040.3
1067	Bacteria	Proteobacteria	Gammaproteobacteria	Pseudomonadales	Pseudomonadaceae	Pseudomonas	unclassified	AF094726.1 gg_id:71021 Pseudomonas fluorescens str. ATCC 17386	0.185481	0.135651	0.136341	0.142114	0.670661	0.873263	2.09847	2.74191	0.194769	1	1	1	8	10601.4	9869.16	10262.1	9689.56	10883.1	11142.2	10695.2	10226.2	10625.8	10961.7	10890.7	11390.7
1068	Bacteria	Proteobacteria	Gammaproteobacteria	Pseudomonadales	Pseudomonadaceae	Pseudomonas	unclassified	EU540294.1 gg_id:282548 profile human microbiota antecubital fossa (inner elbow) skin clone nbt114c12	0.857878	0.371439	0.123899	0.134404	0.316802	0.85152	0.0342029	2.95559	1.14004	1	1	1	8	11037.7	10931.3	10927.2	11688.6	12294	11680.6	12608.4	10568.6	10962.9	11505.8	11740.2	11540.7
1070	Bacteria	Proteobacteria	Gammaproteobacteria	Pseudomonadales	Pseudomonadaceae	Pseudomonas	unclassified	FJ893943.1 gg_id:549107 Matriptase-deficient mice exhibit ichthyotic selective shift skin microbiota B1E; ear punch biopsy C57BL/6J mouse (4 weeks) clone nbt123a03	0.307069	0.18927	0.782317	0.392605	0.674031	0.873583	1.19012	0.0816624	0.190512	1	1	1	8	11683.1	11743.6	12335.2	12002.7	12027.4	11842.3	13145.5	11988.2	11746.7	11970.8	12188.2	12192.5
1073	Bacteria	Proteobacteria	Gammaproteobacteria	Methylococcales	Crenotrichaceae	Crenothrix	unclassified	AB504955.1 gg_id:565012 structure microorganisms reddish-brown iron-rich snow clone oze05B47	0.729049	0.334264	0.948328	0.437408	0.242954	0.825079	0.128718	0.00447132	1.58927	1	1	1	8	10666.7	10558.3	10597.6	9475.67	9878.28	9813.81	11718.1	9629.87	7236.01	10589.1	9743.68	10638.7
1075	Bacteria	Proteobacteria	Gammaproteobacteria	Pseudomonadales	Pseudomonadaceae	Pseudomonas	unclassified	FJ894257.1 gg_id:543206 Matriptase-deficient mice exhibit ichthyotic selective shift skin microbiota B2E; ear punch biopsy C57BL/6J mouse (2 weeks) clone nbt37h08	0.00018838	0.00461941	0.0450813	0.0740113	0.677356	0.873583	42.2318	5.62801	0.186367	1	1	1	8	11880.9	12111.7	12159.5	12418.1	12102.2	12289.5	13062.8	12613.6	12531.7	12993.6	13228.1	12936.4
1076	Bacteria	Proteobacteria	Gammaproteobacteria	Pseudomonadales	Pseudomonadaceae	Pseudomonas	unclassified	AY303316.1 gg_id:129966 Pseudomonas sp. str. ps6-35	0.313939	0.191889	0.353395	0.24879	0.275604	0.835755	1.15453	0.970559	1.36933	1	1	1	8	11762.8	12277.7	12115.7	12007.8	12178.9	12066.7	12319.3	12261.4	11625.9	11496.2	12127.5	11450.5
1077	Bacteria	Proteobacteria	Gammaproteobacteria	Pseudomonadales	Pseudomonadaceae	Pseudomonas	unclassified	EU930815.1 gg_id:307397 Pseudomonas putida str. PC	0.325386	0.196634	0.0385043	0.0670179	0.719593	0.879252	1.09772	6.11783	0.138342	1	1	1	8	11141.4	11049.5	10662.2	11407.2	12013.8	11800.4	10655	11631.3	11748.4	11685.5	11449.3	12649.2
1082	Bacteria	Proteobacteria	Gammaproteobacteria	Pseudomonadales	Pseudomonadaceae	Pseudomonas	unclassified	EU538996.1 gg_id:284817 profile human microbiota antecubital fossa (inner elbow) skin clone nbt98h04	0.284689	0.180039	0.157754	0.154478	0.652074	0.873263	1.31465	2.42863	0.219292	1	1	1	8	10748.5	11527.2	12529	11151.3	10960.6	11380.4	13249.7	11713.4	11785.8	11052.6	11148.8	12107.5
1083	Bacteria	Proteobacteria	Gammaproteobacteria	Chromatiales	Chromatiaceae	unclassified	unclassified	AY225634.1 gg_id:95183 Mid-Atlantic Ridge hydrothermal sediment clone AT-s26	0.547598	0.277522	0.00161086	0.0127153	0.299397	0.845072	0.394203	21.7716	1.23128	1	1	1	8	13227.4	13393.3	14090.8	13138.6	13009	12838	14112	13688.1	13754.6	12774.7	13107.5	12869.4
1086	Bacteria	Proteobacteria	Gammaproteobacteria	Pseudomonadales	Pseudomonadaceae	Pseudomonas	unclassified	FJ788425.1 gg_id:537584 Pseudomonas putida str. Rs-198	0.0446974	0.0542058	0.0260457	0.054154	0.629865	0.871862	5.65403	7.42573	0.250997	1	1	1	8	12783.6	12878.3	12871.4	13168.6	13489.9	13313.9	13516.6	12801.3	13499.6	13325.8	13631	13853
1089	Bacteria	Proteobacteria	Gammaproteobacteria	Pseudomonadales	Pseudomonadaceae	Pseudomonas	unclassified	AF411855.1 gg_id:27138 Pseudomonas sp. str. 5B	0.698532	0.325506	0.222989	0.190989	0.439546	0.869235	0.161239	1.74541	0.661553	1	1	1	8	10730.9	10476.8	12253.6	12246.1	12532.2	11789.6	10223.8	12439.2	12566.4	11967.8	12158.2	11842.5
1091	Bacteria	Proteobacteria	Gammaproteobacteria	Pseudomonadales	Pseudomonadaceae	Pseudomonas	unclassified	FJ895023.1 gg_id:535208 Matriptase-deficient mice exhibit ichthyotic selective shift skin microbiota BME; ear punch biopsy C57BL/6J mouse (8 weeks) clone nbt188h08	0.190507	0.138382	0.299095	0.22532	0.517717	0.871862	2.04572	1.23293	0.45784	1	1	1	8	12756	12889.8	12894.8	12934.4	12829.6	13018.3	12941.1	12418.7	12007.1	13112.3	12942	12308.1
1092	Bacteria	Proteobacteria	Gammaproteobacteria	Pseudomonadales	Pseudomonadaceae	Pseudomonas	unclassified	AM111013.1 gg_id:140933 Pseudomonas sp. str. 7001	0.537789	0.274439	0.885935	0.420615	0.986343	0.905119	0.414335	0.0219313	0.000312	1	1	1	8	13885.1	13432.9	13185.1	13392.7	13659	13537.1	13540.6	13188.2	13340.2	13337.6	14050.4	12789.8
1094	Bacteria	Proteobacteria	Gammaproteobacteria	Chromatiales	Chromatiaceae	unclassified	unclassified	EU373841.1 gg_id:265007 southern Cretan margin (eastern Mediterranean Sea) canyon and slope sediment clone HCM3MC80_6B_FL	0.061276	0.0660727	0.0224855	0.0503259	0.112378	0.785419	4.73348	7.95377	3.18026	1	1	1	8	11122.6	11454	11043.5	11212.4	11318.3	11712.1	10365.2	10352	10525.6	10777.8	11962.8	11266.5
1095	Bacteria	Proteobacteria	Gammaproteobacteria	Pseudomonadales	Pseudomonadaceae	Pseudomonas	unclassified	FJ894165.1 gg_id:567845 Matriptase-deficient mice exhibit ichthyotic selective shift skin microbiota B1E; ear punch biopsy C57BL/6J mouse (8 weeks) clone nbt176d02	0.206192	0.14582	0.0150747	0.0404634	0.51347	0.871385	1.89261	9.49776	0.467461	1	1	1	8	13669	13793.3	14196.7	13411.2	13586.3	13793.9	13835.2	13915	13658.6	13527.3	13115.9	13403.2
1096	Bacteria	Proteobacteria	Gammaproteobacteria	Pseudomonadales	Pseudomonadaceae	Pseudomonas	unclassified	FJ893919.1 gg_id:535538 Matriptase-deficient mice exhibit ichthyotic selective shift skin microbiota B1E; ear punch biopsy C57BL/6J mouse (4 weeks) clone nbt123h08	0.0727794	0.073441	0.474266	0.295318	0.88022	0.894817	4.2647	0.563725	0.0242043	1	1	1	8	13942.3	13476.9	12998	13699.6	13546.7	13519.8	12912.6	13280.8	12921.6	13277.5	13607.6	12761.3
1097	Bacteria	Proteobacteria	Gammaproteobacteria	Chromatiales	Chromatiaceae	unclassified	unclassified	AM882514.1 gg_id:309379 Structure along hydrocarbon contamination coastal sediment oil polluted water petrochemical treatment plant clone 66 EDB1	0.0155525	0.0286456	0.750131	0.384012	0.736575	0.883082	9.3714	0.108668	0.12134	1	1	1	8	7971.64	8766.5	10816.4	8041.56	9808.53	11124.1	11461.6	11429.5	11802.9	12206.1	10257.4	12191.4
1101	Bacteria	Proteobacteria	Gammaproteobacteria	Pseudomonadales	Pseudomonadaceae	Pseudomonas	unclassified	FJ893323.1 gg_id:548944 Matriptase-deficient mice exhibit ichthyotic selective shift skin microbiota WT1; ear punch biopsy C57BL/6J mouse (2 months) clone nbt19h01	0.43044	0.235711	0.107059	0.123095	0.704909	0.877156	0.689424	3.29444	0.15409	1	1	1	8	11901.1	12360	12574.7	12476.6	12552.2	12378.9	12131.7	12599.4	12280.6	12782.5	12683.5	12433.2
1104	Bacteria	Proteobacteria	Gammaproteobacteria	Pseudomonadales	Pseudomonadaceae	Pseudomonas	unclassified	EU537276.1 gg_id:280469 profile human microbiota antecubital fossa (inner elbow) skin clone nbt72c07	0.468202	0.249751	0.555095	0.323545	0.274189	0.834861	0.579905	0.379293	1.37808	1	1	1	8	13231.5	13825.4	14000.8	13666.8	13732.3	13866.1	14002.5	13884.5	13890.4	13796.1	13684.9	13631
1106	Bacteria	Proteobacteria	Gammaproteobacteria	Oceanospirillales	Oceanospirillaceae	Neptunomonas	unclassified	FJ889618.1 gg_id:544882 Neptunomonas sp. str. NF4-29	0.0584979	0.0642519	0.42189	0.275672	0.321884	0.855165	4.86385	0.716502	1.11478	1	1	1	8	12492.3	12781.2	13029.9	12785	12686.9	13000.9	13287.3	13817.4	13838.5	12974.6	14026	12402.8
1108	Bacteria	Proteobacteria	Gammaproteobacteria	Oceanospirillales	Alcanivoracaceae	unclassified	unclassified	FM242204.1 gg_id:313320 sequences sediment clone 317 T0h-oil	0.665727	0.315507	0.00036235	0.00608076	0.271314	0.833956	0.201106	34.7926	1.39606	1	1	1	8	11475.7	12556.6	13148.9	10984.4	11209.8	11016.8	12587.9	12776.5	13188.8	10477.3	11004.4	11112.3
1111	Bacteria	Proteobacteria	Gammaproteobacteria	Methylococcales	Methylococcaceae	unclassified	unclassified	DQ001669.1 gg_id:157473 Microbial seeps asphalt seep clone B91-30	0.0899945	0.0844101	0.12054	0.132265	0.776784	0.885286	3.71728	3.01816	0.0860034	1	1	1	8	9852.46	11127.9	12827.1	10814.1	10387.7	10548	12107.3	12400.2	12465.3	11911.7	10672.5	11495.1
1113	Bacteria	Proteobacteria	Gammaproteobacteria	Pseudomonadales	Pseudomonadaceae	Pseudomonas	unclassified	U70977.1 gg_id:8596 Pseudomonas putida str. MnB1	0.154829	0.119949	0.787576	0.393679	0.485477	0.870174	2.46798	0.0776493	0.534762	1	1	1	8	10990.5	11361.8	12372.9	11600.5	12399.8	11765.8	13157.3	12028.1	11912.7	12024.1	11826.6	12780.8
1115	Bacteria	Proteobacteria	Gammaproteobacteria	Pseudomonadales	Pseudomonadaceae	Pseudomonas	unclassified	EU539409.1 gg_id:286623 profile human microbiota antecubital fossa (inner elbow) skin clone nbt238d04	0.0841863	0.0806042	0.0813947	0.104396	0.322928	0.856449	3.88566	3.97203	1.10967	1	1	1	8	13415	13163.4	12645.7	13086.9	13212.3	13375.4	12662.4	12339.4	12772.1	13017.2	13388.6	12828.8
1116	Bacteria	Proteobacteria	Gammaproteobacteria	Pseudomonadales	Pseudomonadaceae	Pseudomonas	unclassified	FJ430676.1 gg_id:359401 Pseudomonas putida str. IMBG 294	0.0148124	0.0279314	0.125663	0.135421	0.722961	0.879953	9.56931	2.92361	0.134869	1	1	1	8	13469.5	13493.5	12557.7	13388.5	13480.4	13576.1	12602.1	12206	12330.2	12856.1	13401.4	12310.7
1118	Bacteria	Proteobacteria	Gammaproteobacteria	Sedimenticolales	Sedimenticolaceae	Sedimenticola	unclassified	AM883183.1 gg_id:337155 Endosymbioses between and deep-sea siboglinid tubeworms arctic cold seep (Haakon Mosby mud volcano Barents sea) host trophosome tissue clone Scon	0.338742	0.201952	0.729935	0.37807	0.368754	0.86341	1.0351	0.127836	0.907165	1	1	1	8	10874.3	11531.7	11194.6	11679.5	10723.2	10659	10633.3	11829.6	11196.5	12248.7	11312.9	11284.4
1120	Bacteria	Proteobacteria	Gammaproteobacteria	Pseudomonadales	Pseudomonadaceae	Pseudomonas	unclassified	DQ026520.1 gg_id:130002 Pseudomonas putida str. VH26042005	0.380513	0.217929	0.372148	0.256205	0.88766	0.895715	0.86134	0.893706	0.0212675	1	1	1	8	12802.5	12785.6	12727	12650.6	12673.2	12452.7	12535.3	12603.9	12649	12687.5	11475.3	12890.3
1124	Bacteria	Proteobacteria	Gammaproteobacteria	Pseudomonadales	Pseudomonadaceae	Pseudomonas	unclassified	EU539855.1 gg_id:280330 profile human microbiota antecubital fossa (inner elbow) skin clone nbt106e11	0.244709	0.163115	0.0103619	0.0324285	0.144324	0.787997	1.57641	11.0986	2.61793	1	1	1	8	10513.6	10531.8	10878.2	10933.4	10938.9	11273.5	11384.6	9909.1	10371.4	11578.1	11912.9	11704.4
1125	Bacteria	Proteobacteria	Gammaproteobacteria	Oceanospirillales	Alteromonadaceae	Marinobacter	unclassified	GU183677.1 gg_id:548886 Marinobacter alkaliphilus str. H1711	0.265172	0.171874	0.00153268	0.0124676	0.188019	0.8037	1.4354	22.1316	2.0716	1	1	1	8	11833.7	11952.3	11234.1	12365	12415.4	12378.1	10962.3	11505.9	10824.5	12800.4	12699.8	11816.3
1126	Bacteria	Proteobacteria	Gammaproteobacteria	Pseudomonadales	Pseudomonadaceae	Pseudomonas	unclassified	EU540622.1 gg_id:281237 profile human microbiota antecubital fossa (inner elbow) skin clone nbt120h05	0.506671	0.263472	0.60619	0.340121	0.896316	0.896451	0.483178	0.287858	0.018095	1	1	1	8	11979.1	12538.7	11846.7	12219	12112.4	12289.8	12801.3	12087.3	11833.8	12495.8	12700.7	11954.2
1131	Bacteria	Proteobacteria	Gammaproteobacteria	Pseudomonadales	Pseudomonadaceae	Pseudomonas	unclassified	AB294558.1 gg_id:204838 Pseudomonas putida str. NCB0308-456	0.0182662	0.0315173	0.0155828	0.0411704	0.880597	0.894817	8.73609	9.36354	0.024051	1	1	1	8	10461	11108.5	11957.6	11644.9	12482	11830.2	12212.2	11523.8	12133.8	12762.9	13066.3	12730.1
1133	Bacteria	Proteobacteria	Gammaproteobacteria	Alteromonadales	Pseudoalteromonadaceae	Pseudoalteromonas	unclassified	U85855.1 gg_id:8913 Pseudoalteromonas prydzensis str. MB8-11	0.243119	0.162531	0.621966	0.345792	0.491072	0.870174	1.58806	0.262935	0.52075	1	1	1	8	13327.2	13012.2	13704.5	13572.5	13107.4	13465.7	13870.3	13596.6	13542.1	13668.4	13645.5	13094
1137	Bacteria	Proteobacteria	Gammaproteobacteria	Pseudomonadales	Pseudomonadaceae	Pseudomonas	unclassified	FJ893397.1 gg_id:563933 Matriptase-deficient mice exhibit ichthyotic selective shift skin microbiota WT1; ear punch biopsy C57BL/6J mouse (2 months) clone nbt20g05	0.00602276	0.0169197	0.020314	0.0476234	0.258442	0.831263	13.7069	8.33077	1.48002	1	1	1	8	12450.5	12844.3	12352.1	13361.6	13094.5	13291.1	13364.8	13467.5	13332.7	13354.7	14258.4	13406.7
1141	Bacteria	Proteobacteria	Gammaproteobacteria	Pseudomonadales	Pseudomonadaceae	Pseudomonas	unclassified	EU539232.1 gg_id:286562 profile human microbiota antecubital fossa (inner elbow) skin clone nbt101f11	0.0112063	0.0236599	0.0850823	0.107191	0.600626	0.871862	10.7512	3.85872	0.297002	1	1	1	8	13070	13119.5	13175.6	13346.3	13394.6	13231.1	12459.7	12508.3	12762.1	13252.4	12412.4	13138.1
1143	Bacteria	Proteobacteria	Gammaproteobacteria	Pseudomonadales	Pseudomonadaceae	Pseudomonas	unclassified	AJ271219.1 gg_id:72969 Pseudomonas putida str. P1	0.362004	0.210992	0.176944	0.16586	0.911946	0.896451	0.934513	2.19264	0.0130261	1	1	1	8	13058.7	12842.9	13181.3	13089.3	13445	13137.3	13420.4	12767.3	13262.5	13087.1	13497.9	13552
1144	Bacteria	Proteobacteria	Gammaproteobacteria	Pseudomonadales	Pseudomonadaceae	Pseudomonas	unclassified	AY303321.1 gg_id:131310 Pseudomonas sp. str. ps6-49	0.0332111	0.0448012	0.023181	0.051231	0.566846	0.871862	6.59658	7.84263	0.356727	1	1	1	8	12002.5	12601.6	11940	12482.6	12809.1	12857.2	11614.7	11349.2	11274.3	12074.4	13012.5	11626.2
1146	Bacteria	Proteobacteria	Gammaproteobacteria	Pseudomonadales	Pseudomonadaceae	Pseudomonas	Pseudomonas veronii	AY512623.1 gg_id:103318 Pseudomonas veronii str. A1YB3-4	0.00152165	0.00952314	0.0107125	0.0330789	0.850325	0.892653	22.1842	10.9502	0.0379887	1	1	1	8	12451.9	12415.1	11787.7	12585	12528.7	12743.9	11796.9	11516	11447.5	11923.7	12150	12039.9
1149	Bacteria	Proteobacteria	Gammaproteobacteria	Oceanospirillales	OM60	unclassified	unclassified	EU394576.1 gg_id:335051 Coccolithophore bloom dynamics shape (NE-Atl) northern Bay Biscay pelagic particle clone PEACE2006/175_P3	0.993077	0.405562	0.953759	0.438742	0.816389	0.890482	8.01e-05	0.00357954	0.0575851	1	1	1	8	11267.6	8522.42	10581	9159.66	10940.4	10540.1	10156.2	10216.5	10343.4	10331.7	10064.4	9872.21
1151	Bacteria	Proteobacteria	Gammaproteobacteria	Oceanospirillales	Oceanospirillaceae	Marinomonas	Marinomonas mediterranea	EU188448.1 gg_id:366487 Marinomonas sp. str. IVIA-Po-101	0.0760808	0.0755267	0.00142501	0.0120677	0.0781595	0.784424	4.14751	22.6669	4.07703	1	1	1	8	11057.5	10259.8	10255.9	8112.84	8282.81	8293.93	11755	9850.91	9984.93	9452.72	9609.15	9745.33
1157	Bacteria	Proteobacteria	Gammaproteobacteria	Pseudomonadales	Pseudomonadaceae	unclassified	unclassified	EU101096.1 gg_id:252064 Sulfide/oxygen supply ratio predicts outcome competition among sulfur-oxidizing waters Frasassi sulfidic cave stream biofilm clone FS0612_B12	0.325268	0.196592	0.124983	0.135089	0.542143	0.871862	1.09829	2.93588	0.40531	1	1	1	8	9827.75	10396.6	10671	10748.3	10998.7	10875	10754.3	10580.4	10798.3	10508.7	11793.4	10622.1
1160	Bacteria	Proteobacteria	Gammaproteobacteria	Chromatiales	Chromatiaceae	unclassified	unclassified	EU617747.1 gg_id:337743 Seasonal variation microbial Yel Sea sediment clone C13S-68	0.652675	0.311335	0.0582588	0.0860478	0.927228	0.897392	0.218471	4.87544	0.00888318	1	1	1	8	10354.8	11683.5	11697.4	11678.8	12140.7	11895.8	11634	11481.4	11103.1	12534	11993.2	11508.9
1161	Bacteria	Proteobacteria	Gammaproteobacteria	Pseudomonadales	Pseudomonadaceae	Pseudomonas	unclassified	Z76655.1 gg_id:8568 Pseudomonas asplenii str. LMG 2137T ()	0.00625138	0.0173022	0.0173012	0.0434177	0.564549	0.871862	13.516	8.94753	0.361061	1	1	1	8	11652.4	12836.2	11830.2	13104.8	12957.8	13390.2	12029.7	10929.9	10676	11975.8	12066.9	11678.3
1163	Bacteria	Proteobacteria	Gammaproteobacteria	Alteromonadales	Pseudoalteromonadaceae	Pseudoalteromonas	unclassified	DQ492780.1 gg_id:157463 Pseudoalteromonas sp. str. BSi20598	0.332394	0.199338	0.327359	0.237857	0.0397813	0.735339	1.06439	1.08823	6.01476	1	1	1	8	12620.5	12497.4	11701	12950.1	12967.2	13136.5	12697.3	12510.8	12519.2	12647	12502.6	11676.7
1164	Bacteria	Proteobacteria	Gammaproteobacteria	Pseudomonadales	Pseudomonadaceae	Pseudomonas	unclassified	FJ894960.1 gg_id:535843 Matriptase-deficient mice exhibit ichthyotic selective shift skin microbiota BME; ear punch biopsy C57BL/6J mouse (8 weeks) clone nbt188b10	0.817951	0.36006	0.155485	0.153037	0.862531	0.893955	0.0565882	2.45907	0.0319735	1	1	1	8	12851.9	13081.6	12884.8	13363.4	13123.4	13122.1	13169.3	12687	12724.9	13080.2	13809.4	12685.7
1165	Bacteria	Proteobacteria	Gammaproteobacteria	Pseudomonadales	Pseudomonadaceae	Pseudomonas	unclassified	EU169189.1 gg_id:237380 Pseudomonas tolaasii str. B34	0.923153	0.388624	0.0381202	0.0666293	0.841499	0.892653	0.00990966	6.14969	0.0426752	1	1	1	8	11994.1	11930.1	11643.1	12225.5	12290	12409.5	11175.5	12101.5	12226.4	12122.2	12730.6	12255
1170	Bacteria	Proteobacteria	Gammaproteobacteria	Pseudomonadales	Moraxellaceae	Perlucidibaca	unclassified	AY212599.1 gg_id:100893 water 20 m downstream manure clone 148ds20	0.579395	0.287963	0.0782792	0.102149	0.409145	0.869235	0.333673	4.07305	0.758587	1	1	1	8	7959.05	7965.79	9044.98	8828.53	8378.09	8674.32	8653.05	8199.6	7884.19	8485.22	9477.3	9068.95
1172	Bacteria	Proteobacteria	Gammaproteobacteria	Pseudomonadales	Pseudomonadaceae	Pseudomonas	unclassified	FJ405884.1 gg_id:363503 Pseudomonas putida str. YJF1-21	0.0656927	0.0688594	0.0117047	0.0348411	0.963045	0.901685	4.54107	10.5611	0.0022851	1	1	1	8	8667.72	8699.67	9184.32	9711.97	10946.6	11043.7	9255.65	10149.2	10549.9	12483.3	9947.77	12525
1173	Bacteria	Proteobacteria	Gammaproteobacteria	Pseudomonadales	Pseudomonadaceae	Pseudomonas	Pseudomonas chlororaphis	AF094723.1 gg_id:53538 Pseudomonas chlororaphis str. ATCC 9446	0.116286	0.0993458	0.00252462	0.0158607	0.174292	0.79597	3.1008	18.7167	2.22315	1	1	1	8	10164.1	10169.8	9860.26	11955	12969.5	11294	11215.6	10624.4	11721.8	11536.4	12185.2	12776.5
1175	Bacteria	Proteobacteria	Gammaproteobacteria	Pseudomonadales	Pseudomonadaceae	Pseudomonas	unclassified	EU538954.1 gg_id:283838 profile human microbiota antecubital fossa (inner elbow) skin clone nbt95h09	0.060905	0.0658322	0.075771	0.100344	0.824174	0.890933	4.75044	4.15823	0.0527103	1	1	1	8	11445.2	12078.8	11607.9	12467.4	12002.3	12015.5	10971.5	11298	11060.7	11948.3	10844.2	12234.4
1176	Bacteria	Proteobacteria	Gammaproteobacteria	Oceanospirillales	Alteromonadaceae	Marinobacter	unclassified	EU603452.1 gg_id:275327 Marinobacter bryozoorum str. PTG4-16	0.721253	0.332343	0.00638038	0.0249723	0.754961	0.884586	0.136624	13.4121	0.104342	1	1	1	8	8310.45	8167.61	8508.5	9298.58	9244.7	9182.8	8818.49	8553.78	7652.53	9819.53	8622.45	9852.34
1177	Bacteria	Proteobacteria	Gammaproteobacteria	Pseudomonadales	Pseudomonadaceae	Pseudomonas	unclassified	EU540146.1 gg_id:285849 profile human microbiota antecubital fossa (inner elbow) skin clone nbt246b03	0.00796523	0.0197413	0.00145025	0.0121765	0.752501	0.884586	12.3179	22.537	0.106533	1	1	1	8	11477.7	11985.2	11125.5	12136.7	12030.3	12534	11153.8	10838.7	10762.8	11763.6	11764.7	11651.5
1178	Bacteria	Proteobacteria	Gammaproteobacteria	Pseudomonadales	Pseudomonadaceae	Pseudomonas	unclassified	EU537169.1 gg_id:285856 profile human microbiota antecubital fossa (inner elbow) skin clone nbt67g03	0.0204608	0.0336677	0.139796	0.144262	0.395647	0.866662	8.3037	2.6871	0.805546	1	1	1	8	11641.7	11414	12305.5	12324.5	11740	11752.3	12000.4	12301.7	12277.6	13059.5	12781.2	12297.1
1185	Bacteria	Proteobacteria	Gammaproteobacteria	Pseudomonadales	Pseudomonadaceae	Pseudomonas	unclassified	FJ894353.1 gg_id:561919 Matriptase-deficient mice exhibit ichthyotic selective shift skin microbiota B2E; ear punch biopsy C57BL/6J mouse (4 weeks) clone nbt129f10	0.599403	0.294668	0.305712	0.228292	0.815547	0.890482	0.299039	1.19729	0.0581259	1	1	1	8	13496	13151.7	12241	13520.3	13130.6	13372.4	13168.4	13201.7	13188.1	13109.8	14240.4	12932.9
1186	Bacteria	Proteobacteria	Gammaproteobacteria	Pseudomonadales	Pseudomonadaceae	Pseudomonas	unclassified	FJ893155.1 gg_id:557378 Matriptase-deficient mice exhibit ichthyotic selective shift skin microbiota HM3; ear punch biopsy C57BL/6J (St14 hypo/-) mouse (2 months) clone nbt17h05	0.153271	0.11922	0.690051	0.366293	0.574131	0.871862	2.48936	0.171043	0.343215	1	1	1	8	12407.7	12435.5	12283.1	12796.6	12649.7	12595.1	13447	12834.7	12825.6	12103.2	14049.9	12796.6
1193	Bacteria	Proteobacteria	Gammaproteobacteria	Pseudomonadales	Pseudomonadaceae	Pseudomonas	unclassified	AJ249825.2 gg_id:74089 Pseudomonas putida str. GPo1 (TF4-1L)	0.162459	0.124068	0.0135402	0.0381118	0.809976	0.890337	2.36733	9.94046	0.0617733	1	1	1	8	12018.2	11121.7	11460.2	11958.9	12741.8	11866.9	11883.6	11634.2	11956.3	12288.1	12466.4	13023.8
1194	Bacteria	Proteobacteria	Gammaproteobacteria	Pseudomonadales	Pseudomonadaceae	Pseudomonas	unclassified	DQ402053.1 gg_id:155811 Pseudomonas fluorescens TC222	0.574869	0.286515	0.00054547	0.00748986	0.60141	0.871862	0.341865	30.7242	0.295704	1	1	1	8	11190.7	11175.6	10748.1	11555.1	12294.7	11721.9	11349.1	10728.3	11057.1	11931.9	12151.2	12043.2
1196	Bacteria	Proteobacteria	Gammaproteobacteria	Oceanospirillales	HTCC2188	unclassified	unclassified	AY212672.1 gg_id:104571 water 20 m downstream manure clone 224ds20	0.586358	0.290029	0.0816565	0.10458	0.32709	0.857781	0.32133	3.96377	1.08952	1	1	1	8	13138	8973.88	10679.8	10102.5	12727.6	12185	9440.67	11178.8	11052.6	13141.5	13097.6	12556.9
1198	Bacteria	Proteobacteria	Gammaproteobacteria	Pseudomonadales	Pseudomonadaceae	Pseudomonas	unclassified	GU372931.1 gg_id:514461 Pseudomonas sp. str. CS3	0.257326	0.16865	0.00336053	0.0181933	0.877336	0.894817	1.48758	16.9453	0.0253954	1	1	1	8	11629.5	11924.1	11420.5	12450.4	13264	12153.4	11849.7	11891.7	12166	12813.3	12456.2	13315.9
1199	Bacteria	Proteobacteria	Gammaproteobacteria	Pseudomonadales	Pseudomonadaceae	Pseudomonas	unclassified	EU537987.1 gg_id:280306 profile human microbiota antecubital fossa (inner elbow) skin clone nbt228e03	0.624518	0.302525	0.59943	0.33812	0.250914	0.827499	0.259039	0.298993	1.53194	1	1	1	8	11817.3	11977	12568.2	12345	12224.1	12332.1	13447.2	12237	12040.2	11812.9	12309.9	12210.2
1202	Bacteria	Proteobacteria	Gammaproteobacteria	Pseudomonadales	Pseudomonadaceae	Pseudomonas	unclassified	AF502594.1 gg_id:66559 Pseudomonas monteilii str. C11	0.0375689	0.0486281	0.0490198	0.0776752	0.810484	0.890337	6.19613	5.37631	0.0614361	1	1	1	8	11790.2	11453.4	11974.1	11844.2	12187.1	12298.2	12191.5	11892.2	12337.3	12780.3	12936.8	12082
1203	Bacteria	Proteobacteria	Gammaproteobacteria	Pseudomonadales	Pseudomonadaceae	Pseudomonas	unclassified	AY900171.1 gg_id:142050 Pseudomonas fluorescens str. PCL1751	0.793362	0.353235	0.0893206	0.110484	0.935662	0.898851	0.0733606	3.73608	0.00693837	1	1	1	8	10684.2	10924.2	10678.3	11428.4	11556.7	11747.7	11840.4	10337.8	9881.03	11248.3	12444	10610.9
1208	Bacteria	Proteobacteria	Gammaproteobacteria	Pseudomonadales	Pseudomonadaceae	Pseudomonas	unclassified	EU535916.1 gg_id:280150 profile human microbiota antecubital fossa (inner elbow) skin clone nbt06b10	0.795521	0.353947	0.909234	0.426701	0.28657	0.836628	0.0717945	0.0138449	1.30364	1	1	1	8	11755.5	12149.7	12633.6	12543.8	12404.1	12481.5	13441.9	11920.6	11936.2	12151.5	11822.8	12229.2
1211	Bacteria	Proteobacteria	Gammaproteobacteria	Pseudomonadales	Pseudomonadaceae	Pseudomonas	Pseudomonas veronii	AY748440.1 gg_id:99904 Pseudomonas veronii str. VH100590	0.00738088	0.0189166	0.383962	0.260915	0.9667	0.902692	12.6867	0.848321	0.00185521	1	1	1	8	14191.1	13802.1	12696.8	13888.5	13852.6	13811.4	11899.4	12758.6	12884.3	12370.6	12746.6	13210.6
1212	Bacteria	Proteobacteria	Gammaproteobacteria	Pseudomonadales	Pseudomonadaceae	Pseudomonas	unclassified	EU538331.1 gg_id:284474 profile human microbiota antecubital fossa (inner elbow) skin clone nbt83f11	0.00119002	0.00886353	0.0149216	0.0401536	0.372174	0.86341	24.0344	9.53932	0.893605	1	1	1	8	11737.5	12173.5	12241.3	12482.2	12214.5	12324	10994.6	11544.4	11244	11796.9	11586.3	12034.2
1213	Bacteria	Proteobacteria	Gammaproteobacteria	Pseudomonadales	Pseudomonadaceae	Pseudomonas	unclassified	EU539948.1 gg_id:283585 profile human microbiota antecubital fossa (inner elbow) skin clone nbt108c07	0.0439885	0.0537403	0.00538822	0.0229283	0.741226	0.883595	5.70285	14.2883	0.116904	1	1	1	8	11492.5	12785.9	11342.9	13576.4	12781.9	13538.2	12028.8	10886.7	10583.6	12418.6	12465.3	12181.1
1217	Bacteria	Proteobacteria	Gammaproteobacteria	Pseudomonadales	Pseudomonadaceae	Pseudomonas	unclassified	DQ453708.1 gg_id:156738 Pseudomonas pv. savastanoi str. NCPPB-1344	0.00616131	0.0171507	0.284681	0.219034	0.0135623	0.622028	13.5902	1.3147	9.93362	1	1	1	8	11715.6	11227.7	11774.2	10803.2	10789.8	11148	11948.5	11372.6	11642.3	11735.7	11903.7	12246.1
1218	Bacteria	Proteobacteria	Gammaproteobacteria	Pseudomonadales	Pseudomonadaceae	Pseudomonas	unclassified	FM955873.1 gg_id:540744 Pseudomonas sp. str. Asd M6-4	0.265741	0.172119	0.336302	0.241652	0.738286	0.883595	1.4317	1.04626	0.119697	1	1	1	8	9037.15	9469.37	9430.28	9078.65	9731.58	9927.14	9272.31	9569.06	9997.57	10020.5	9714.94	9499.4
1220	Bacteria	Proteobacteria	Gammaproteobacteria	Pseudomonadales	Pseudomonadaceae	Pseudomonas	unclassified	EF062802.1 gg_id:183293 Pseudomonas sp. str. MY1402	0.138216	0.111526	0.0131733	0.0373038	0.407303	0.869235	2.71193	10.0557	0.76485	1	1	1	8	13229.8	13492.1	13554.6	13809.2	13601.2	13788.6	13224.6	13726.4	13635.7	13839.7	14432.9	13939.5
1221	Bacteria	Proteobacteria	Gammaproteobacteria	Pseudomonadales	Pseudomonadaceae	Pseudomonas	unclassified	AY690673.1 gg_id:99074 Sulfitobacter sp. str. GC07	0.00102425	0.00818712	0.0461006	0.0750326	0.273047	0.834861	25.221	5.56025	1.38519	1	1	1	8	13583	13595	12627.7	13484.1	13542.1	13480.5	11736.2	12252.1	12137.5	12802.4	13001.4	12420.4
1225	Bacteria	Proteobacteria	Gammaproteobacteria	Pseudomonadales	Pseudomonadaceae	Pseudomonas	unclassified	DQ536518.1 gg_id:161371 Pseudomonas poae str. BIHB 752	0.0365309	0.0477597	0.301855	0.22647	0.690729	0.874636	6.28597	1.21792	0.170247	1	1	1	8	11156.8	10736.8	11861.6	11362.5	11454.7	11841.5	11636.4	11953.2	11905.4	12188	12002.8	11716
1227	Bacteria	Proteobacteria	Gammaproteobacteria	Pseudomonadales	Pseudomonadaceae	Pseudomonas	unclassified	EU434546.1 gg_id:258577 Pseudomonas fluorescens str. b59	0.0734359	0.0738973	0.690499	0.366439	0.245531	0.825473	4.24086	0.170517	1.57042	1	1	1	8	11562.8	11170.4	11608.3	11198.7	11085.8	11555.1	12059.1	11295.3	11468.8	11970.2	12368.1	11480.4
1228	Bacteria	Proteobacteria	Gammaproteobacteria	Pseudomonadales	Pseudomonadaceae	Pseudomonas	unclassified	EU539834.1 gg_id:287212 profile human microbiota antecubital fossa (inner elbow) skin clone nbt105h10	0.492435	0.258414	0.257502	0.207146	0.601031	0.871862	0.51738	1.48639	0.296331	1	1	1	8	11907	12075.5	12792	12182.6	12069.5	11982	13463.4	12231.3	12091.7	11855.6	12258.2	12260.3
1230	Bacteria	Proteobacteria	Gammaproteobacteria	Pseudomonadales	Pseudomonadaceae	Pseudomonas	unclassified	EU554430.1 gg_id:274557 Pseudomonas putida str. Ag04	0.0454179	0.054724	0.0160246	0.0418915	0.045169	0.74945	5.60542	9.25124	5.6221	1	1	1	8	11787.7	9949.13	10394.3	10674.6	11365	10774.2	9348.06	9118.35	8840.1	10804.5	10511.9	11501
1234	Bacteria	Proteobacteria	Gammaproteobacteria	Sedimenticolales	Sedimenticolaceae	Sedimenticola	unclassified	DQ394953.1 gg_id:152604 harbor sediment clone VHS-B3-62	0.35219	0.206984	0.202658	0.179939	0.485598	0.870174	0.975712	1.92569	0.534454	1	1	1	8	11980	11903.9	11946.5	12292.1	11790	12285.5	11320.5	12279.1	12440.8	11973.1	13293.7	12507
1237	Bacteria	Proteobacteria	Gammaproteobacteria	Oceanospirillales	Alteromonadaceae	HB2-32-21	unclassified	AM935359.1 gg_id:565337 Dynamics during identified and SSU libraries pilot-scale bioremediation process hydrocarbon-contaminated soil clone AMGA5	0.921683	0.388401	0.0551415	0.0833081	0.952891	0.900397	0.0102939	5.03235	0.00371543	1	1	1	8	12564.9	12878.7	12584.4	13208.7	13042.8	13332.5	12990.9	12499.6	12421.7	13125.7	13941.3	12488.2
1239	Bacteria	Proteobacteria	Gammaproteobacteria	Pseudomonadales	Pseudomonadaceae	Pseudomonas	unclassified	GU186124.1 gg_id:548053 Pseudomonas fluorescens str. IHB B 1427	0.167692	0.126675	0.0017362	0.0132814	0.354179	0.86341	2.30188	21.2377	0.967221	1	1	1	8	12314.9	12487.8	11640.1	13098.2	12672.2	12934	11492.4	11762.6	11627.7	12789.5	13294.8	12287.1
1240	Bacteria	Proteobacteria	Gammaproteobacteria	Alteromonadales	Pseudoalteromonadaceae	Pseudoalteromonas	unclassified	AM111083.1 gg_id:140836 Pseudoalteromonas sp. str. 8049	0.93275	0.390445	0.275297	0.214629	0.995486	0.905596	0.00758242	1.37122	3.41e-05	1	1	1	8	11995.6	11846.6	12523.3	11916.5	11685.6	11886.6	12747.1	12256	11293.2	12007.6	11563.5	11857
1242	Bacteria	Proteobacteria	Gammaproteobacteria	Pseudomonadales	Pseudomonadaceae	Pseudomonas	unclassified	EU827496.1 gg_id:320652 Pseudomonas putida str. TFD49	0.0101248	0.022597	0.00110729	0.0106944	0.0976486	0.785419	11.2026	24.5988	3.51575	1	1	1	8	11054.5	11585.3	11105.6	12153.6	12735.8	12079.8	11997.6	12103.7	12107.2	12625.1	12246.8	12791.5
1243	Bacteria	Proteobacteria	Gammaproteobacteria	Chromatiales	Thiotrichaceae	Achromatium	unclassified	AF129552.1 gg_id:7611 Achromatium sp. HK1	0.341557	0.2031	0.237875	0.197657	0.957345	0.900686	1.02238	1.62725	0.00304524	1	1	1	8	11835.8	12213.1	12176.6	12109.8	12178.2	12437	12546.2	11974.8	12104.7	12256.7	12543.4	12283.7
1247	Bacteria	Proteobacteria	Gammaproteobacteria	Alteromonadales	Alteromonadaceae	unclassified	unclassified	AJ240916.1 gg_id:74015 5' clone CHAB-V-29	0.288967	0.18191	0.0243734	0.0523963	0.911562	0.896451	1.28976	7.6616	0.0131403	1	1	1	8	6351.11	9171	10172.5	6261.48	6934.63	6776.62	9282.33	9688.58	9419.94	9013.26	6213.01	6948.33
1251	Bacteria	Proteobacteria	Gammaproteobacteria	Pseudomonadales	Pseudomonadaceae	Pseudomonas	unclassified	FJ911604.1 gg_id:535159 Rhizobium sp. str. SPC RN2	0.990527	0.405	0.0486806	0.0775027	0.425342	0.869235	0.00015	5.39696	0.705463	1	1	1	8	11546	12666.9	11869.7	12323.5	13036.9	12652	12271.2	12294.8	12021.7	12402.9	12624.6	12465
1254	Bacteria	Proteobacteria	Gammaproteobacteria	Pseudomonadales	Pseudomonadaceae	Pseudomonas	unclassified	GQ451221.1 gg_id:552947 Fecal Yunnan snub-nosed monkey feces clone J87	0.407839	0.227843	0.00538984	0.0229283	0.234156	0.819715	0.763021	14.2867	1.65579	1	1	1	8	10780.6	10547.8	10510.8	10653	11979.4	10937.4	10437.3	10147.8	9754.43	11206.5	11218.7	11431.6
1255	Bacteria	Proteobacteria	Gammaproteobacteria	Pseudomonadales	Pseudomonadaceae	Pseudomonas	unclassified	FJ894687.1 gg_id:574364 Matriptase-deficient mice exhibit ichthyotic selective shift skin microbiota BME; ear punch biopsy C57BL/6J mouse (2 weeks) clone nbt40a09	0.937412	0.391607	0.434703	0.280463	0.154123	0.794532	0.00656504	0.676256	2.47762	1	1	1	8	11796.3	12169.8	12722.4	12414.3	12386.5	12446.7	13420.5	12245.4	12132.9	12054.9	11886.6	12075.2
1257	Bacteria	Proteobacteria	Gammaproteobacteria	Pseudomonadales	Pseudomonadaceae	Pseudomonas	unclassified	EU538372.1 gg_id:286077 profile human microbiota antecubital fossa (inner elbow) skin clone nbt88a05	0.004557	0.0146111	0.00117682	0.0110111	0.341461	0.86341	15.195	24.1211	1.02281	1	1	1	8	13271.2	12582.6	13258.8	12414.4	12675.3	12413.8	12553.2	12518.1	12850.3	11964.3	11720.4	11793.3
1259	Bacteria	Proteobacteria	Gammaproteobacteria	Pseudomonadales	Pseudomonadaceae	Pseudomonas	unclassified	AF509330.1 gg_id:77086 Pseudomonas putida str. DSM 3601	0.594303	0.292832	0.0809902	0.104044	0.878616	0.894817	0.307625	3.98486	0.0248632	1	1	1	8	10545.4	11026.4	10461.5	11374.2	10828	11979.3	11233.4	11084.9	10178.8	11472.2	12790.6	10750.9
1262	Bacteria	Proteobacteria	Gammaproteobacteria	Oceanospirillales	Alcanivoracaceae	Alcanivorax	unclassified	GQ153644.1 gg_id:589864 Alcanivorax dieselolei str. ANT-2400 S8	0.704278	0.32695	0.841687	0.408713	0.231158	0.819493	0.154788	0.0425723	1.67926	1	1	1	8	13372	12005.6	11742.6	11938.3	12088.5	12025.4	12295	11938.9	11230.4	12186.2	12827.4	11923.1
1268	Bacteria	Proteobacteria	Gammaproteobacteria	Pseudomonadales	Pseudomonadaceae	Pseudomonas	Pseudomonas chlororaphis	AF094722.1 gg_id:69974 Pseudomonas chlororaphis str. ATCC 13985	0.240615	0.161427	0.00902745	0.0300934	0.375703	0.86341	1.60663	11.7274	0.879812	1	1	1	8	10926.7	11089	10727.4	12139.9	12986.5	11639.5	11936.9	10940.1	11899.9	11883	12206.5	12980.3
1272	Bacteria	Proteobacteria	Gammaproteobacteria	Pseudomonadales	Pseudomonadaceae	Pseudomonas	unclassified	EU537208.1 gg_id:286436 profile human microbiota antecubital fossa (inner elbow) skin clone nbt68e07	0.0163205	0.0294392	0.0658779	0.0919883	0.586667	0.871862	9.1782	4.53337	0.32079	1	1	1	8	13044.7	13291.5	12235.5	13702.6	13291	13608.9	12913.3	12016.6	11786.2	12522.9	12889.4	12481.2
1276	Bacteria	Proteobacteria	Gammaproteobacteria	Pseudomonadales	Pseudomonadaceae	Pseudomonas	unclassified	GQ900609.1 gg_id:583278 Pseudomonas synxantha str. A1	0.165917	0.125778	0.241681	0.199386	0.161627	0.79597	2.32377	1.59869	2.378	1	1	1	8	11368.5	11254.2	12346.4	11977.6	11919.6	11323.7	13416.9	12068.3	12264.9	11732.3	11463.3	12009.3
1277	Bacteria	Proteobacteria	Gammaproteobacteria	Pseudomonadales	Pseudomonadaceae	Pseudomonas	unclassified	EU536059.1 gg_id:284552 profile human microbiota antecubital fossa (inner elbow) skin clone nbt08a07	0.166756	0.126248	0.364421	0.253317	0.683846	0.873926	2.31339	0.924633	0.178434	1	1	1	8	12956.6	13618.4	13891.9	13971	13651	13827.2	13841.8	14038.9	13965.5	14102	14699.2	13427.6
1280	Bacteria	Proteobacteria	Gammaproteobacteria	Oceanospirillales	Alteromonadaceae	Marinobacter	Marinobacter hydrocarbonoclasticus	GQ200189.1 gg_id:548606 Marinobacter hydrocarbonoclasticus str. DQHS-3	0.0375179	0.0485839	0.140666	0.144856	0.644385	0.873059	6.20047	2.67357	0.229965	1	1	1	8	9774.9	11153.6	9781.91	10733.9	10600.3	10885.4	7727.78	9475.65	9628.8	10525.5	9109.57	9958.77
1285	Bacteria	Proteobacteria	Gammaproteobacteria	Chromatiales	Chromatiaceae	unclassified	unclassified	EU652572.1 gg_id:278349 Seasonal variation microbial Yel Sea sediment clone B8S-132	0.521486	0.268689	0.854422	0.411986	0.861992	0.893955	0.449426	0.0359096	0.0322281	1	1	1	8	8829.09	10607.1	10602.6	9950.31	10427.9	9676.07	10439.2	10213.8	10149.4	9229.08	10139.3	12008
1291	Bacteria	Proteobacteria	Gammaproteobacteria	Oceanospirillales	Oceanospirillaceae	Amphritea	unclassified	EU652550.1 gg_id:278194 Seasonal variation microbial Yel Sea sediment clone A8S-109	0.353267	0.207465	4.33e-06	0.00095465	0.0339279	0.716238	0.971102	119.615	6.52627	1	1	1	8	13188	12781.4	13681.7	9641.04	10383.7	10370.4	14676.2	13172.2	13535.6	8507.54	9730.02	8248.36
1295	Bacteria	Proteobacteria	Gammaproteobacteria	Pseudomonadales	Pseudomonadaceae	Pseudomonas	unclassified	AJ889838.1 gg_id:113026 Pseudomonas avellanae str. BPIC 714	0.00732305	0.0188725	0.963331	0.440759	0.936098	0.898851	12.7252	0.00224989	0.0068444	1	1	1	8	11881.6	12038.6	12090.7	11948.2	11916.7	12076	13284.2	12220	12378.9	12823.6	12636.3	12442.1
1297	Bacteria	Proteobacteria	Gammaproteobacteria	Oceanospirillales	Oceanospirillaceae	Marinomonas	unclassified	EU722311.1 gg_id:354249 Marinomonas sp. str. S3-34	0.732773	0.335469	0.268146	0.211792	0.692695	0.875191	0.125036	1.41619	0.167949	1	1	1	8	8386.03	11091.7	10460.8	10311.7	9178.66	8842.32	10950.1	10697.4	9862.44	11304	8615.3	8297.64
1298	Bacteria	Proteobacteria	Gammaproteobacteria	Pseudomonadales	Pseudomonadaceae	Pseudomonas	unclassified	FJ894440.1 gg_id:542748 Matriptase-deficient mice exhibit ichthyotic selective shift skin microbiota B2E; ear punch biopsy C57BL/6J mouse (8 weeks) clone nbt181b08	0.446933	0.241974	0.371282	0.255982	0.222742	0.816579	0.639651	0.897122	1.74746	1	1	1	8	12704.6	12698.2	13140	12715.6	12697.8	12943.1	12242.1	13087.3	12953.9	13262.3	13243.1	12905.8
1300	Bacteria	Proteobacteria	Gammaproteobacteria	Oceanospirillales	Alteromonadaceae	Marinobacter	unclassified	NR_025116.1 gg_id:573563 Marinobacter lutaoensis str. T5054; CCRC 17087; JCM 11179	0.311527	0.191025	0.00213844	0.0147589	0.722578	0.879953	1.16689	19.8052	0.135262	1	1	1	8	10677.7	11604.9	12670.2	9628.16	8403.09	10021.2	13954.1	11868	11578.2	9785.79	9085.89	10385
1302	Bacteria	Proteobacteria	Gammaproteobacteria	Pseudomonadales	Pseudomonadaceae	Pseudomonas	unclassified	EU539417.1 gg_id:281214 profile human microbiota antecubital fossa (inner elbow) skin clone nbt238e04	0.0817636	0.0790862	0.0437505	0.0725766	0.265796	0.831263	3.96039	5.71947	1.43135	1	1	1	8	12466.1	12210.6	13005.8	12454.4	12347.4	12238.5	13514.1	13025.2	12855.5	12268.8	12834.1	12363.9
1304	Bacteria	Proteobacteria	Gammaproteobacteria	Chromatiales	Chromatiaceae	unclassified	unclassified	EU799991.1 gg_id:341773 It's all ranking aquatic Newport Harbour RI clone 1C227671	0.550802	0.278585	0.0414651	0.0703973	0.387649	0.865621	0.387782	5.88511	0.834602	1	1	1	8	8540.29	8426.42	9747.75	8155.44	8599.45	8857.74	9335.98	9066.66	9431.08	8366.35	8562.81	8471.58
1305	Bacteria	Proteobacteria	Gammaproteobacteria	Pseudomonadales	Pseudomonadaceae	Pseudomonas	unclassified	DQ095894.1 gg_id:130996 Pseudomonas plecoglossicida str. S5	0.541351	0.275442	0.00120599	0.0111014	0.99305	0.905119	0.40694	23.9311	8.08e-05	1	1	1	8	11901.9	12160.7	11484.9	12673.1	13414.3	12412.2	12029.1	11832.7	12075.4	12807.9	12783.5	13286.9
1307	Bacteria	Proteobacteria	Gammaproteobacteria	Pseudomonadales	Pseudomonadaceae	Pseudomonas	unclassified	EU538369.1 gg_id:281230 profile human microbiota antecubital fossa (inner elbow) skin clone nbt87h05	0.662972	0.31459	0.561395	0.325777	0.323068	0.856449	0.204698	0.367075	1.10898	1	1	1	8	11040.8	11202.3	11657.1	11408.6	11926.9	11737.6	12279.8	11162.9	11521.9	11700.1	11865.9	11082.5
1308	Bacteria	Proteobacteria	Gammaproteobacteria	Chromatiales	Chromatiaceae	unclassified	unclassified	AY592343.1 gg_id:99715 deep-sea mud volcano clone Amsterdam-1B-40; BC20-1B-40	0.967865	0.399119	0.889322	0.421629	0.824688	0.890933	0.00172759	0.0206381	0.0523961	1	1	1	8	13524.7	13973.8	13753.5	13879.7	13507.8	14119.1	14266.9	13702.3	13410.8	13811.6	14290.7	13219.5
1310	Bacteria	Proteobacteria	Gammaproteobacteria	Chromatiales	Chromatiaceae	unclassified	unclassified	FJ712551.1 gg_id:519028 Prokaryotic structure and sediments active submarine mud volcano (Kazan MV Sea) Kazan Mud Volcano Anaximander Mountains East Mediterranean Sea clone KZNMV-10-B90	0.0370411	0.0481945	0.0184186	0.044777	0.571841	0.871862	6.24141	8.70399	0.347424	1	1	1	8	10861.7	11229.4	12425.6	10809.2	10709.9	11089.4	12466.7	12359.7	12186.1	11451.9	11724.2	10975.4
1311	Bacteria	Proteobacteria	Gammaproteobacteria	Pseudomonadales	Pseudomonadaceae	Pseudomonas	Pseudomonas stutzeri	AY647159.1 gg_id:100165 Pseudomonas stutzeri str. ZWLR2-1; CCTCC (China Center Type Collection) M203096	0.160581	0.123087	0.00735473	0.0270483	0.961263	0.901565	2.39151	12.7041	0.00251106	1	1	1	8	11719.7	12063	11786.2	12354.5	12743.4	12301.1	11797.5	11502.4	11437.5	11898.3	12763.4	11958.1
1312	Bacteria	Proteobacteria	Gammaproteobacteria	Alteromonadales	Alteromonadaceae	Alteromonas	unclassified	AF114505.1 gg_id:8883 attached marine recovered deep chlorophyll maximum depth clone 2 proteobacterium	0.798992	0.354973	0.67158	0.360708	0.471599	0.870174	0.0693144	0.193603	0.570797	1	1	1	8	12116.9	12357.6	12007.7	12257.6	12520.6	12834.2	11383.7	13209	12852.6	12241.2	12806.8	12099.1
1313	Bacteria	Proteobacteria	Gammaproteobacteria	Pseudomonadales	Pseudomonadaceae	Pseudomonas	unclassified	EU535337.1 gg_id:285434 profile human microbiota antecubital fossa (inner elbow) skin clone nbt01g05	0.228635	0.156215	0.24061	0.199017	0.3493	0.86341	1.69934	1.60666	0.988179	1	1	1	8	12022.3	12326.1	12441.4	12448.6	12956.8	12389.6	12141.8	12094.1	12416.4	12484.6	11919.8	12369.4
1314	Bacteria	Proteobacteria	Gammaproteobacteria	Oceanospirillales	OM60	unclassified	unclassified	EU491078.1 gg_id:273214 Abundance and microbial life ocean crust seafloor lavas Loi'hi Seamount South Rift X3 clone P7X3b4B11	0.378429	0.217394	0.00023988	0.00496352	0.506899	0.871265	0.869297	39.3403	0.482643	1	1	1	8	10925.1	11122.1	11864	9828.85	9864.76	8960.78	10366.3	11296.1	11021.1	9588.19	9313.71	9573.17
1316	Bacteria	Proteobacteria	Gammaproteobacteria	Pseudomonadales	Pseudomonadaceae	Pseudomonas	unclassified	EU538202.1 gg_id:285063 profile human microbiota antecubital fossa (inner elbow) skin clone nbt82h08	0.107015	0.0944517	0.0388215	0.0674496	0.643001	0.873024	3.2954	6.09182	0.231921	1	1	1	8	12036	12166.4	10465.5	12778.2	12542.1	12818.2	12804.6	12170.9	12395	12505.6	14252.3	12949.8
1320	Bacteria	Proteobacteria	Gammaproteobacteria	Alteromonadales	Alteromonadaceae	unclassified	unclassified	AB040465.1 gg_id:38060 Alteromonas sp. str. K	0.0856042	0.0815881	0.13211	0.139218	0.165548	0.79597	3.8432	2.81158	2.32836	1	1	1	8	11450.3	11355.6	11699.4	12194.5	10806.2	11376.1	11219.4	11972.5	10943.2	10189.3	10934.5	10284.1
1324	Bacteria	Proteobacteria	Gammaproteobacteria	Oceanospirillales	Oceanospirillaceae	Neptunomonas	unclassified	AB288092.1 gg_id:239047 Neptunomonas japonica str. JAMM 0745	0.0824782	0.0795123	0.00551051	0.0232559	0.619642	0.871862	3.93806	14.1698	0.266515	1	1	1	8	10801.1	11806	12001	10627	10352	10726.4	12387.8	12068	12387	11141.5	11689.5	10186.4
1326	Bacteria	Proteobacteria	Gammaproteobacteria	Pseudomonadales	Pseudomonadaceae	Pseudomonas	unclassified	GU012802.1 gg_id:577467 Pseudomonas putida str. 7	0.297411	0.185051	0.15265	0.1516	0.595251	0.871862	1.24219	2.49795	0.306017	1	1	1	8	13865.1	13816.4	13116	14101.1	13902.6	13970	13090.2	13579.9	13818	13378.9	13944.7	13730.8
1327	Bacteria	Proteobacteria	Gammaproteobacteria	Pseudomonadales	Pseudomonadaceae	Pseudomonas	unclassified	GQ404505.1 gg_id:566293 Pseudomonas putida str. cmmb	0.705343	0.32726	0.00067396	0.00833485	0.744126	0.883595	0.15361	28.7788	0.114184	1	1	1	8	11889.8	12230.5	11667	12858.7	12929.7	12722.2	12076.2	12003.7	11681.5	12596.4	13178.6	12386.9
1328	Bacteria	Proteobacteria	Gammaproteobacteria	Alteromonadales	Colwelliaceae	Thalassomonas	unclassified	GQ848478.1 gg_id:584370 Microbial sediments vents along East Lau Spreading Centre deep sea hydrothermal vent sediment clone TVG11BA30	0.363255	0.211489	0.00016529	0.00442167	0.234263	0.819715	0.929387	43.8709	1.65496	1	1	1	8	11644.9	12115.4	12288.1	10598.2	10617.9	10988.4	11813.4	11968.5	12109.7	11161.9	11429.8	10706.5
1330	Bacteria	Proteobacteria	Gammaproteobacteria	Pseudomonadales	Pseudomonadaceae	Pseudomonas	unclassified	EU538172.1 gg_id:280144 profile human microbiota antecubital fossa (inner elbow) skin clone nbt81d04	0.0202882	0.0335539	0.0672954	0.093273	0.390159	0.866247	8.33554	4.47532	0.825381	1	1	1	8	13587.4	13108.7	12462.5	13515.5	13224.5	13393.1	11976.7	11901.7	12215.8	12987.9	12076.1	13471.6
1331	Bacteria	Proteobacteria	Gammaproteobacteria	Pseudomonadales	Pseudomonadaceae	Pseudomonas	unclassified	CP000926.1 gg_id:269270 Pseudomonas putida str. GB-1	0.10102	0.0908071	0.109604	0.12503	0.575889	0.871862	3.43338	3.23891	0.340007	1	1	1	8	10868.6	11432.3	11373.7	11557.3	12616.7	11533.9	11864.6	11824.9	12063.9	12008.4	11738.2	13045
1334	Bacteria	Proteobacteria	Gammaproteobacteria	Pseudomonadales	Pseudomonadaceae	Pseudomonas	unclassified	EF062807.1 gg_id:198623 Pseudomonas sp. str. MY1420	0.298124	0.185355	0.939873	0.435048	0.879752	0.894817	1.23825	0.00605779	0.0243956	1	1	1	8	11151	11211.9	11468.9	11044.5	11114.6	11527.9	11199.6	10894.3	10952.8	11279.2	11492.3	10323.7
1336	Bacteria	Proteobacteria	Gammaproteobacteria	Oceanospirillales	Oceanospirillaceae	unclassified	unclassified	GU391221.1 gg_id:516971 Thalassolituus sp. str. JYr12	0.657599	0.313088	8.61e-05	0.00316379	0.260137	0.831263	0.211816	52.8985	1.46864	1	1	1	8	12009.3	13122.6	12542	10582.1	9839.15	10210.2	11855.1	12000.3	12430.7	10369.6	9827.23	11058.6
1338	Bacteria	Proteobacteria	Gammaproteobacteria	Pseudomonadales	Pseudomonadaceae	Pseudomonas	unclassified	Y11150.1 gg_id:8787 Pseudomonas graminis str. DSM 11363 ()	0.11011	0.0960977	0.00809755	0.0283383	0.431119	0.869235	3.22806	12.2391	0.687314	1	1	1	8	10647.3	10447.9	9302.92	11182.5	11852.7	12112.4	10075.5	11348.1	11856.3	11976.4	12078.3	12154.8
1342	Bacteria	Proteobacteria	Gammaproteobacteria	Methylococcales	Methylococcaceae	unclassified	unclassified	AM935153.1 gg_id:534315 Dynamics during identified and SSU libraries pilot-scale bioremediation process hydrocarbon-contaminated soil clone AMOB11	0.138353	0.111591	0.0235658	0.0516313	0.252618	0.82881	2.70977	7.78294	1.52	1	1	1	8	11285.1	11340.4	11401.7	11709.8	11654.8	11669.1	10632.6	11704.2	11957.6	12486.6	12026	12382.3
1344	Bacteria	Proteobacteria	Gammaproteobacteria	Oceanospirillales	Alteromonadaceae	Marinobacter	unclassified	AY592402.1 gg_id:103215 deep-sea mud volcano clone Amsterdam-2B-44; BC20-2B-44	0.283695	0.179626	0.00249275	0.0157945	0.398823	0.867801	1.32051	18.7984	0.794269	1	1	1	8	10454.4	10196.6	9041.71	10362.9	10888	10954.5	10106.9	9776.76	9997.26	11280.3	11298	11115.3
1345	Bacteria	Proteobacteria	Gammaproteobacteria	Oceanospirillales	Alteromonadaceae	Marinobacter	unclassified	GQ131626.2 gg_id:581833 Marinobacter sp. str. YCSA7	0.342034	0.203224	0.0666803	0.092722	0.846832	0.892653	1.02024	4.50031	0.0398092	1	1	1	8	11471.1	11958.9	12380.1	12903	12601.4	12698.6	12617.5	12394.9	12044.8	12946.1	14095	11997.5
1347	Bacteria	Proteobacteria	Gammaproteobacteria	Oceanospirillales	Alteromonadaceae	Spongiibacter	unclassified	FJ202639.1 gg_id:341703 and White Plague Disease-Induced Changes Caribbean Coral Montastraea faveolata kept aquarium 23 days clone SGUS1106	0.117595	0.100047	0.00140285	0.0119912	0.410449	0.869235	3.07496	22.7834	0.754184	1	1	1	8	9158.4	9425.17	12159.5	7093.14	7362.06	7198.12	10107.6	10528.7	11532.8	8370.83	8438.97	9068.03
1350	Bacteria	Proteobacteria	Gammaproteobacteria	Pseudomonadales	Pseudomonadaceae	Pseudomonas	Pseudomonas stutzeri	DQ289072.1 gg_id:144984 Pseudomonas stutzeri Fe10	0.0606717	0.0656536	0.0163946	0.0423964	0.278021	0.835998	4.76118	9.16017	1.35453	1	1	1	8	11212	10926.5	9994.35	12765.8	13635.7	11529.7	10316.3	10552.2	9855.49	10237.9	12118.1	10945.5
1351	Bacteria	Proteobacteria	Gammaproteobacteria	Pseudomonadales	Pseudomonadaceae	Pseudomonas	unclassified	AY574282.1 gg_id:140321 Pseudomonas putida str. S16	0.443664	0.240677	0.00148379	0.0123307	0.87973	0.894817	0.649269	22.3686	0.0244048	1	1	1	8	12054.2	12196.7	11648.2	12707.9	13494.2	12471.4	12153.7	11893.2	12246.3	12990.3	12845.9	13420.7
1353	Bacteria	Proteobacteria	Gammaproteobacteria	Pseudomonadales	Pseudomonadaceae	Pseudomonas	unclassified	AF134705.1 gg_id:46201 Pseudomonas fluorescens str. F113	0.00375678	0.0133172	0.603242	0.339369	0.48651	0.870174	16.289	0.29268	0.532153	1	1	1	8	11930.6	12062.8	12200.7	11874.9	11767.1	12023.5	12848.6	12272.5	12448.6	12172.9	12687.4	12787.8
1357	Bacteria	Proteobacteria	Gammaproteobacteria	Oceanospirillales	OM60	unclassified	unclassified	FN396694.1 gg_id:549550 constant flux thermophilic cold seabed Arctic marine surface sediment clone s5_0_V_16	0.148781	0.117074	0.706191	0.370904	0.489532	0.870174	2.55259	0.152675	0.524579	1	1	1	8	10596.6	12001.8	11131	11126.4	10729.4	11608.5	11705.3	11441.2	11277.4	12047.9	11835	11427.6
1361	Bacteria	Proteobacteria	Gammaproteobacteria	Pseudomonadales	Pseudomonadaceae	Pseudomonas	Pseudomonas chlororaphis	AY839234.1 gg_id:110012 Pseudomonas aurantiaca str. YC4963	0.829968	0.363542	0.00085641	0.00936894	0.87766	0.894817	0.0492297	26.6966	0.0252602	1	1	1	8	11333.6	10894.7	9999.58	12323.8	13201.8	11986	10086.8	10307.5	11431.7	12110.2	12601	12733.9
1362	Bacteria	Proteobacteria	Gammaproteobacteria	Pseudomonadales	Pseudomonadaceae	Pseudomonas	unclassified	DQ371233.1 gg_id:153457 Pseudomonas sp. C1-2006 str. C1	0.244976	0.163218	0.637654	0.350558	0.427509	0.869235	1.57446	0.239572	0.698606	1	1	1	8	13621.8	13067.6	12604.3	13257.6	13455.6	13342.3	12615.1	13343.4	13094.3	12968.3	13127	12758.5
1363	Bacteria	Proteobacteria	Gammaproteobacteria	Pseudomonadales	Pseudomonadaceae	Pseudomonas	unclassified	FM208263.1 gg_id:326340 Pseudomonas sp. str. DSM 8628	0.651853	0.31102	0.411354	0.271703	0.308827	0.847196	0.219594	0.751142	1.18091	1	1	1	8	10714	11883.7	11858.4	11101.3	11702.4	11350	9745.25	11399	12462.4	11928.6	11889.8	12472.9
1364	Bacteria	Proteobacteria	Gammaproteobacteria	Oceanospirillales	Alteromonadaceae	Cellvibrio	unclassified	AJ289164.1 gg_id:30985 Cellvibrio fibrivorans str. R-4079	0.733909	0.335856	0.159312	0.155345	0.79227	0.887951	0.123925	2.40806	0.0741603	1	1	1	8	10436.9	10727.8	11643.9	11221.8	11408.8	11061.5	10506.2	11192.6	11164.8	11632.5	11156.9	11333.8
1365	Bacteria	Proteobacteria	Gammaproteobacteria	Pseudomonadales	Pseudomonadaceae	Pseudomonas	unclassified	EU534715.1 gg_id:281041 profile human skin microbiota ear punch biopsy female C57BL/6J mouse clone nbt181b09	0.659747	0.313825	0.693717	0.36769	0.365381	0.86341	0.208952	0.166762	0.920734	1	1	1	8	11915.2	12256.3	12858	12568	12419.5	12454.9	13443.4	12341.2	12306.2	12562.7	11998.7	12504.5
1366	Bacteria	Proteobacteria	Gammaproteobacteria	Oceanospirillales	Alteromonadaceae	Marinobacter	unclassified	FJ746583.1 gg_id:547174 Marinobacter sp. str. H184B35	0.0775875	0.0765052	0.19359	0.175477	0.83061	0.890984	4.09619	2.0143	0.0488522	1	1	1	8	8393.4	8816.19	9518.63	8811.67	9554.01	9636.82	10473.3	9620.61	8551.56	10265.9	10255.2	9868.72
1369	Bacteria	Proteobacteria	Gammaproteobacteria	Chromatiales	Chromatiaceae	unclassified	unclassified	DQ289941.1 gg_id:173031 Microbial Carbon and Nitrogen Cycling Sediments South Atlantic Bight Permeable Shelf Sediment clone SC3-2	0.88277	0.378357	0.867954	0.415879	0.998817	0.906344	0.023176	0.0294734	2.34e-06	1	1	1	8	9269.69	8826.31	10670.7	9162.4	9968.45	9915.67	10935.4	8768.61	8819.25	9225.82	10631.8	8940.55
1373	Bacteria	Proteobacteria	Gammaproteobacteria	Pseudomonadales	Pseudomonadaceae	Pseudomonas	unclassified	AB365797.1 gg_id:246399 Pseudomonas frederiksbergensis str. SS17	0.0423902	0.0524833	0.0624323	0.0893739	0.521983	0.871862	5.81669	4.68143	0.448326	1	1	1	8	10720.2	10594.5	9468.29	11154.7	11286	11341	11926.1	11168.5	10949.7	11267.9	12864.5	11493.4
1377	Bacteria	Proteobacteria	Gammaproteobacteria	Oceanospirillales	Halomonadaceae	unclassified	unclassified	EU735693.1 gg_id:354231 archaeal structures oil contaminated and soils China pristine soil Jidong Oilfield clone SN144	0.0715476	0.0725408	0.0584664	0.0861178	0.229956	0.818758	4.31019	4.86537	1.68879	1	1	1	8	12198.8	12407.9	11896.8	12330.6	12402	12465.8	11525.3	11102.9	11286.8	12252.3	12991.8	11358.9
1381	Bacteria	Proteobacteria	Gammaproteobacteria	Oceanospirillales	Alteromonadaceae	Marinobacter	unclassified	AB305311.1 gg_id:234441 Marinobacter sp. str. IW11-2CT	0.327524	0.197378	0.00230776	0.0151491	0.00649118	0.527797	1.08744	19.2999	13.325	1	1	1	8	10448.1	9907.07	9825.65	10185.7	10126.3	10240.4	9896.33	9689.54	9290.67	10877.4	11350.5	10671.9
1384	Bacteria	Proteobacteria	Gammaproteobacteria	Pseudomonadales	Pseudomonadaceae	Pseudomonas	Pseudomonas umsongensis	AF068259.1 gg_id:8625 Pseudomonas jessenii str. CIP 105274	0.00331052	0.0126961	0.132015	0.139218	0.286679	0.836628	17.035	2.81318	1.30301	1	1	1	8	11421.8	11061.5	11613.4	11693.6	12430.6	11722.2	12866.8	12219.7	12280.7	12198.9	12929.1	12571.9
1388	Bacteria	Proteobacteria	Gammaproteobacteria	Pseudomonadales	Pseudomonadaceae	Pseudomonas	unclassified	FJ893183.1 gg_id:565882 Matriptase-deficient mice exhibit ichthyotic selective shift skin microbiota HM3; ear punch biopsy C57BL/6J (St14 hypo/-) mouse (2 months) clone nbt18c02	0.681354	0.320238	0.468782	0.293303	0.659679	0.873263	0.181457	0.578339	0.209042	1	1	1	8	11884.9	12054.2	12662.8	12188.6	12105	12051.5	13428.7	12012.5	11908.2	11818.8	12253.7	12246.1
1392	Bacteria	Proteobacteria	Gammaproteobacteria	Pseudomonadales	Pseudomonadaceae	Pseudomonas	unclassified	AJ556801.1 gg_id:85062 Pseudomonas sp. MWH1	0.387128	0.220313	0.961251	0.440431	0.473872	0.870174	0.836526	0.00251266	0.564766	1	1	1	8	11956.3	12159.4	12839.4	12424.7	12622.4	12516.1	13546	12285.1	12387.9	12349.4	12529.8	12807.7
1394	Bacteria	Proteobacteria	Gammaproteobacteria	Oceanospirillales	OM60	unclassified	unclassified	AM882531.1 gg_id:338117 Structure along hydrocarbon contamination coastal sediment oil polluted water petrochemical treatment plant clone 4 EDB1	0.00277482	0.0118774	0.737004	0.380323	0.0475857	0.74945	18.1172	0.120927	5.46487	1	1	1	8	10105.5	9301.62	10055.3	9096.99	9475.04	9054.19	9790.35	10600.3	10383.7	10804.1	11095.2	10235.7
1395	Bacteria	Proteobacteria	Gammaproteobacteria	Pseudomonadales	Pseudomonadaceae	Pseudomonas	unclassified	EF501777.1 gg_id:223959 microbiota and their potential application protective s sprouts clone DGGE gel band 8 Fig.1	0.455394	0.244883	0.00174054	0.0132814	0.0567109	0.765324	0.615307	21.2201	4.95198	1	1	1	8	12825.1	12879.2	13136.3	13172.8	13140.1	13447.1	12602.9	12631.3	13049.9	13479.3	13967.5	13475.4
1396	Bacteria	Proteobacteria	Gammaproteobacteria	Pseudomonadales	Pseudomonadaceae	Pseudomonas	unclassified	AY456706.1 gg_id:105067 Pseudomonas putida str. P3	0.0420013	0.0521991	0.1117	0.12665	0.49552	0.870174	5.84521	3.19441	0.509815	1	1	1	8	12920.3	13381.8	12971.4	13198.8	13341.8	13119.9	12671.1	12767.9	12705.4	13227.4	13155.5	12663.3
1398	Bacteria	Proteobacteria	Gammaproteobacteria	Pseudomonadales	Pseudomonadaceae	Pseudomonas	unclassified	FJ894122.1 gg_id:558498 Matriptase-deficient mice exhibit ichthyotic selective shift skin microbiota B1E; ear punch biopsy C57BL/6J mouse (8 weeks) clone nbt176d09	0.913015	0.386421	0.270151	0.212535	0.533058	0.871862	0.0127103	1.40341	0.424304	1	1	1	8	12909.6	13174.6	12342.4	13387.7	13310.7	13331.9	13211	12871.6	12814.5	12455.8	14129.7	12777.4
1400	Bacteria	Proteobacteria	Gammaproteobacteria	Chromatiales	Chromatiaceae	unclassified	unclassified	EF644798.1 gg_id:299470 genes and citrate lyase deep-sea microbial MAR Logatchev hydrothermal vent system 3000m water depth sulfide clone L7B12	0.115059	0.0987594	0.165411	0.158941	0.985913	0.905119	3.12537	2.33008	0.000332	1	1	1	8	9416.39	10241.8	11107	11030.9	10261	10920.6	10319.6	11089.4	11035.1	11608.9	11454.7	10862.7
1402	Bacteria	Proteobacteria	Gammaproteobacteria	Oceanospirillales	OM60	unclassified	unclassified	FJ203132.1 gg_id:351157 and White Plague Disease-Induced Changes Caribbean Coral Montastraea faveolata diseased tissue clone SHFG534	0.00337149	0.0127775	0.431633	0.279157	0.26829	0.832483	16.9259	0.685717	1.41527	1	1	1	8	12460.2	12138.9	12526.7	12233.1	12237.3	12037.4	11715	11952.2	11834	11936.6	11610.4	12065.1
1403	Bacteria	Proteobacteria	Gammaproteobacteria	Pseudomonadales	Pseudomonadaceae	Pseudomonas	unclassified	EU434349.1 gg_id:260230 Pseudomonas fluorescens str. a258	0.42689	0.234546	0.0872605	0.108884	0.91041	0.896451	0.70056	3.79473	0.0134867	1	1	1	8	10020.3	10612.4	10165.5	10932.5	10805	11159.2	10983.5	9439.95	9282.9	10996.2	11355.2	9719.45
1406	Bacteria	Proteobacteria	Gammaproteobacteria	Pseudomonadales	Pseudomonadaceae	Pseudomonas	unclassified	FJ894378.1 gg_id:556184 Matriptase-deficient mice exhibit ichthyotic selective shift skin microbiota B2E; ear punch biopsy C57BL/6J mouse (4 weeks) clone nbt129c10	0.994463	0.405717	0.0679815	0.0938577	0.141827	0.787229	5.13e-05	4.44778	2.6557	1	1	1	8	13580.8	12751.6	12462.5	13116.6	12910.9	13040.6	12701.4	12524.6	12644.6	13481.5	13505.7	13013.6
1408	Bacteria	Proteobacteria	Gammaproteobacteria	Alteromonadales	Pseudoalteromonadaceae	Pseudoalteromonas	unclassified	AM111086.1 gg_id:140902 Pseudoalteromonas sp. str. 8052	0.147108	0.116191	0.470207	0.293763	0.869676	0.894463	2.5768	0.574515	0.0287013	1	1	1	8	12452.8	12911.6	12582.3	12971.5	12627.1	12983.6	12039.8	12697.3	12225.9	12446.9	13103.1	11816.2
1410	Bacteria	Proteobacteria	Gammaproteobacteria	Alteromonadales	Pseudoalteromonadaceae	Pseudoalteromonas	unclassified	AM691088.1 gg_id:221420 Pseudoalteromonas carrageenovora str. EG27	0.973264	0.400257	0.630916	0.348465	0.918043	0.896573	0.00119555	0.249436	0.0112773	1	1	1	8	11064	10830.8	10782	10950.4	10930.3	11231.5	10594.4	11089	11045	11132	11681.5	10197.4
1416	Bacteria	Proteobacteria	Gammaproteobacteria	Pseudomonadales	Pseudomonadaceae	Pseudomonas	unclassified	FJ605372.1 gg_id:451091 Pseudomonas plecoglossicida str. Fn-2	0.230782	0.157163	0.00245553	0.015715	0.664334	0.873263	1.68223	18.8954	0.202917	1	1	1	8	9745.62	9529.1	8000.59	11135.8	13077.7	10926	9801.77	9182.86	11155.3	11890.4	11880	12756.8
1421	Bacteria	Proteobacteria	Gammaproteobacteria	Pseudomonadales	Pseudomonadaceae	Pseudomonas	Pseudomonas veronii	AF268029.1 gg_id:22349 Pseudomonas grimontii str. CFML 97-514T	0.0894649	0.0840601	0.367966	0.254805	0.17495	0.79597	3.73204	0.910316	2.21553	1	1	1	8	11338.1	11686.1	11600.5	11069.7	11772.9	12160.8	11789.4	12576.9	12683.2	11859.5	12024.6	11433.7
1422	Bacteria	Proteobacteria	Gammaproteobacteria	Pseudomonadales	Pseudomonadaceae	Pseudomonas	unclassified	EU373377.1 gg_id:276371 Pseudomonas fluorescens str. HNR16	0.970822	0.399821	0.0489591	0.0776366	0.182671	0.798144	0.0014241	5.37999	2.12881	1	1	1	8	10035.9	10111.9	10682.7	11839.4	13146.4	10909.9	10164.7	11222.8	11348.3	10415.6	11673.7	11799.9
1423	Bacteria	Proteobacteria	Gammaproteobacteria	Pseudomonadales	Pseudomonadaceae	Pseudomonas	unclassified	EU652104.1 gg_id:274750 Pseudomonas sp. str. ybd-1	0.025246	0.0382002	0.974511	0.443187	0.954921	0.900397	7.53605	0.00108658	0.00340172	1	1	1	8	12166.1	12398	12500.6	12227	12318	12471.3	12709.1	12887.1	12897.5	12379.7	13470.3	12657.2
1427	Bacteria	Proteobacteria	Gammaproteobacteria	Pseudomonadales	Pseudomonadaceae	Pseudomonas	unclassified	EU536830.1 gg_id:286409 profile human microbiota antecubital fossa (inner elbow) skin clone nbt222d01	0.001802	0.0101444	0.0392403	0.0678453	0.806655	0.890011	20.9764	6.0579	0.0640041	1	1	1	8	12583	12767	11918.7	12946.9	12783.7	12836.1	11393	11861.6	11173.3	12406.4	11699.6	11917.3
1428	Bacteria	Proteobacteria	Gammaproteobacteria	Pseudomonadales	Pseudomonadaceae	Pseudomonas	unclassified	EU539844.1 gg_id:283892 profile human microbiota antecubital fossa (inner elbow) skin clone nbt106c05	0.505656	0.263133	0.413939	0.27279	0.350767	0.86341	0.485557	0.74251	0.981829	1	1	1	8	13163.5	13763.6	13282.4	13833.3	13837.4	13781.1	14123.8	13562.9	13654.5	13356.9	14487.7	13410
1429	Bacteria	Proteobacteria	Gammaproteobacteria	Pseudomonadales	Pseudomonadaceae	Pseudomonas	unclassified	FJ422406.1 gg_id:360669 Pseudomonas fluorescens str. CB32	0.731602	0.335171	0.00440081	0.0207657	0.45217	0.870174	0.126187	15.3886	0.62449	1	1	1	8	11380.4	11328.2	10063.2	11819.3	11673.3	11889.3	10932	10725.9	10751.3	12292.7	12587.7	11456
1433	Bacteria	Proteobacteria	Gammaproteobacteria	Chromatiales	Chromatiaceae	unclassified	unclassified	GU061300.1 gg_id:574531 Evaluation culturing methods cultivate previously Yel Sea intertidal beach seawater 20 m depth clone 20m-50	0.676362	0.318718	0.0673475	0.0932928	0.559332	0.871862	0.187601	4.47321	0.371045	1	1	1	8	10812.7	10467	10971.4	11697.5	10956.4	10982.2	11507.9	10581.1	10000.2	10968.9	11550.6	12075.3
1434	Bacteria	Proteobacteria	Gammaproteobacteria	Alteromonadales	Alteromonadaceae	unclassified	unclassified	AB473549.1 gg_id:419632 Aestuariibacter sp. NT-2008 str. Sd 2-38 (= KMM 3894)	0.320481	0.194573	0.00959607	0.0311287	0.261975	0.831263	1.1217	11.446	1.4564	1	1	1	8	11775.5	12202.7	13104.9	12037.9	11615.4	11682.1	12886.8	12922	13093.9	12260.3	11840.8	11115.8
1435	Bacteria	Proteobacteria	Gammaproteobacteria	Pseudomonadales	Pseudomonadaceae	Pseudomonas	unclassified	FJ894060.1 gg_id:561617 Matriptase-deficient mice exhibit ichthyotic selective shift skin microbiota B1E; ear punch biopsy C57BL/6J mouse (8 weeks) clone nbt175f02	0.0321439	0.044049	0.891497	0.422221	0.439194	0.869235	6.70491	0.0198291	0.662615	1	1	1	8	12087.6	11906.8	12311.2	11759.5	11955.7	12147.9	13167.8	12003	12301.7	12294.3	12991.2	12814.6
1438	Bacteria	Proteobacteria	Gammaproteobacteria	Alteromonadales	Colwelliaceae	Colwellia	unclassified	DQ490038.1 gg_id:158539 Microbial life ridge flank crustal fluids clone ODP-70B-02	0.165903	0.125778	0.228761	0.193701	0.240665	0.82405	2.32396	1.69833	1.60625	1	1	1	8	11878.1	12100.7	12959.3	12328.2	12114.6	12467	13462.7	12833	12840	12241	13006.1	11865.2
1439	Bacteria	Proteobacteria	Gammaproteobacteria	Oceanospirillales	Alteromonadaceae	Marinobacter	unclassified	AF468259.1 gg_id:80533 Arctic pack ice; northern Fram Strait; 80 31.1 N; 01 deg 59.7 min E clone ARKDMS-57	0.906837	0.384947	0.0297684	0.0578866	0.637153	0.871862	0.01459	6.9633	0.240296	1	1	1	8	11349.5	11777	11800.7	10914.4	11005.6	9220.26	11400	11757.2	11322.9	10699.7	11495.4	9684.59
1440	Bacteria	Proteobacteria	Gammaproteobacteria	Pseudomonadales	Pseudomonadaceae	Pseudomonas	unclassified	GU186116.1 gg_id:589957 Pseudomonas putida str. IHB B 1369	0.139567	0.1121	0.202098	0.179681	0.870029	0.894463	2.69066	1.931	0.0285446	1	1	1	8	11090.8	11729.5	11888.2	11561	12474.7	11695.7	12151.7	11773.5	12016.3	12181.7	11871.8	13194.1
1442	Bacteria	Proteobacteria	Gammaproteobacteria	Chromatiales	Chromatiaceae	unclassified	unclassified	DQ394966.1 gg_id:153375 harbor sediment clone VHS-B3-85	0.533379	0.272728	0.565155	0.32695	0.69544	0.875825	0.423622	0.359915	0.164774	1	1	1	8	12942.6	13159.7	13833	13558.6	13149.2	13364	13825.9	13129.2	13152.5	13720.9	14031.9	13062.1
1444	Bacteria	Proteobacteria	Gammaproteobacteria	Pseudomonadales	Pseudomonadaceae	Pseudomonas	unclassified	FN675869.1 gg_id:518676 Pseudomonas trivialis RE*1-1-14	0.656276	0.312615	0.132518	0.139333	0.618838	0.871862	0.213591	2.80473	0.267761	1	1	1	8	12761.5	13201.4	13220.8	13631.1	13357.3	13666.1	13675	13151.5	13014.4	13479.7	14185.1	12952.4
1446	Bacteria	Proteobacteria	Gammaproteobacteria	Pseudomonadales	Pseudomonadaceae	Pseudomonas	unclassified	EU538939.1 gg_id:285340 profile human microbiota antecubital fossa (inner elbow) skin clone nbt95f03	0.0798427	0.0777487	0.0902761	0.111193	0.0915065	0.785419	4.02172	3.70948	3.67575	1	1	1	8	10382.1	11038.6	11081.5	12419.7	13249.4	11955.1	11030.8	10967.7	10386.2	9635.74	12182.7	10577.9
1449	Bacteria	Proteobacteria	Gammaproteobacteria	Pseudomonadales	Pseudomonadaceae	Pseudomonas	unclassified	EU360314.1 gg_id:261260 Pseudomonas fluorescens str. 2313	0.0467608	0.0558189	0.74651	0.382911	0.909792	0.896451	5.51738	0.111976	0.0136743	1	1	1	8	11941.8	12239.2	12265.2	12115.4	12132.8	12335.9	12880.9	12414.7	12564.2	12161.8	13440.4	12543.6
1452	Bacteria	Proteobacteria	Gammaproteobacteria	Oceanospirillales	Alteromonadaceae	Marinobacter	unclassified	EU287196.1 gg_id:246628 Pacific arctic surface sediment clone S11-13	0.295717	0.184249	0.034788	0.0631622	0.601345	0.871862	1.25157	6.44435	0.295811	1	1	1	8	9365.73	11141.8	11829.4	9300.54	9264.21	9984.08	11352	10957	10734.4	9875.67	10118.2	10598.2
1454	Bacteria	Proteobacteria	Gammaproteobacteria	Oceanospirillales	Alteromonadaceae	Marinobacter	unclassified	EU328041.1 gg_id:277828 dynamics during bioremediation crude oil contaminated moderate saline soil clone B158	0.938167	0.391894	0.254072	0.205603	0.707507	0.877287	0.00640741	1.50989	0.151232	1	1	1	8	12112.6	12762.1	12593.6	12350.5	12281.1	12239.5	11769.9	13003.3	12914.6	12290.2	12397.1	11850.4
1459	Bacteria	Proteobacteria	Gammaproteobacteria	Pseudomonadales	Pseudomonadaceae	Pseudomonas	unclassified	GQ499333.1 gg_id:539966 Pseudomonas putida str. M1	0.0125238	0.0250819	0.0349422	0.0632699	0.6244	0.871862	10.27	6.42994	0.259219	1	1	1	8	10742.7	11043.5	12483.8	11851.3	11985.4	12279.4	12351.2	11844.6	12529.7	12974.8	13458.2	13065.9
1460	Bacteria	Proteobacteria	Gammaproteobacteria	Pseudomonadales	Pseudomonadaceae	Pseudomonas	unclassified	FJ894369.1 gg_id:536140 Matriptase-deficient mice exhibit ichthyotic selective shift skin microbiota B2E; ear punch biopsy C57BL/6J mouse (4 weeks) clone nbt129a11	0.273634	0.175401	0.0061085	0.0244455	0.280914	0.836058	1.38153	13.6343	1.33706	1	1	1	8	11835	12207.2	12536.2	12819.3	12213.4	12721.6	12207.5	12233.8	12146	12672.7	13086.6	13076.2
1465	Bacteria	Proteobacteria	Gammaproteobacteria	Alteromonadales	Colwelliaceae	Thalassomonas	unclassified	FJ202297.1 gg_id:322290 and White Plague Disease-Induced Changes Caribbean Coral Montastraea faveolata kept aquarium 23 days clone SGUS489	0.0441126	0.053801	2.206e-05	0.00160425	0.904688	0.896451	5.69423	77.242	0.0152748	1	1	1	8	10983	11881.4	12763.3	7736.88	7887.47	8060.84	14324.9	12095.2	12239.6	8924.99	8950.9	9172.49
1468	Bacteria	Proteobacteria	Gammaproteobacteria	Oceanospirillales	Alteromonadaceae	unclassified	unclassified	GQ920839.1 gg_id:550044 Marinimicrobium sp. str. SX15	0.278366	0.177339	0.793902	0.395542	0.840179	0.892653	1.35243	0.0729675	0.0434003	1	1	1	8	12016.2	12354.7	13627.1	12629.5	12541.5	12770.2	12624.1	13240	13391.5	12860.7	13444	12512.2
1470	Bacteria	Proteobacteria	Gammaproteobacteria	Alteromonadales	Colwelliaceae	Thalassomonas	unclassified	GU230351.1 gg_id:594414 Multilevel approach along Rio de la Plata-South Atlantic Ocean coastal sediment clone ARTE12_247	0.378972	0.217468	0.00428799	0.0205058	0.254153	0.829031	0.86722	15.5339	1.50933	1	1	1	8	10661.5	11641.1	13698.8	11078.8	10499.7	10286.3	13472	13032.6	12789.9	10068.6	11208.2	10134.7
1473	Bacteria	Proteobacteria	Gammaproteobacteria	Pseudomonadales	Pseudomonadaceae	Pseudomonas	unclassified	EU539533.1 gg_id:285381 profile human microbiota antecubital fossa (inner elbow) skin clone nbt241d02	0.449355	0.242718	0.137984	0.143181	0.453309	0.870174	0.632602	2.71562	0.621233	1	1	1	8	11213.9	11970.9	12755.4	11909.7	11589.6	11748.3	12337.2	11855.7	11741.5	11030.8	11185.6	11755.5
1474	Bacteria	Proteobacteria	Gammaproteobacteria	Oceanospirillales	Alcanivoracaceae	Alcanivorax	unclassified	DQ234131.2 gg_id:144283 determined library mangrove clone DS047	0.112475	0.0974271	0.769244	0.389627	0.496411	0.870174	3.17824	0.0921189	0.507648	1	1	1	8	10107.5	10374.8	9568.6	10904	10587.5	10231.1	10707.3	9046.58	8536.06	8701.47	10817.2	8098.41
1476	Bacteria	Proteobacteria	Gammaproteobacteria	Pseudomonadales	Pseudomonadaceae	Pseudomonas	unclassified	EU439425.1 gg_id:594417 Pseudomonas putida str. OK-St	0.13246	0.108579	0.0262537	0.0543513	0.866377	0.894463	2.8057	7.39773	0.0301894	1	1	1	8	9877.81	10802.2	10377.3	12189.1	12786.8	10863.5	11108.3	8087.01	9380.97	10621.9	10779.8	11382.3
1477	Bacteria	Proteobacteria	Gammaproteobacteria	Pseudomonadales	Pseudomonadaceae	Pseudomonas	unclassified	FJ950631.1 gg_id:401370 Pseudomonas putida str. c255	0.773431	0.347639	0.667433	0.359783	0.271344	0.833956	0.088695	0.198901	1.39587	1	1	1	8	13467.6	13098.1	13541.1	13282.1	12958.2	12958.3	13514.7	13068.5	12698.1	12952.9	13684	13054.9
1480	Bacteria	Proteobacteria	Gammaproteobacteria	Pseudomonadales	Pseudomonadaceae	Pseudomonas	unclassified	EU434416.1 gg_id:264637 Pseudomonas fluorescens str. a1	0.0160235	0.0291367	0.491519	0.301337	0.845452	0.892653	9.25154	0.519643	0.0405409	1	1	1	8	11231.9	11162.5	11220.7	10837	11630	11407.1	11243.2	11828.6	11958.7	11855.9	11946.1	11688
1481	Bacteria	Proteobacteria	Gammaproteobacteria	Pseudomonadales	Pseudomonadaceae	Pseudomonas	unclassified	EU535748.1 gg_id:286344 profile human microbiota antecubital fossa (inner elbow) skin clone nbt10c12	0.0608935	0.065832	0.448612	0.28581	0.768471	0.885286	4.75098	0.634756	0.0927592	1	1	1	8	12846.2	13183.6	13487.3	13355.2	13020.9	13360.9	12846.1	12864.5	12696.6	13206.4	13117.8	12575
1482	Bacteria	Proteobacteria	Gammaproteobacteria	Pseudomonadales	Pseudomonadaceae	Pseudomonas	unclassified	FM211694.1 gg_id:325970 Pseudomonas putida str. P9	0.657404	0.313024	0.660986	0.357602	0.426937	0.869235	0.212076	0.207312	0.700411	1	1	1	8	11738.6	12033.1	12010.7	11691.7	12311.3	12003.3	12470.9	11723.1	11809.2	11606.6	11427.4	12211.1
1485	Bacteria	Proteobacteria	Gammaproteobacteria	Pseudomonadales	Pseudomonadaceae	Pseudomonas	unclassified	FJ894346.1 gg_id:538400 Matriptase-deficient mice exhibit ichthyotic selective shift skin microbiota B2E; ear punch biopsy C57BL/6J mouse (4 weeks) clone nbt129b01	0.0590097	0.0645552	0.0807385	0.103846	0.150939	0.792701	4.83925	3.99289	2.52188	1	1	1	8	12070	12192.6	13264.9	12403.3	12599	12245.6	13777.4	13106.9	13225.2	12720.7	12386.2	12558
1488	Bacteria	Proteobacteria	Gammaproteobacteria	Chromatiales	Chromatiaceae	unclassified	unclassified	GQ351146.1 gg_id:586541 Metagenome versatile chemolithoautotroph expanding oceanic dead zones Eastern North Pacific Ocean Station P4 1000 m depth clone J8P41000_1B06	0.0133316	0.0260736	0.00217616	0.0147608	0.993756	0.905119	10.0055	19.6884	6.52e-05	1	1	1	8	11677.9	12062.9	12142.5	12594.9	12405.6	12723.5	11983.6	12530	12682.8	12958.6	13100.9	12971
1490	Bacteria	Proteobacteria	Gammaproteobacteria	Pseudomonadales	Pseudomonadaceae	Pseudomonas	unclassified	EF102849.1 gg_id:241842 Pseudomonas putida str. G-4-14-1	0.0301697	0.0424498	0.379065	0.259074	0.475215	0.870174	6.91785	0.866862	0.561226	1	1	1	8	12148.8	11591.9	12165.8	11931.6	12374.2	11712.8	12505.6	12259	12302.1	12116	12879.1	13107.9
1497	Bacteria	Proteobacteria	Gammaproteobacteria	Oceanospirillales	Alteromonadaceae	Marinobacter	unclassified	AY180101.1 gg_id:78569 Marinobacter excellens str. KMM 3809	0.21531	0.150048	0.0340359	0.0624259	0.926474	0.897392	1.81074	6.51584	0.0090688	1	1	1	8	8350.44	10160.6	10371.5	8772.26	8304.5	8833.56	10767.9	9828.39	9689.87	9313.33	9169.16	9045.22
1499	Bacteria	Proteobacteria	Gammaproteobacteria	Chromatiales	Chromatiaceae	unclassified	unclassified	FJ205341.1 gg_id:551312 Prokaryotic deep-sea hydrothermal region East Lau Spreading Centre deep marine sediments depth:2725m clone II8B	0.526583	0.270232	0.0419334	0.0707839	0.212734	0.815984	0.438231	5.85023	1.83338	1	1	1	8	12009.9	12089.2	12288	11534.2	11168.8	12023.4	11715	12031	11753.7	11649.1	11844.8	11537.2
1501	Bacteria	Proteobacteria	Gammaproteobacteria	Pseudomonadales	Pseudomonadaceae	Pseudomonas	unclassified	AY738626.1 gg_id:102117 Pseudomonas putida	0.198194	0.142181	0.020283	0.0475841	0.307403	0.846653	1.96862	8.3365	1.18836	1	1	1	8	11539.4	12146.3	12558.3	12457	12475.9	12730.6	12341.7	11829.1	12320.4	13272.3	13857.7	12502.9
1502	Bacteria	Proteobacteria	Gammaproteobacteria	Pseudomonadales	Pseudomonadaceae	Pseudomonas	unclassified	FJ893958.1 gg_id:571781 Matriptase-deficient mice exhibit ichthyotic selective shift skin microbiota B1E; ear punch biopsy C57BL/6J mouse (4 weeks) clone nbt123d05	0.101891	0.0913349	0.0461093	0.0750326	0.165703	0.79597	3.41269	5.55968	2.32644	1	1	1	8	11677.3	11899.3	12372.8	12623.5	12779.6	12777.7	13204.6	12290.6	12392.3	12785.7	12555.4	13024.9
1505	Bacteria	Proteobacteria	Gammaproteobacteria	Alteromonadales	Colwelliaceae	Colwellia	unclassified	DQ351740.1 gg_id:146764 Microbial Adherent Sediment Particles Heavy Metal Contaminated North Sea Surface Sediments marine sediments clone Belgica2005/10-120-4	0.412447	0.229442	0.371762	0.256184	0.587751	0.871862	0.74748	0.895227	0.318897	1	1	1	8	9707.49	10002.1	10959.4	10341.2	9966.68	10044.6	10191.7	10935.4	10727.9	10501.5	10535.1	9564.69
1506	Bacteria	Proteobacteria	Gammaproteobacteria	Oceanospirillales	Alteromonadaceae	Marinimicrobium	unclassified	EU328092.1 gg_id:278620 dynamics during bioremediation crude oil contaminated moderate saline soil clone Y178	0.838836	0.366291	0.201292	0.179318	0.22051	0.816053	0.0441453	1.93869	1.76616	1	1	1	8	12514.3	12211.6	12729.4	12176.7	12076.4	12018.2	12287.2	12430.9	12250.4	12491.9	12605.8	11843.2
1508	Bacteria	Proteobacteria	Gammaproteobacteria	Pseudomonadales	Pseudomonadaceae	Pseudomonas	unclassified	EU540301.1 gg_id:283128 profile human microbiota antecubital fossa (inner elbow) skin clone nbt114f12	0.0597353	0.0649805	0.061165	0.0883181	0.620046	0.871862	4.80482	4.73854	0.26589	1	1	1	8	11867.3	11832	12975.8	11793.3	11775.2	11986.9	13144	12584.7	12771.3	11907.7	12492	12285.7
1512	Bacteria	Proteobacteria	Gammaproteobacteria	Oceanospirillales	OM60	unclassified	unclassified	AM997955.1 gg_id:570446 and biogeography deep-sea surface sediments South Ocean Atlantic Ocean:South-Atlantic OceanGuinea Basin clone Ucc1549	0.574791	0.286511	0.0500194	0.0785969	0.743506	0.883595	0.342008	5.31651	0.114762	1	1	1	8	9520.35	9997.85	10886.2	9689.27	9067.06	9666.11	9760.49	9975	10421	8503.35	10049.2	8939.28
1519	Bacteria	Proteobacteria	Gammaproteobacteria	Pseudomonadales	Pseudomonadaceae	Pseudomonas	unclassified	EU539837.1 gg_id:285008 profile human microbiota antecubital fossa (inner elbow) skin clone nbt106a06	0.279333	0.177779	0.689459	0.366166	0.670416	0.873263	1.34658	0.171741	0.195081	1	1	1	8	11789.4	12056.7	12657.3	12386.5	12064.5	12073.1	13417.8	12142.8	12161	12350.3	12286.8	12433.6
1523	Bacteria	Proteobacteria	Gammaproteobacteria	Pseudomonadales	Pseudomonadaceae	Pseudomonas	unclassified	EU540286.1 gg_id:279871 profile human microbiota antecubital fossa (inner elbow) skin clone nbt113h09	0.0232963	0.0363982	0.148826	0.149259	0.452476	0.870174	7.82462	2.55194	0.623613	1	1	1	8	11929.8	11802.8	11458.5	11520.7	11888.6	12263.4	11856.4	12120.8	12410.7	12221.9	13095	12494
1524	Bacteria	Proteobacteria	Gammaproteobacteria	Pseudomonadales	Pseudomonadaceae	Pseudomonas	unclassified	U81870.1 gg_id:8646 Pseudomonas sp. str. BI*7	0.00319402	0.0124139	0.750159	0.384012	0.278888	0.835998	17.2507	0.108643	1.34927	1	1	1	8	12428.6	12151.2	10927.5	12056.2	12146.2	12214.1	11556.2	10164.7	10517.2	9857.74	10954.4	9796.54
1527	Bacteria	Proteobacteria	Gammaproteobacteria	Pseudomonadales	Pseudomonadaceae	Pseudomonas	unclassified	EU537958.1 gg_id:282775 profile human microbiota antecubital fossa (inner elbow) skin clone nbt228a05	0.0123521	0.0249245	0.00087661	0.00941984	0.132628	0.787229	10.329	26.5006	2.80289	1	1	1	8	10959.1	10752.3	11222.2	11553	11417.2	11297.6	11240.2	11354.5	10930.3	12246.5	11731.9	12166.8
1528	Bacteria	Proteobacteria	Gammaproteobacteria	Pseudomonadales	Pseudomonadaceae	Pseudomonas	unclassified	FJ894406.1 gg_id:573458 Matriptase-deficient mice exhibit ichthyotic selective shift skin microbiota B2E; ear punch biopsy C57BL/6J mouse (4 weeks) clone nbt130b09	0.133444	0.108923	0.18449	0.170508	0.534111	0.871862	2.78929	2.1091	0.42207	1	1	1	8	12272.1	12556.4	12686.7	13073.9	12389.5	12677.1	12726.4	11782.3	11198.9	12648.8	12497.2	12199.4
1529	Bacteria	Proteobacteria	Gammaproteobacteria	Pseudomonadales	Pseudomonadaceae	Pseudomonas	Pseudomonas chlororaphis	GU186113.1 gg_id:585304 Pseudomonas chlororaphis str. IHB B 1352	0.48238	0.254871	0.00038341	0.00627774	0.523604	0.871862	0.542641	34.2054	0.444749	1	1	1	8	11959.2	11766.2	11174.6	12469.4	12771.1	12492	11745.5	11185.5	12007.1	12758	13021.2	12720.5
1531	Bacteria	Proteobacteria	Gammaproteobacteria	Alteromonadales	Alteromonadaceae	unclassified	unclassified	AY207502.1 gg_id:84007 Aestuariibacter salexigens str. JC2042	0.610842	0.298239	0.0260275	0.054154	0.41374	0.869235	0.280356	7.42818	0.743172	1	1	1	8	9392.98	10443.7	10748.2	9699.74	9875.06	8890.09	9254.5	10869.6	10839.2	8867.15	9297.43	8717.15
1532	Bacteria	Proteobacteria	Gammaproteobacteria	Pseudomonadales	Pseudomonadaceae	Pseudomonas	unclassified	EU536400.1 gg_id:285545 profile human microbiota antecubital fossa (inner elbow) skin clone nbt213c12	0.701126	0.326098	0.124665	0.134937	0.561205	0.871862	0.158308	2.94164	0.367439	1	1	1	8	12131.2	11196.7	12265.7	11543.5	11598.9	11731.1	12200.9	12055.5	11989.1	12094.1	11263	11381.2
1534	Bacteria	Proteobacteria	Gammaproteobacteria	Oceanospirillales	OM60	unclassified	unclassified	EU491047.1 gg_id:265525 Abundance and microbial life ocean crust seafloor lavas Loi'hi Seamount South Rift X3 clone P7X3b4F10	0.125111	0.104557	0.650305	0.354159	0.71641	0.878775	2.93356	0.22172	0.141673	1	1	1	8	10355.1	11026.9	12009.4	11715.6	11397.7	11727.8	11478.1	12906.7	12581.1	11295.9	14235.1	11596.5
1535	Bacteria	Proteobacteria	Gammaproteobacteria	Pseudomonadales	Pseudomonadaceae	Pseudomonas	unclassified	DQ071557.1 gg_id:128217 Pseudomonas monteilii str. R1	0.262935	0.170933	1.694e-05	0.00139399	0.486831	0.870174	1.45005	83.005	0.531343	1	1	1	8	10310.5	10989.5	10465	11731	12253.6	12225.4	10464.8	9966.51	10308.5	12082.5	11637.8	12237.7
1537	Bacteria	Proteobacteria	Gammaproteobacteria	Oceanospirillales	Alteromonadaceae	Marinobacter	unclassified	AM503093.1 gg_id:311877 Marinobacter guineae str. LMG 24048 = M3B	0.225934	0.155139	0.0876389	0.109228	0.714464	0.878369	1.72119	3.78382	0.143732	1	1	1	8	13559.5	13804.2	13393.2	14341.4	13812.2	13997.5	13702.2	13185.9	13309.3	13995.2	14052.5	13089
1539	Bacteria	Proteobacteria	Gammaproteobacteria	Pseudomonadales	Pseudomonadaceae	Pseudomonas	unclassified	EU538917.1 gg_id:281421 profile human microbiota antecubital fossa (inner elbow) skin clone nbt95b04	0.0431311	0.0530736	0.503169	0.30552	0.273718	0.834861	5.76326	0.491425	1.38101	1	1	1	8	11563	11633.7	11888.4	12151.1	12308	12197.9	13250.9	12403	12427.3	11830.7	13443.2	12409.9
1540	Bacteria	Proteobacteria	Gammaproteobacteria	Pseudomonadales	Pseudomonadaceae	Pseudomonas	unclassified	EU169164.1 gg_id:243916 Pseudomonas fluorescens str. B67	0.56506	0.283075	0.517661	0.310345	0.210324	0.815984	0.360094	0.457966	1.8549	1	1	1	8	12510.5	12580.9	13116	12931.8	13441.2	12408.4	12850.5	13517.8	13482.8	11968	13109.4	13065.8
1541	Bacteria	Proteobacteria	Gammaproteobacteria	Oceanospirillales	Alteromonadaceae	Marinobacter	unclassified	AJ292527.1 gg_id:37115 Marinobacter sp. Trimyema-1 1	0.126425	0.10506	0.167528	0.160211	0.470451	0.870174	2.90997	2.30389	0.573861	1	1	1	8	9697.28	9967.4	11530.5	10174.2	9925.08	10056	12630.1	11065	10869.1	10889	10948.4	9614.94
1542	Bacteria	Proteobacteria	Gammaproteobacteria	Pseudomonadales	Pseudomonadaceae	Pseudomonas	unclassified	EU538578.1 gg_id:284694 profile human microbiota antecubital fossa (inner elbow) skin clone nbt232a06	0.086951	0.0824103	0.0477302	0.0766769	0.126694	0.787229	3.8037	5.4558	2.9052	1	1	1	8	11574	11837	12221.1	12490.2	12747.9	12745.8	13196.1	12209.2	12354.3	12705.1	12511.1	12910.9
1543	Bacteria	Proteobacteria	Gammaproteobacteria	Pseudomonadales	Pseudomonadaceae	Pseudomonas	unclassified	EF645247.1 gg_id:238269 Pseudomonas plecoglossicida str. CGMCC 2093	0.890165	0.380485	0.0177201	0.0439904	0.851117	0.892741	0.0203226	8.85395	0.0375818	1	1	1	8	9979.29	10033.7	11125.2	11432.4	12902.6	10845.7	9631.08	9896.3	11122	11529.8	11084.5	12641
1544	Bacteria	Proteobacteria	Gammaproteobacteria	Pseudomonadales	Pseudomonadaceae	Pseudomonas	unclassified	EU540085.1 gg_id:284259 profile human microbiota antecubital fossa (inner elbow) skin clone nbt245c01	0.0422018	0.0523419	0.0300531	0.0582356	0.460491	0.870174	5.83047	6.93098	0.601013	1	1	1	8	12250.4	12696.9	12785.2	12962	12704.8	13139.3	11593.1	12472.4	11823.3	12569.5	12969.6	12319.4
1545	Bacteria	Proteobacteria	Gammaproteobacteria	Pseudomonadales	Pseudomonadaceae	Pseudomonas	Pseudomonas umsongensis	EU438859.1 gg_id:301735 Pseudomonas putida 29	0.0114727	0.0238741	0.00507377	0.0224639	0.381387	0.86341	10.6483	14.6093	0.858024	1	1	1	8	10785.5	10164.4	10990.5	11144	12200.7	11538.5	11622.8	11493.1	11420.9	12195.6	11906.6	12229.3
1546	Bacteria	Proteobacteria	Gammaproteobacteria	Oceanospirillales	OM60	unclassified	unclassified	FN398053.1 gg_id:592957 Haliea sp. str. 7SM29 = CECT 7447	0.00060547	0.00656168	0.0121116	0.0355385	0.281999	0.836058	29.7516	10.4134	1.33057	1	1	1	8	11546.6	11933.1	12076.2	12705.2	12441	12953.5	13595.3	12738.3	13059.5	13751.6	13715	13130.6
1548	Bacteria	Proteobacteria	Gammaproteobacteria	Oceanospirillales	Oceanospirillaceae	unclassified	unclassified	DQ206422.1 gg_id:140325 microbial mediates arsenate reduction soda lake water clone ML-S-4	0.408321	0.227992	0.20274	0.179959	0.726915	0.881461	0.761383	1.92491	0.130856	1	1	1	8	10391.5	9866.75	10139.9	10373.3	10566.7	11222.5	10557.8	10546	10539.4	11693.7	9712.2	11271.9
1551	Bacteria	Proteobacteria	Gammaproteobacteria	Chromatiales	Chromatiaceae	unclassified	unclassified	FJ529318.1 gg_id:512678 Evidence vertical transmission symbionts adult embryo Caribbean sponge Svenzea zeai clone E25	0.945992	0.393799	0.839959	0.408214	0.574685	0.871862	0.00488538	0.0435221	0.342202	1	1	1	8	13975.4	14049.3	14389.8	14061.9	13849.7	14133	14074.9	14017.9	14016.5	13905.1	14626.6	13753
1555	Bacteria	Proteobacteria	Gammaproteobacteria	Pseudomonadales	Pseudomonadaceae	Pseudomonas	unclassified	EU536050.1 gg_id:285952 profile human microbiota antecubital fossa (inner elbow) skin clone nbt07g11	0.00491978	0.0151706	0.923404	0.43032	0.152981	0.794175	14.7757	0.00984478	2.49336	1	1	1	8	12478.2	12691.1	13265.6	13146.8	12944.1	13020.5	13347.4	13719.5	13553.8	13369.1	13397.6	13257.5
1556	Bacteria	Proteobacteria	Gammaproteobacteria	Alteromonadales	Colwelliaceae	Thalassomonas	unclassified	FJ203045.1 gg_id:322845 and White Plague Disease-Induced Changes Caribbean Coral Montastraea faveolata diseased tissue clone SHFG427	0.422679	0.233117	0.00246385	0.015715	0.618757	0.871862	0.713967	18.8736	0.267885	1	1	1	8	9441.88	12085.2	13096.8	9171.7	7336.51	9083.53	13962.1	11989.1	11888.5	9955.83	7567.91	8840.71
1557	Bacteria	Proteobacteria	Gammaproteobacteria	Oceanospirillales	Oceanospirillaceae	Marinomonas	unclassified	DQ517862.1 gg_id:160848 Marinomonas sp. str. BSi20385	0.422214	0.232928	0.960402	0.440183	0.711802	0.878133	0.715461	0.00262399	0.146575	1	1	1	8	9972.42	10567.1	11060.6	10811.2	10148	10015.9	11966.8	10149.9	10150.1	11931.9	11046	9766.36
1560	Bacteria	Proteobacteria	Gammaproteobacteria	Alteromonadales	Pseudoalteromonadaceae	Pseudoalteromonas	unclassified	DQ492778.1 gg_id:158463 Pseudoalteromonas sp. str. BSi20595	0.379594	0.217695	0.17852	0.166775	0.853821	0.893062	0.864841	2.1748	0.0362107	1	1	1	8	11902.2	11991.1	12066	11620.6	11460.7	11789.8	12944.1	11933.7	12030.6	12068.1	12470.4	10959.3
1561	Bacteria	Proteobacteria	Gammaproteobacteria	Pseudomonadales	Pseudomonadaceae	Pseudomonas	unclassified	DQ318865.1 gg_id:156534 Pseudomonas syringae str. 8535	0.187556	0.136684	0.048761	0.0775205	0.076644	0.783312	2.07647	5.39205	4.12817	1	1	1	8	11358.4	9472.12	9918.31	10004.9	10502.2	10524.1	9162.93	9368.16	8840.47	10812.6	10669.4	10123.7
1562	Bacteria	Proteobacteria	Gammaproteobacteria	Oceanospirillales	Alteromonadaceae	Marinobacter	unclassified	AJ439500.1 gg_id:59259 Marinobacter squalenivorans str. 2Asq64	0.598217	0.29431	0.6202	0.345293	0.505276	0.871265	0.301021	0.265653	0.48645	1	1	1	8	11805.6	12104	12639.8	12407.6	12068.1	12192.7	12756	12215.9	11674.8	12191.4	11989.2	11674.2
1565	Bacteria	Proteobacteria	Gammaproteobacteria	Pseudomonadales	Pseudomonadaceae	Pseudomonas	Pseudomonas stutzeri	AJ297767.1 gg_id:76785 Pseudomonas stutzeri HY-105	0.983035	0.403015	0.0426277	0.0714229	0.548523	0.871862	0.000481	5.79943	0.39234	1	1	1	8	11912.2	11948.6	11216.3	11928.2	12410.1	11978.1	10979.6	11808	11838.7	12568.4	11786.3	12382.1
1566	Bacteria	Proteobacteria	Gammaproteobacteria	Pseudomonadales	Pseudomonadaceae	Pseudomonas	unclassified	EF489479.1 gg_id:226767 Pseudomonas plecoglossicida	0.0575832	0.063523	0.0620058	0.0890741	0.572832	0.871862	4.90853	4.70048	0.345598	1	1	1	8	13749.1	13837.7	12887.1	13824.2	13844.6	13937.8	12529.3	12601.6	13333.6	13621.1	12970.4	13848.4
1567	Bacteria	Proteobacteria	Gammaproteobacteria	Pseudomonadales	Pseudomonadaceae	Pseudomonas	unclassified	FJ894423.1 gg_id:538102 Matriptase-deficient mice exhibit ichthyotic selective shift skin microbiota B2E; ear punch biopsy C57BL/6J mouse (4 weeks) clone nbt130g06	0.243647	0.162756	0.136501	0.142212	0.224423	0.817069	1.58417	2.73932	1.73356	1	1	1	8	14158.9	13831.3	14032.5	14124.1	13828.6	13947	14346.2	14338.6	14273.7	13831.3	14359.4	13687.9
1571	Bacteria	Proteobacteria	Gammaproteobacteria	Pseudomonadales	Pseudomonadaceae	Pseudomonas	unclassified	GU177878.1 gg_id:591085 Pseudomonas fluorescens str. FE1326	0.302723	0.187349	0.00055599	0.00759583	0.529109	0.871862	1.21325	30.5443	0.432759	1	1	1	8	11875.6	12145.8	11741.9	12851.7	13022.7	12597.6	11644.6	11927	11997.4	12711.3	12837.5	12152.7
1572	Bacteria	Proteobacteria	Gammaproteobacteria	Pseudomonadales	Pseudomonadaceae	Pseudomonas	unclassified	AF131104.1 gg_id:8590 Pseudomonas putida str. MTB5	0.822267	0.361053	0.0106465	0.032948	0.8135	0.890482	0.0538834	10.9777	0.0594523	1	1	1	8	9497.37	9673.33	9552.41	11478.9	10786.2	9982.33	10333.9	9551.34	8849.46	10812.3	10092	10871.6
1578	Bacteria	Proteobacteria	Gammaproteobacteria	Oceanospirillales	Halomonadaceae	unclassified	unclassified	DQ072719.1 gg_id:134569 Halospina denitrificans str. HGD 1-3	0.610197	0.298062	0.356746	0.250143	0.686641	0.873965	0.281388	0.956367	0.175082	1	1	1	8	12150.2	12537	12382.9	12445.2	12400.9	12572.8	11619.2	12484.5	12374.9	12188.9	13026.4	12133.7
1580	Bacteria	Proteobacteria	Gammaproteobacteria	Pseudomonadales	Pseudomonadaceae	Pseudomonas	unclassified	FJ895027.1 gg_id:573710 Matriptase-deficient mice exhibit ichthyotic selective shift skin microbiota BME; ear punch biopsy C57BL/6J mouse (8 weeks) clone nbt187a06	0.222693	0.153551	0.0913459	0.111907	0.630877	0.871862	1.74787	3.68011	0.249494	1	1	1	8	11828.1	12795	12319.9	13226.8	12556.7	13258.5	12943.7	11759.7	11525.5	12295.8	12675.5	12489.4
1582	Bacteria	Proteobacteria	Gammaproteobacteria	Pseudomonadales	Pseudomonadaceae	Pseudomonas	unclassified	EU535249.1 gg_id:280188 profile human microbiota antecubital fossa (inner elbow) skin clone nbt172g06	0.961468	0.397638	0.448721	0.285843	0.946633	0.899807	0.00248457	0.634439	0.00477005	1	1	1	8	13442	13950.8	14162.7	14387.3	13814	13964.3	14525.6	13637.4	13476.4	13866.8	14446.6	13838.7
1583	Bacteria	Proteobacteria	Gammaproteobacteria	Pseudomonadales	Pseudomonadaceae	Pseudomonas	unclassified	EU539660.1 gg_id:283327 profile human microbiota antecubital fossa (inner elbow) skin clone nbt243f12	0.025995	0.0388926	0.401245	0.26741	0.398132	0.867504	7.43259	0.785763	0.796711	1	1	1	8	11472.8	11872.7	11604.5	12273.5	11961.6	12254.8	13054.1	12524.7	12503.4	11925.7	13699	12452.2
1586	Bacteria	Proteobacteria	Gammaproteobacteria	Oceanospirillales	Oceanospirillaceae	Oleispira	unclassified	EU236351.1 gg_id:298239 Haliclona gellius: sponge and symbionts 13 m depth Pacific Ocean clone Hg91A7	0.267806	0.172876	0.00232838	0.0152443	0.436434	0.869235	1.41837	19.2415	0.67097	1	1	1	8	11413.6	12310.6	11601.4	10891.6	10762	10904	11850.1	11711.1	11475.9	10422.5	11016.3	9559.01
1588	Bacteria	Proteobacteria	Gammaproteobacteria	Alteromonadales	Colwelliaceae	Colwellia	unclassified	GQ848466.1 gg_id:581903 Microbial sediments vents along East Lau Spreading Centre deep sea hydrothermal vent sediment clone TVG11BA18	0.0957147	0.0875615	0.19773	0.17756	0.0854825	0.785419	3.56468	1.97316	3.8468	1	1	1	8	12301.5	11820.6	12480.4	11899.4	11334.4	11767.6	11375.7	11947.1	11448.8	11643.1	11710.5	11682.7
1589	Bacteria	Proteobacteria	Gammaproteobacteria	Pseudomonadales	Pseudomonadaceae	Pseudomonas	unclassified	DQ453709.1 gg_id:156806 Pseudomonas pv. savastanoi str. ITM-317	0.0912266	0.0850417	0.0854949	0.10752	0.0892599	0.785419	3.68337	3.84644	3.73779	1	1	1	8	11707.2	11353.1	11876.4	11792.3	11467.7	11690.1	11305.3	11749.5	11875	12359.2	11884	12573.7
1591	Bacteria	Proteobacteria	Gammaproteobacteria	Oceanospirillales	HTCC2188	unclassified	unclassified	DQ354722.1 gg_id:152853 subsurface water clone DR550SWSAEE23	0.964433	0.398475	0.705277	0.370621	0.842284	0.892653	0.00211662	0.153683	0.0422466	1	1	1	8	12762.7	12966	13572.6	13300.6	12911.2	13211	13606.6	12777.8	12812.9	13448.4	13351.3	12787
1592	Bacteria	Proteobacteria	Gammaproteobacteria	Pseudomonadales	Pseudomonadaceae	Pseudomonas	unclassified	EU539126.1 gg_id:279910 profile human microbiota antecubital fossa (inner elbow) skin clone nbt98f01	0.41178	0.229159	0.674251	0.361497	0.755304	0.884586	0.749713	0.190236	0.104039	1	1	1	8	12792.4	13164.4	13247.2	13390.8	12971.2	13205.6	13399.1	13368.4	13006.1	13265.8	13675.4	12886.8
1593	Bacteria	Proteobacteria	Gammaproteobacteria	Pseudomonadales	Pseudomonadaceae	Pseudomonas	unclassified	EF528261.1 gg_id:227324 Pseudomonas migulae AE2	0.505972	0.263274	0.00342721	0.0182703	0.362652	0.86341	0.484814	16.8283	0.931853	1	1	1	8	11555.9	11599.2	10911	12160.8	11919.8	12365.8	11422.4	11125.5	11314	12835.2	13138.7	11733.5
1594	Bacteria	Proteobacteria	Gammaproteobacteria	Oceanospirillales	Alcanivoracaceae	Alcanivorax	unclassified	EU799249.1 gg_id:329506 It's all ranking aquatic Newport Harbour RI clone 1C226826	0.0100581	0.0225348	0.0128162	0.0366573	0.19051	0.80448	11.2325	10.1719	2.0457	1	1	1	8	10334	10454	11282.8	11567.5	10705.4	11177.6	10816.6	11502.2	11259	12793.9	12564.6	11843
1599	Bacteria	Proteobacteria	Gammaproteobacteria	Alteromonadales	Alteromonadaceae	unclassified	unclassified	AY207503.1 gg_id:83231 Aestuariibacter halophilus str. JC2043	0.710082	0.32883	0.641923	0.351849	0.051493	0.751534	0.148429	0.233451	5.23108	1	1	1	8	12286.7	11936.7	11739.8	12314.7	12997.8	12188.9	12156.1	13075.9	12352.9	11176.5	12502.4	11543.8
1600	Bacteria	Proteobacteria	Gammaproteobacteria	Pseudomonadales	Pseudomonadaceae	Pseudomonas	unclassified	GQ502786.1 gg_id:582124 Pseudomonas putida str. xyz-zjut	0.00311084	0.0122784	0.00608099	0.0244455	0.33399	0.861059	17.4109	13.6575	1.05695	1	1	1	8	10669.6	10574.1	9691.15	11392.2	12241.5	11310.9	11920.5	11510.1	11918.9	11867	12771	12975.8
1602	Bacteria	Proteobacteria	Gammaproteobacteria	Chromatiales	Chromatiaceae	unclassified	unclassified	GU118309.1 gg_id:589714 Threatened Corals Provide Microbial Habitats clone Dstr_I04	0.0665648	0.069459	0.7485	0.383562	0.65621	0.873263	4.50504	0.110152	0.21368	1	1	1	8	10019.4	8678.85	11651	10603.7	9929.09	10040.2	12590.1	11303.9	10889.7	10822.6	10453	12145.7
1604	Bacteria	Proteobacteria	Gammaproteobacteria	Pseudomonadales	Pseudomonadaceae	Pseudomonas	unclassified	DQ465009.2 gg_id:227277 Pseudomonas sp. str. VTT E-052906	0.860939	0.372215	0.00167443	0.0130639	0.081394	0.785419	0.0327276	21.4945	3.97205	1	1	1	8	7246.81	8517.78	8028.98	9169.81	10442.5	9821.41	8631.82	8575.69	8127.79	9016.41	9505.16	9062.59
1606	Bacteria	Proteobacteria	Gammaproteobacteria	Pseudomonadales	Pseudomonadaceae	Pseudomonas	unclassified	AY748893.1 gg_id:104631 Pseudomonas sp. N21.4	0.38843	0.220774	0.00096791	0.00996546	0.619825	0.871862	0.831723	25.6804	0.266231	1	1	1	8	10104.7	9906.59	9447.08	10907.5	11084.8	11058.1	10167.7	9428.04	8735.77	11315.9	10980.5	10441.4
1608	Bacteria	Proteobacteria	Gammaproteobacteria	Chromatiales	Chromatiaceae	unclassified	unclassified	FJ205285.1 gg_id:564511 Prokaryotic deep-sea region East Lau Spreading Centre active hydrothermal field sediments depth:1922m clone 123	0.445367	0.241262	0.899484	0.423994	0.93418	0.898835	0.644242	0.0169991	0.00726262	1	1	1	8	9788.89	10737.4	10771.5	10796	10196.5	10514.9	9791.38	11206	11163.5	10679.2	10305.6	11220
1610	Bacteria	Proteobacteria	Gammaproteobacteria	Pseudomonadales	Pseudomonadaceae	Pseudomonas	unclassified	EU169190.1 gg_id:245659 Pseudomonas tolaasii str. B35	0.0227441	0.0359947	0.57216	0.329301	0.235331	0.819715	7.91195	0.346835	1.6467	1	1	1	8	11694.1	11782.9	12017.7	12253	12283.6	12291	13252.1	12633.2	12525.6	12052.9	13417.9	12445.9
1611	Bacteria	Proteobacteria	Gammaproteobacteria	Oceanospirillales	Alteromonadaceae	Marinobacter	unclassified	GU223379.1 gg_id:557645 Marinobacter sp. str. EM492	0.998737	0.406876	0.0736552	0.0985208	0.23395	0.819715	2.67e-06	4.23295	1.65739	1	1	1	8	9665.39	10565.6	10100.1	11329.8	11977.2	10823.7	9524.56	11592.2	10675	10604.1	10808.6	11253.8
1614	Bacteria	Proteobacteria	Gammaproteobacteria	Pseudomonadales	Pseudomonadaceae	Pseudomonas	unclassified	AM905940.1 gg_id:239559 Pseudomonas sp. str. Ri83	0.167256	0.126461	0.601796	0.338947	0.460973	0.870174	2.30724	0.295065	0.599675	1	1	1	8	10733.2	10302.4	9617.69	10925.9	10673.4	11010.4	11955.5	11278.9	10824.1	9862.37	12847.4	11005.5
1615	Bacteria	Proteobacteria	Gammaproteobacteria	Pseudomonadales	Pseudomonadaceae	Pseudomonas	unclassified	FJ894079.1 gg_id:536394 Matriptase-deficient mice exhibit ichthyotic selective shift skin microbiota B1E; ear punch biopsy C57BL/6J mouse (8 weeks) clone nbt175h05	0.316401	0.192844	0.200557	0.179018	0.361793	0.86341	1.14206	1.94573	0.935381	1	1	1	8	12120.9	12403.3	13106.2	12570.8	12344.2	12420.5	13700.9	12702.8	12630.9	12389.6	12474.1	12541.7
1619	Bacteria	Proteobacteria	Gammaproteobacteria	Pseudomonadales	Pseudomonadaceae	Pseudomonas	unclassified	EU538394.1 gg_id:280069 profile human microbiota antecubital fossa (inner elbow) skin clone nbt88g02	0.313203	0.191602	0.0863645	0.108278	0.806267	0.88998	1.15829	3.8208	0.0642675	1	1	1	8	13667.3	14120	14166.7	14352.3	13991.5	14230.4	13968.3	13869.8	13631.2	14023.6	14309.4	13941.2
1621	Bacteria	Proteobacteria	Gammaproteobacteria	Alteromonadales	Pseudoalteromonadaceae	Pseudoalteromonas	unclassified	FJ937921.1 gg_id:512210 Pseudoalteromonas sp. str. LS169	0.152066	0.118551	0.77554	0.390871	0.787493	0.886805	2.50607	0.0869966	0.0777116	1	1	1	8	11098.8	11788.9	12169.2	12090.8	11408.3	11540.9	13310.6	12080.9	11618.6	12484.7	12393.2	11530.4
1622	Bacteria	Proteobacteria	Gammaproteobacteria	Pseudomonadales	Pseudomonadaceae	Pseudomonas	Pseudomonas umsongensis	EU434532.1 gg_id:269306 Pseudomonas putida str. b263	0.927871	0.389689	0.0102974	0.0323056	0.298368	0.844081	0.00872648	11.1266	1.23692	1	1	1	8	12662.8	12451.9	11501.1	12719	12683.9	12895.4	11693.2	11513.2	12497	13118.4	13269.5	12681.4
1624	Bacteria	Proteobacteria	Gammaproteobacteria	Pseudomonadales	Pseudomonadaceae	Pseudomonas	unclassified	FJ418774.1 gg_id:366431 Pseudomonas syringae pv. tomato str. 2	0.0526057	0.060023	0.804473	0.398753	0.73041	0.882356	5.16861	0.0654934	0.127365	1	1	1	8	12745	12100.3	11795.1	11941.7	12010.5	12046.5	11741.6	11079.2	11065.4	11366.1	12349	10276.8
1628	Bacteria	Proteobacteria	Gammaproteobacteria	Pseudomonadales	Pseudomonadaceae	Pseudomonas	unclassified	EU539823.1 gg_id:286118 profile human microbiota antecubital fossa (inner elbow) skin clone nbt105f04	0.051957	0.0596079	0.0605612	0.0877633	0.70046	0.876435	5.20482	4.76629	0.159057	1	1	1	8	13452.4	13272.1	12610.1	13706.6	13065.6	13609.2	12764.4	12544.9	12452.8	13094.2	13434	12748.8
1632	Bacteria	Proteobacteria	Gammaproteobacteria	Alteromonadales	Colwelliaceae	Colwellia	unclassified	AY829231.2 gg_id:179606 Colwellia sp. IE7-5	0.322091	0.195241	0.00096514	0.00995297	0.578404	0.871862	1.11377	25.7038	0.335455	1	1	1	8	13137.8	12144.4	13572.8	11682.4	11640	11920.4	13622.1	13377	13170.6	12031.4	12281.4	11313.1
1633	Bacteria	Proteobacteria	Gammaproteobacteria	Pseudomonadales	Pseudomonadaceae	Pseudomonas	unclassified	EU439421.1 gg_id:538528 Pseudomonas putida str. LH-S1	0.101923	0.0913353	0.0135971	0.038197	0.70323	0.877041	3.41192	9.92291	0.155953	1	1	1	8	11281.1	10644.9	11490.9	11527.1	12125.4	11623.1	11192.4	11282.9	11921.4	12522.2	11815.1	12450.9
1637	Bacteria	Proteobacteria	Gammaproteobacteria	Oceanospirillales	Oceanospirillaceae	unclassified	unclassified	AY967730.1 gg_id:115234 Influence starvation ozone and selected isolates on survival southern Jasus edwardsii healthy larval rock lobster s	0.0103426	0.0228189	5.365e-05	0.00254091	0.927422	0.897392	11.107	60.4318	0.00883564	1	1	1	8	11017.2	10084.2	11937.4	8370.4	8849.15	8165.23	12589.1	12042.2	11558.3	9453.93	9692.39	9572.11
1638	Bacteria	Proteobacteria	Gammaproteobacteria	Pseudomonadales	Pseudomonadaceae	Pseudomonas	unclassified	DQ404013.1 gg_id:152693 Pseudomonas sp. P2	0.0259403	0.0388209	0.228905	0.19378	0.195466	0.811291	7.44002	1.69717	1.99551	1	1	1	8	13748.6	12893.4	12594.4	13012.3	13070.8	13092.5	12334.8	12355.7	12254.9	12732.1	12659	13056.9
1642	Bacteria	Proteobacteria	Gammaproteobacteria	Pseudomonadales	Pseudomonadaceae	Pseudomonas	unclassified	EU537095.1 gg_id:285520 profile human microbiota antecubital fossa (inner elbow) skin clone nbt220e06	0.513147	0.265952	0.0270617	0.0552611	0.77367	0.885286	0.468199	7.29159	0.0885016	1	1	1	8	11941.1	12285.9	12301.1	12746.9	12617.3	13096.5	12886.6	12052.6	12221.9	13100.9	13281.6	12327.5
1643	Bacteria	Proteobacteria	Gammaproteobacteria	Pseudomonadales	Pseudomonadaceae	Pseudomonas	unclassified	DQ073452.1 gg_id:133085 Pseudomonas mosselii str. R10	0.824418	0.361715	0.0125967	0.0363647	0.958526	0.901115	0.052561	10.2453	0.00287887	1	1	1	8	11391.7	10525.7	10972.7	11932.2	12176	11059.3	10998.1	10920.6	11098.5	11394.8	11787.6	12189.9
1646	Bacteria	Proteobacteria	Gammaproteobacteria	Oceanospirillales	Halomonadaceae	Salicola	unclassified	GU397403.1 gg_id:515060 Salicola marasensis str. W4B	0.551972	0.279079	0.197719	0.17756	0.418816	0.869235	0.385455	1.97327	0.72646	1	1	1	8	11073.1	10624.9	10869.3	11808.2	10583.3	10546.2	10908.9	10711.9	10791.2	11428.5	11362.9	11134.4
1649	Bacteria	Proteobacteria	Gammaproteobacteria	Thiotrichales	Thiotrichaceae	Leucothrix	unclassified	EU592359.1 gg_id:581185 Seasonal changes Salton Sea hypersaline water clone SSW84Ap	0.168453	0.127117	0.0245018	0.0525294	0.307918	0.84675	2.2926	7.64276	1.18566	1	1	1	8	9752.41	9839.61	12605.6	9942.34	9645.95	9812.87	13166.1	11477.8	11897.8	9529.17	10594.6	9987.05
1650	Bacteria	Proteobacteria	Gammaproteobacteria	Pseudomonadales	Pseudomonadaceae	Pseudomonas	unclassified	EU537178.1 gg_id:285666 profile human microbiota antecubital fossa (inner elbow) skin clone nbt67h12	0.0861294	0.0819246	0.404139	0.268451	0.103793	0.785419	3.8277	0.775708	3.36827	1	1	1	8	12988.6	13115.5	13727.6	13685.4	13284.8	13560	15006.4	13813.8	13786.3	13654	13627	13337.9
1651	Bacteria	Proteobacteria	Gammaproteobacteria	Oceanospirillales	Alteromonadaceae	Marinobacter	unclassified	FJ675168.1 gg_id:513433 Synecology primary and secondary habitats Escherichia coli O157:H7 feedlot surface MARC beef cattle feedlot; top 3 cm behind feedbunk west pen 301; was negative STEC O157 clone LL141-6P11	0.910922	0.385945	0.560848	0.325548	0.875875	0.894817	0.0133324	0.368125	0.0260098	1	1	1	8	11156.8	11767.1	11918.8	11887.5	11145.3	10790.9	12924.1	11012.4	10845.3	11787.3	10551.3	11852.2
1654	Bacteria	Proteobacteria	Gammaproteobacteria	Methylococcales	Methylococcaceae	unclassified	unclassified	EU144025.1 gg_id:235630 Methylomicrobium album str. BG8	0.69294	0.32379	0.298443	0.225308	0.564381	0.871862	0.167664	1.2365	0.361381	1	1	1	8	11839.1	12237.2	12146.6	12038.5	12153.5	12344.8	12652	11783.7	11669.5	12698.2	12502.2	11957.5
1657	Bacteria	Proteobacteria	Gammaproteobacteria	Pseudomonadales	Pseudomonadaceae	Pseudomonas	unclassified	EU169158.1 gg_id:238186 Pseudomonas frederiksbergensis str. B62	0.325666	0.196688	0.948272	0.437408	0.253827	0.828923	1.09637	0.00448095	1.51159	1	1	1	8	11803.4	12017.6	11574.6	11834.2	12195.1	12601.9	11439.7	13156.8	13218.8	12320.2	12575.6	11541.6
1658	Bacteria	Proteobacteria	Gammaproteobacteria	Oceanospirillales	Alteromonadaceae	Marinobacter	unclassified	EU328057.1 gg_id:278624 dynamics during bioremediation crude oil contaminated moderate saline soil clone Y1	0.732969	0.335505	0.763145	0.387896	0.212741	0.815984	0.124844	0.0972352	1.83332	1	1	1	8	9106.75	10460.5	11769.7	10840.2	12048.8	10781.4	10818.8	11364.6	11545.1	10480.7	10531.4	11256.5
1660	Bacteria	Proteobacteria	Gammaproteobacteria	Pseudomonadales	Pseudomonadaceae	Pseudomonas	unclassified	DQ264492.1 gg_id:141127 universal microarray broader than typical library when sampling subsurface groundwater during polylactate stimulated chromate bioremediation clone BANW510	0.0996419	0.0899596	0.0180702	0.044302	0.763056	0.884851	3.46661	8.77787	0.0973112	1	1	1	8	8350.84	8479.42	7655.15	8088.25	10780.5	10667.2	7655.66	9657.86	10125	11925.1	10389	11363.7
1662	Bacteria	Proteobacteria	Gammaproteobacteria	Pseudomonadales	Pseudomonadaceae	Pseudomonas	unclassified	DQ112333.1 gg_id:136213 Pseudomonas putida str. RW-28	0.701278	0.326098	0.00342389	0.0182703	0.176199	0.79597	0.158137	16.834	2.20116	1	1	1	8	12996.6	12713.3	12462.2	12970.1	13305.3	13073.9	12390.7	12362.1	12931.2	13106.5	13502.5	13585.9
1664	Bacteria	Proteobacteria	Gammaproteobacteria	Pseudomonadales	Pseudomonadaceae	Pseudomonas	unclassified	AB334768.1 gg_id:238610 Pseudomonas veronii str. MPU43	0.033132	0.044778	0.0662846	0.0923123	0.241466	0.82405	6.60446	4.51655	1.60028	1	1	1	8	12005.4	11894.9	12741.4	11607.5	11382.8	11775.6	12863.6	12146.7	12353.2	12225.4	12198.2	12464.1
1667	Bacteria	Proteobacteria	Gammaproteobacteria	Pseudomonadales	Pseudomonadaceae	Pseudomonas	unclassified	AM495258.1 gg_id:252526 Pseudomonas putida str. INBP1	0.050733	0.0587786	0.098746	0.117287	0.302372	0.845527	5.27474	3.48854	1.21514	1	1	1	8	12962.8	13089.4	13246.6	13378.3	13676.7	13242.9	13544.3	13483.9	13413.9	13248.1	13693.2	13758.4
1670	Bacteria	Proteobacteria	Gammaproteobacteria	Pseudomonadales	Pseudomonadaceae	Pseudomonas	unclassified	EU538277.1 gg_id:282428 profile human microbiota antecubital fossa (inner elbow) skin clone nbt84c03	0.0683031	0.0704221	0.0373606	0.0658962	0.871237	0.894463	4.435	6.2139	0.0280107	1	1	1	8	11553.9	11557.6	11223.2	12126.2	11988.3	12226.6	12076.4	12036.1	11936.9	11946.9	13545.6	12310.8
1671	Bacteria	Proteobacteria	Gammaproteobacteria	Oceanospirillales	Oceanospirillaceae	unclassified	unclassified	FN377729.1 gg_id:593776 Marinobacterium sp. RS-21	0.696361	0.32489	0.0221187	0.0499721	0.0533122	0.756315	0.163715	8.01413	5.12982	1	1	1	8	12143.8	12177.7	12718.5	11893	12613.2	11992.6	13394.3	13069.9	13127.8	10499.7	12370.5	11850.2
1672	Bacteria	Proteobacteria	Gammaproteobacteria	Pseudomonadales	Pseudomonadaceae	Pseudomonas	Pseudomonas chlororaphis	DQ813327.1 gg_id:162642 Pseudomonas sp. str. IBUN S1804	2.9e-06	0.00203912	0.28694	0.220173	0.349033	0.86341	133.055	1.30149	0.989341	1	1	1	8	13472	13173.6	12930.6	13216.2	13140.3	13266.5	11613	11942.4	12007.5	12010.3	12221.3	12015.4
1673	Bacteria	Proteobacteria	Gammaproteobacteria	Pseudomonadales	Pseudomonadaceae	Pseudomonas	unclassified	EU855189.1 gg_id:307393 Pseudomonas fulva str. CTSP6	0.0171953	0.0303855	0.0410285	0.069972	0.728451	0.881687	8.97162	5.91807	0.129315	1	1	1	8	10609.2	11340.4	11989.7	11789.4	12416.3	11824.4	12322.4	12077.1	12051.9	12538.3	13066.8	12398.7
1675	Bacteria	Proteobacteria	Gammaproteobacteria	Pseudomonadales	Pseudomonadaceae	Pseudomonas	Pseudomonas stutzeri	GQ260077.1 gg_id:510001 Pseudomonas stutzeri str. ICIRC103	0.066865	0.0696341	0.00541063	0.0229612	0.465668	0.870174	4.49278	14.2664	0.586773	1	1	1	8	11040.1	11110.7	11370.1	12764	13831.2	11849.7	10156.6	11074.2	10823.1	11133.2	12237.7	11946.4
1677	Bacteria	Proteobacteria	Gammaproteobacteria	Pseudomonadales	Pseudomonadaceae	Pseudomonas	unclassified	EU540081.1 gg_id:283910 profile human microbiota antecubital fossa (inner elbow) skin clone nbt245b09	0.0188254	0.0320669	0.00801026	0.0282122	0.540276	0.871862	8.61992	12.2909	0.409162	1	1	1	8	12270.1	12456	11599.6	12806.9	12570.2	13024.1	11837.6	11147.8	10751	12229	12631.8	11877.6
1678	Bacteria	Proteobacteria	Gammaproteobacteria	Pseudomonadales	Pseudomonadaceae	Pseudomonas	unclassified	AJ132993.1 gg_id:46263 Pseudomonas putida #HR9	0.133051	0.108701	0.871342	0.41676	0.906003	0.896451	2.79584	0.0279644	0.0148536	1	1	1	8	11785	10473	12296.9	11322.9	12413.8	11203.7	12848.5	11693.2	12405.4	12261.1	11538.3	13208.2
1679	Bacteria	Proteobacteria	Gammaproteobacteria	Oceanospirillales	OM60	unclassified	unclassified	GQ348262.1 gg_id:563632 Metagenome versatile chemolithoautotroph expanding oceanic dead zones Saanich Inlet 120 m depth clone SGSX854	0.355159	0.208341	0.00120354	0.0111014	0.951636	0.900286	0.963061	23.9469	0.00391624	1	1	1	8	12395	12586.1	13738.4	11664	11782.3	11478.7	13017.4	13274.6	13247.5	12417.8	11804.2	11424.7
1680	Bacteria	Proteobacteria	Gammaproteobacteria	Alteromonadales	Pseudoalteromonadaceae	Pseudoalteromonas	unclassified	AF218245.1 gg_id:23171 Pseudoalteromonas sp	0.395425	0.223182	0.0332503	0.0615142	0.1068	0.785419	0.806339	6.59269	3.30018	1	1	1	8	10684.4	10359.9	10559.1	10575.8	10940.7	10653.9	9892.49	10278.1	9383.14	11578	11094	10191.9
1682	Bacteria	Proteobacteria	Gammaproteobacteria	Pseudomonadales	Pseudomonadaceae	Pseudomonas	unclassified	FJ893421.1 gg_id:543846 Matriptase-deficient mice exhibit ichthyotic selective shift skin microbiota WT1; ear punch biopsy C57BL/6J mouse (2 months) clone nbt20h12	0.0211719	0.034451	0.0983128	0.117017	0.302279	0.845527	8.17599	3.49923	1.21564	1	1	1	8	11844.3	12271.6	11846.8	12905.6	12433	12928.8	13162.8	13040	12831	12762.4	14129.2	12737.6
1683	Bacteria	Proteobacteria	Gammaproteobacteria	Chromatiales	Chromatiaceae	unclassified	unclassified	DQ070793.1 gg_id:147722 Prokaryotic Structures Seafloor Basalts Varying Age and Juan de Fuca Ridge basalt glass 9N latitude East Pacific Rise clone 9NBGBact_15	0.864652	0.373125	0.741891	0.381439	0.784663	0.886454	0.0309833	0.116276	0.0798583	1	1	1	8	10908.5	10935.5	11807.9	11572.3	11281.1	11553.9	11603.6	11246	11357.8	11325.5	12751.8	10200.9
1685	Bacteria	Proteobacteria	Gammaproteobacteria	Chromatiales	Chromatiaceae	unclassified	unclassified	DQ396312.1 gg_id:154441 deep-sea octacoral clone ctg_NISA188	0.016167	0.0293294	0.374475	0.257174	0.854373	0.893062	9.21587	0.884588	0.0359342	1	1	1	8	13373.8	12464.2	12085	12447.3	12429.1	12109.2	11454.9	11966.3	11826.4	10883	12088.7	11653.1
1686	Bacteria	Proteobacteria	Gammaproteobacteria	Pseudomonadales	Pseudomonadaceae	Pseudomonas	unclassified	DQ095909.1 gg_id:128213 Pseudomonas plecoglossicida str. S20	0.864344	0.373067	0.00067286	0.00833485	0.405073	0.869235	0.0311259	28.7934	0.772488	1	1	1	8	12544.7	12859.2	11986.9	13123	13488.7	13271.8	12082.3	12127.4	12790.8	13324.9	13503.2	13641.6
1690	Bacteria	Proteobacteria	Gammaproteobacteria	Pseudomonadales	Pseudomonadaceae	Pseudomonas	Pseudomonas umsongensis	AY512614.1 gg_id:107323 Pseudomonas fluorescens str. A1XB1-4	0.00035481	0.00573557	0.372174	0.256205	0.934102	0.898835	35.0133	0.893603	0.00727994	1	1	1	8	11874.5	11669.4	12010.4	12325.9	11904.1	11791.4	13116	12640.8	12517.8	12607.4	13106.2	12950.8
1691	Bacteria	Proteobacteria	Gammaproteobacteria	Pseudomonadales	Pseudomonadaceae	Pseudomonas	unclassified	EU162042.1 gg_id:243921 Pseudomonas sp. str. B2	0.33433	0.200208	0.280416	0.216927	0.226115	0.817529	1.05537	1.34005	1.71971	1	1	1	8	11198.4	11540.4	10325.7	10961.1	11633.1	10650.5	12142.8	12464	11200	10910.4	10132	11869.3
1696	Bacteria	Proteobacteria	Gammaproteobacteria	Oceanospirillales	OM60	unclassified	unclassified	GU118865.1 gg_id:579784 Threatened Corals Provide Microbial Habitats clone Mfra_M11	0.095092	0.0871158	0.0124134	0.0360436	0.754354	0.884586	3.58071	10.3078	0.10488	1	1	1	8	11778.3	12145.9	11817.7	11173.4	10710.6	10743.2	10458.4	11846.4	11484.1	11128.8	9891.8	10224.4
1697	Bacteria	Proteobacteria	Gammaproteobacteria	Alteromonadales	Alteromonadaceae	unclassified	unclassified	AB040466.1 gg_id:45496 Alteromonas sp. str. D	0.946061	0.393799	0.547949	0.321269	0.110789	0.785419	0.00487292	0.393496	3.21361	1	1	1	8	12380.9	11700.5	12206.8	12198.4	12759.3	12343.5	12446.4	12812.4	12527.1	12035.7	12686.9	10959.6
1706	Bacteria	Proteobacteria	Gammaproteobacteria	Oceanospirillales	Oceanospirillaceae	Oleispira	unclassified	EU050832.1 gg_id:244721 libraries sediment Kings Bay Svalbard Arctic clone SS1_B_09_46	0.0319912	0.0439548	6.987e-05	0.00281164	0.00965206	0.575242	6.72078	56.1158	11.4195	1	1	1	8	10579	11289.4	11252.6	10181.7	10793.2	9909.35	11272.7	11063.8	11212.5	9059.44	9314.88	9261.41
1707	Bacteria	Proteobacteria	Gammaproteobacteria	Pseudomonadales	Pseudomonadaceae	Pseudomonas	unclassified	EU539911.1 gg_id:284759 profile human microbiota antecubital fossa (inner elbow) skin clone nbt107f10	0.42583	0.234186	0.0210994	0.0486932	0.138687	0.787229	0.703913	8.18876	2.70449	1	1	1	8	12579.3	12307	12732.5	12682.2	12579.8	12821.7	12176.7	12257.5	12236	12930.3	13074.4	12386.6
1708	Bacteria	Proteobacteria	Gammaproteobacteria	Pseudomonadales	Pseudomonadaceae	Pseudomonas	unclassified	AY914075.1 gg_id:113352 Pseudomonas sp. R-9	0.506464	0.263435	0.00149045	0.0123307	0.77962	0.885286	0.48366	22.3358	0.083763	1	1	1	8	10101.7	10630.6	10746.2	12474.2	11962.9	10953.7	10259.2	10301.8	10600.7	11360.1	11442.9	11819.5
1712	Bacteria	Proteobacteria	Gammaproteobacteria	Pseudomonadales	Pseudomonadaceae	Pseudomonas	unclassified	EU538552.1 gg_id:284463 profile human microbiota antecubital fossa (inner elbow) skin clone nbt231f09	0.153257	0.11922	0.054433	0.0827855	0.203448	0.815984	2.48955	5.06961	1.91823	1	1	1	8	12042.2	12129	13406.4	12163.1	12597.1	12036.9	14077.7	13055.8	13112.8	12507.5	11993.4	12470
1722	Bacteria	Proteobacteria	Gammaproteobacteria	Pseudomonadales	Pseudomonadaceae	Pseudomonas	unclassified	EU539816.1 gg_id:281090 profile human microbiota antecubital fossa (inner elbow) skin clone nbt105d08	0.507355	0.263732	0.0513975	0.0800231	0.465172	0.870174	0.481577	5.23652	0.588127	1	1	1	8	11800.9	12093.6	11934.7	12629.4	12849.6	12564.3	12832.1	11481.8	11568.2	12502.9	12490.1	11991.6
1723	Bacteria	Proteobacteria	Gammaproteobacteria	Methylococcales	Methylococcaceae	unclassified	unclassified	AM936189.1 gg_id:537819 Dynamics during identified and SSU libraries pilot-scale bioremediation process hydrocarbon-contaminated soil clone CMIE5	0.363333	0.211514	0.353758	0.248909	0.977982	0.905119	0.929067	0.969012	0.000811	1	1	1	8	12030	12041.5	11035.2	11716.8	12629.5	12457.7	12428.6	10456.6	10653.9	11035	13337.8	10768.3
1725	Bacteria	Proteobacteria	Gammaproteobacteria	Oceanospirillales	OM60	unclassified	unclassified	EU652555.1 gg_id:279539 Seasonal variation microbial Yel Sea sediment clone D8S-18	0.800853	0.355408	0.112577	0.127037	0.541004	0.871862	0.0680034	3.17612	0.407656	1	1	1	8	10259.1	9280.4	11753	9811.14	10196.4	9800.49	9925.39	11206.5	11327.8	10004.1	9686.2	9627.55
1726	Bacteria	Proteobacteria	Gammaproteobacteria	Pseudomonadales	Pseudomonadaceae	Pseudomonas	unclassified	AF094730.1 gg_id:73624 Pseudomonas fluorescens str. ATCC 17573	0.289134	0.181935	0.723386	0.375903	0.598894	0.871862	1.28881	0.134434	0.299888	1	1	1	8	11901.6	10995.3	11887.3	11396.7	12244.1	10969	10361.6	11789.1	11011.2	11141.1	11526	11376.2
1727	Bacteria	Proteobacteria	Gammaproteobacteria	Chromatiales	Ectothiorhodospiraceae	unclassified	unclassified	EU735681.1 gg_id:349780 archaeal structures oil contaminated and soils China pristine soil Jidong Oilfield clone SN113	0.77859	0.348909	0.262878	0.209677	0.295622	0.842716	0.0845727	1.45043	1.2521	1	1	1	8	9890.47	10443.4	10001.1	10050	9988.74	10390.1	10452.8	9387.95	8942.47	11211.5	10729.2	9399.61
1728	Bacteria	Proteobacteria	Gammaproteobacteria	Pseudomonadales	Pseudomonadaceae	Pseudomonas	unclassified	EU538185.1 gg_id:282597 profile human microbiota antecubital fossa (inner elbow) skin clone nbt81g10	0.152082	0.118551	0.157771	0.154478	0.557585	0.871862	2.50585	2.42841	0.374431	1	1	1	8	12701.6	12963.8	12332.7	13330	12859.2	13352.3	13172.5	12113.1	12021.9	12394.6	12978.2	12607.7
1732	Bacteria	Proteobacteria	Gammaproteobacteria	Alteromonadales	Pseudoalteromonadaceae	Pseudoalteromonas	unclassified	EU365506.1 gg_id:266144 Pseudoalteromonas sp. str. BSs20004	0.82209	0.361053	0.0643547	0.0908716	0.17994	0.79597	0.0539925	4.59757	2.15891	1	1	1	8	13110.2	14027.5	14010	13647.1	13527	13487.1	14519.1	13906.8	13613.7	13155.4	13583.7	12695.2
1735	Bacteria	Proteobacteria	Gammaproteobacteria	Oceanospirillales	Oceanospirillaceae	unclassified	unclassified	AY549003.2 gg_id:101658 marine bone clone sacC13A1	0.385487	0.219634	0.00011925	0.00375592	0.977819	0.905119	0.842622	48.2062	0.000823	1	1	1	8	12108.7	12386.7	12827.9	11227	10970.5	11048.5	12886.4	12487.4	12507.7	11273.4	10734.5	11762.4
1737	Bacteria	Proteobacteria	Gammaproteobacteria	Oceanospirillales	OM60	unclassified	unclassified	EU236417.1 gg_id:302021 Haliclona gellius: sponge and symbionts 13 m depth Pacific Ocean clone Hg92F9	0.961233	0.397569	0.141432	0.145242	0.884066	0.895529	0.00251488	2.66177	0.0226621	1	1	1	8	10569.8	8652.17	11157.5	8179.92	9906.77	9943.58	9507.03	10603.4	10587.4	8930.5	9108.63	9831.89
1738	Bacteria	Proteobacteria	Gammaproteobacteria	Pseudomonadales	Pseudomonadaceae	Pseudomonas	unclassified	AY689050.1 gg_id:100645 Pseudomonas sp. str. 6C_10	0.00040784	0.00598756	9.391e-05	0.00322814	0.136375	0.787229	33.573	51.6099	2.74136	1	1	1	8	12201.1	12200.9	12207.1	12805.1	12634.7	12853.8	12533.8	12709.7	12785.2	12970.3	13182.7	12929.1
1739	Bacteria	Proteobacteria	Gammaproteobacteria	Pseudomonadales	Pseudomonadaceae	Pseudomonas	unclassified	EU538184.1 gg_id:280930 profile human microbiota antecubital fossa (inner elbow) skin clone nbt81g09	0.0290475	0.0414164	0.0102141	0.0322768	0.657016	0.873263	7.04693	11.1631	0.212597	1	1	1	8	12379.1	13298.2	12410.1	13840.7	13214.4	13831.9	12735.6	11913	11823.8	12791.2	13155.3	12646.4
1741	Bacteria	Proteobacteria	Gammaproteobacteria	Pseudomonadales	Pseudomonadaceae	Pseudomonas	unclassified	AB001446.1 gg_id:42258 Pseudomonas syringae pv. mori str. MAFF 302279 pv.	0.967323	0.398976	0.166383	0.15954	0.0481221	0.749898	0.00178632	2.318	5.43136	1	1	1	8	11562.5	10618.3	11078.8	10716.5	10900.1	11156.4	10716	10621.1	10493.3	11220.6	11889.1	11041.6
1742	Bacteria	Proteobacteria	Gammaproteobacteria	Pseudomonadales	Pseudomonadaceae	Pseudomonas	unclassified	EU537054.1 gg_id:285303 profile human microbiota antecubital fossa (inner elbow) skin clone nbt219g02	0.688883	0.32233	0.813706	0.400862	0.215072	0.815985	0.17242	0.059318	1.81282	1	1	1	8	11279.2	11636.3	12941.8	12325.8	12567.3	12292.1	13491	11528	11959.5	11504.2	11546.5	12013.6
1743	Bacteria	Proteobacteria	Gammaproteobacteria	Pseudomonadales	Pseudomonadaceae	Pseudomonas	unclassified	FJ539000.1 gg_id:555737 Pseudomonas plecoglossicida str. PNP-Y8	0.0122877	0.0248846	0.453177	0.287696	0.33362	0.861029	10.3514	0.621609	1.05867	1	1	1	8	12164.1	11679.5	12277.1	11938.2	12362.2	11674.5	12487.9	12354.8	12604.9	12349.9	12843.1	13356.4
1744	Bacteria	Proteobacteria	Gammaproteobacteria	Pseudomonadales	Pseudomonadaceae	Pseudomonas	unclassified	EU540288.1 gg_id:281800 profile human microbiota antecubital fossa (inner elbow) skin clone nbt114a07	0.0817945	0.0790862	0.0734692	0.0983754	0.444729	0.870174	3.95942	4.23965	0.646121	1	1	1	8	11072.2	10426.1	10399.8	10630.4	11047.3	11529.8	11611.8	10665.5	10858	11632.3	13097.8	11391.3
1745	Bacteria	Proteobacteria	Gammaproteobacteria	Oceanospirillales	Alcanivoracaceae	Alcanivorax	unclassified	AY686709.1 gg_id:105070 Uruburuia balearica str. MACL04	0.162877	0.124205	0.115419	0.129013	0.966788	0.902692	2.362	3.11813	0.0018454	1	1	1	8	11010	12409	12034.7	11452.6	11194.8	11211.2	11470.7	11458.5	11131.4	11287.9	11182.3	10071.2
1746	Bacteria	Proteobacteria	Gammaproteobacteria	Chromatiales	Chromatiaceae	unclassified	unclassified	EU491687.1 gg_id:276375 Abundance and microbial life ocean crust seafloor lavas East Pacific Rise clone EPR3968-O8a-Bc17	0.2056	0.145564	0.222983	0.190989	0.621451	0.871862	1.89809	1.74547	0.263726	1	1	1	8	12128.8	12321.6	12861.4	12376.5	12091.8	12437	12674.9	12770.4	12818.6	12083.2	12863.6	12393.6
1747	Bacteria	Proteobacteria	Gammaproteobacteria	Pseudomonadales	Pseudomonadaceae	Pseudomonas	unclassified	DQ455072.1 gg_id:156940 Pseudomonas monteilii str. VK58	0.232245	0.157714	0.916347	0.428536	0.282365	0.836058	1.6707	0.0117508	1.3284	1	1	1	8	12792.7	13562.4	13709.3	13384.8	13709.6	13600.8	13493.9	13927.3	13866.3	13508	13565.3	13691.9
1749	Bacteria	Proteobacteria	Gammaproteobacteria	Pseudomonadales	Pseudomonadaceae	Pseudomonas	unclassified	GU244412.1 gg_id:529178 Pseudomonas fulva str. 132	0.0291193	0.0414864	0.0136676	0.0383064	0.959286	0.901191	7.03848	9.90134	0.00277423	1	1	1	8	10307.3	11225.7	11730.5	11726.7	12347	11693.6	11859.9	11753.4	11767.7	12412	13056.4	12334
1752	Bacteria	Proteobacteria	Gammaproteobacteria	Thiotrichales	Piscirickettsiaceae	unclassified	unclassified	AJ704666.1 gg_id:109271 marine sediment clone HMMVCen-13	0.129495	0.106818	0.0240594	0.0521278	0.70167	0.87697	2.85614	7.70816	0.157696	1	1	1	8	9837.5	8722.35	9605.62	7951.73	8561.73	8385.17	9466.75	8769.48	8154.01	6201.24	8726.76	7104.9
1755	Bacteria	Proteobacteria	Gammaproteobacteria	Pseudomonadales	Pseudomonadaceae	Pseudomonas	unclassified	FJ529916.1 gg_id:559003 Pseudomonas plecoglossicida str. PNP-F5	0.0936202	0.0863756	0.236257	0.196893	0.088677	0.785419	3.61915	1.63959	3.75422	1	1	1	8	9679.15	8084.07	6495.68	9988.05	11971.3	8897.04	10312.6	10864.8	10954	10256.5	9542.22	10985.5
1756	Bacteria	Proteobacteria	Gammaproteobacteria	Pseudomonadales	Pseudomonadaceae	Pseudomonas	unclassified	FM210032.1 gg_id:347743 Pseudomonas lini str. T1P26	0.714168	0.330006	0.0195024	0.0464061	0.335785	0.86257	0.144045	8.48495	1.04864	1	1	1	8	12002.3	11925.6	11319.8	12146.2	12079.5	12222.3	11396.7	11441.6	11517.4	12545.2	12738.7	11573.6
1757	Bacteria	Proteobacteria	Gammaproteobacteria	Chromatiales	Chromatiaceae	unclassified	unclassified	EU035934.2 gg_id:316421 Insight microbial structure Norwegian deep-water Desmacidon sponge deep-sea coral reef off Norway clone KspoB5	0.988884	0.40461	0.858783	0.413341	0.702318	0.877041	0.000207	0.0337636	0.156971	1	1	1	8	12399.9	12755.4	13042.2	12518.3	12733.3	12795.1	12489.5	12672.7	12764.3	12056.7	13509.4	12772.1
1758	Bacteria	Proteobacteria	Gammaproteobacteria	Alteromonadales	Pseudoalteromonadaceae	Pseudoalteromonas	unclassified	FN377708.1 gg_id:591491 Pseudoalteromonas sp. KBO-3	0.0434436	0.0532995	0.288286	0.220587	0.427014	0.869235	5.74107	1.29369	0.700166	1	1	1	8	12293	12671.8	13036.9	12355.1	12314.4	12132.7	12805.6	13204.8	12938.8	13328.1	13137.4	12300.9
1761	Bacteria	Proteobacteria	Gammaproteobacteria	Alteromonadales	Pseudoalteromonadaceae	Pseudoalteromonas	unclassified	GQ406774.1 gg_id:526534 Pseudoalteromonas sp. str. PaH3.10	0.988665	0.404572	0.00039477	0.00629487	0.170291	0.79597	0.000215	33.9053	2.2704	1	1	1	8	9610.32	10437.7	12491.7	8915.08	8313.33	8241.45	12894.8	11075.5	11013.7	8009.34	7560.4	7407.93
1765	Bacteria	Proteobacteria	Gammaproteobacteria	Pseudomonadales	Pseudomonadaceae	Pseudomonas	unclassified	EU534917.1 gg_id:286166 profile human skin microbiota ear punch biopsy female C57BL/6J mouse clone nbt212h07	0.187325	0.136602	0.0519681	0.0804722	0.989153	0.905119	2.0789	5.2042	0.000197	1	1	1	8	11453.5	11587.3	12163.4	13078.9	11979.8	11966.8	12604	12041.7	11705.5	12843.1	12367.6	12984.2
1766	Bacteria	Proteobacteria	Gammaproteobacteria	Oceanospirillales	OM60	unclassified	unclassified	EF123465.1 gg_id:241462 Microbial disease microbial mats on Siderastrea siderea three regions wider Caribbean black band diseased (BBD) coral tissues clone BBD216b_02f	0.0979985	0.0889829	0.327282	0.237857	0.387149	0.865621	3.50703	1.0886	0.836449	1	1	1	8	10206	10493.8	12485.4	10963.4	11332.7	10718.2	11410.2	12932	12541.6	11341.4	11756.3	11188.1
1769	Bacteria	Proteobacteria	Gammaproteobacteria	Pseudomonadales	Pseudomonadaceae	Pseudomonas	unclassified	GQ368179.1 gg_id:577495 Pseudomonas koreensis str. JDM-2	0.250558	0.165811	0.0148909	0.0401444	0.739164	0.883595	1.53445	9.54774	0.118859	1	1	1	8	10569.5	10818.4	10780.9	11184.5	12202.9	11238.4	11015.6	10927.7	11358.2	11533.4	11368.6	12363.3
1770	Bacteria	Proteobacteria	Gammaproteobacteria	Pseudomonadales	Pseudomonadaceae	Pseudomonas	Pseudomonas chlororaphis	FJ426278.1 gg_id:360625 Pseudomonas chlororaphis str. CB254	0.482723	0.254959	0.0019629	0.0142455	0.484807	0.870174	0.541765	20.3849	0.536459	1	1	1	8	10161.9	10193.4	8793.09	12259.4	13474.7	11518.5	9512.76	10214.4	11689.1	11782.3	12572.9	12903.1
1772	Bacteria	Proteobacteria	Gammaproteobacteria	Pseudomonadales	Pseudomonadaceae	Pseudomonas	unclassified	DQ313382.1 gg_id:180841 Pseudomonas putida str. PCL1759	0.339216	0.202095	0.0525351	0.0810167	0.978222	0.905119	1.03295	5.17253	0.000793	1	1	1	8	10539.3	10754.9	10630.7	11302.9	11103	11556.5	11568.4	10915.1	10365.6	11881.1	12228.8	10726.9
1773	Bacteria	Proteobacteria	Gammaproteobacteria	Pseudomonadales	Pseudomonadaceae	Pseudomonas	unclassified	FJ577648.1 gg_id:541223 Pseudomonas putida str. CB2-1	0.783682	0.350539	0.0140641	0.0386929	0.732004	0.882493	0.0806102	9.78248	0.125792	1	1	1	8	10132.1	10887.2	9037.14	11240.4	11632.2	11110.1	10777.6	9952.98	8421.61	10758	11841.1	11483.8
1775	Bacteria	Proteobacteria	Gammaproteobacteria	Pseudomonadales	Pseudomonadaceae	Pseudomonas	unclassified	GU372963.1 gg_id:564991 Pseudomonas putida str. BA-2 D-2	0.523293	0.269236	0.00354244	0.0185195	0.338505	0.86341	0.445433	16.6326	1.03618	1	1	1	8	11903.4	11508.6	11232.3	12040.8	12354.7	12021.8	11799.2	10915.8	11726.3	12456.7	12227.1	12710
1776	Bacteria	Proteobacteria	Gammaproteobacteria	Chromatiales	Chromatiaceae	unclassified	unclassified	EU491699.1 gg_id:268263 Abundance and microbial life ocean crust seafloor lavas East Pacific Rise clone EPR3968-O8a-Bc3	0.027079	0.0399058	0.111835	0.126714	0.681847	0.873926	7.28936	3.19159	0.180856	1	1	1	8	10179.1	9728.96	10868.4	8189.37	10188.2	10535.6	12286.8	11345.8	11421.7	10782.9	11154.3	10089.5
1782	Bacteria	Proteobacteria	Gammaproteobacteria	Alteromonadales	Alteromonadaceae	unclassified	unclassified	FJ202664.1 gg_id:350427 and White Plague Disease-Induced Changes Caribbean Coral Montastraea faveolata kept aquarium 23 days clone SGUS1352	0.206115	0.145785	0.339461	0.242804	0.320567	0.854485	1.89332	1.03184	1.12127	1	1	1	8	9235.65	9279.27	11000.6	8080.84	8665.04	8579.41	8735.36	10688.7	10731.9	12068.2	9339.75	8835.05
1783	Bacteria	Proteobacteria	Gammaproteobacteria	Pseudomonadales	Pseudomonadaceae	Pseudomonas	unclassified	AF511433.1 gg_id:65400 Pseudomonas fluorescens CCCO8	0.193214	0.139699	0.0396633	0.0683365	0.69964	0.876435	2.0181	6.0241	0.159982	1	1	1	8	12496.2	12060.5	11329.5	12040.5	12905.1	12485.6	11667.9	11122.3	11726.9	11880.1	12246.4	12537.2
1787	Bacteria	Proteobacteria	Gammaproteobacteria	Pseudomonadales	Pseudomonadaceae	Pseudomonas	unclassified	GQ073242.1 gg_id:402914 Topographical and Temporal Human Skin Microbiome skin palm clone nbw206g04c1	0.0892371	0.0839037	0.60394	0.339566	0.518963	0.871862	3.73843	0.291533	0.455046	1	1	1	8	12931.6	12700.6	11435.3	12341.7	12447.1	12394.7	11627	11909.5	12446.6	11864.4	11894.7	11178
1788	Bacteria	Proteobacteria	Gammaproteobacteria	Pseudomonadales	Pseudomonadaceae	Pseudomonas	unclassified	DQ095914.1 gg_id:136320 Pseudomonas mosselii	0.975923	0.401094	0.00092359	0.00969652	0.556125	0.871862	0.000969	26.0658	0.377276	1	1	1	8	11970.2	12272.8	11854.9	12881.2	12967.9	12654.5	12210.4	12179.1	11979.8	12666.5	13172.5	12419.2
1789	Bacteria	Proteobacteria	Gammaproteobacteria	Pseudomonadales	Pseudomonadaceae	Pseudomonas	unclassified	EU537429.1 gg_id:282749 profile human microbiota antecubital fossa (inner elbow) skin clone nbt78c06	0.374573	0.215967	0.130122	0.138109	0.729779	0.882051	0.884208	2.84534	0.127992	1	1	1	8	11745.5	12168.7	12586.8	12754.9	12381	12736.6	12370.5	12610.5	12390.8	13158	13041.1	12064.1
1790	Bacteria	Proteobacteria	Gammaproteobacteria	Chromatiales	Ectothiorhodospiraceae	unclassified	unclassified	FM242405.1 gg_id:309866 sequences sediment clone 1 T12d-oil	0.0481888	0.0568901	0.156574	0.153849	0.483832	0.870174	5.42722	2.44438	0.538937	1	1	1	8	11318.8	11264.3	13000.9	11606.6	11456.2	11685.6	13520.7	12463.6	12686.7	12109.1	12357.3	11889.7
1791	Bacteria	Proteobacteria	Gammaproteobacteria	Alteromonadales	Pseudoalteromonadaceae	Pseudoalteromonas	unclassified	AY646432.1 gg_id:99368 Pseudoalteromonas sp. BSw20353	0.734752	0.336162	0.0420705	0.0708493	0.374009	0.86341	0.123104	5.84012	0.886407	1	1	1	8	11435.6	11399.5	11188	10209	10626.9	10581.8	13696.8	10727.8	10641.7	10209.2	10399.6	8526.29
1794	Bacteria	Proteobacteria	Gammaproteobacteria	Pseudomonadales	Pseudomonadaceae	Pseudomonas	unclassified	AM689949.1 gg_id:223789 Pseudomonas sp. str. SPS-8	0.377347	0.216901	0.0108449	0.0333362	0.820631	0.890482	0.87346	10.8957	0.0549001	1	1	1	8	10956.1	11040.1	11045.5	11673.3	12441.2	11909.3	10337	10963	11150.9	11055.2	12555	11427.6
1795	Bacteria	Proteobacteria	Gammaproteobacteria	Pseudomonadales	Pseudomonadaceae	Pseudomonas	unclassified	AB189452.1 gg_id:112760 Pseudomonas azotifigens str. 6H33b	0.215534	0.150136	0.00290845	0.0170948	0.410514	0.869235	1.80879	17.8241	0.753967	1	1	1	8	10903.7	10787.6	10460.9	11965.2	11114	11223.7	9739.16	10792.5	10201.2	11330.7	11283.1	11383.4
1796	Bacteria	Proteobacteria	Gammaproteobacteria	Pseudomonadales	Pseudomonadaceae	Pseudomonas	unclassified	FJ892875.1 gg_id:564952 Matriptase-deficient mice exhibit ichthyotic selective shift skin microbiota HM1; ear punch biopsy C57BL/6J (St14 hypo/-) mouse (2 months) clone nbt14f06	0.0259362	0.0388209	0.288037	0.220528	0.35952	0.86341	7.44058	1.29513	0.944779	1	1	1	8	11630.2	11858.8	12211.6	11938.6	11970.5	11686.7	13290.2	12393.4	12354.8	11914.5	12650.5	12140.1
1797	Bacteria	Proteobacteria	Gammaproteobacteria	Pseudomonadales	Pseudomonadaceae	Pseudomonas	unclassified	GU198123.1 gg_id:579684 Pseudomonas fluorescens str. LMG 14673	0.681781	0.32036	0.00469913	0.0216618	0.493653	0.870174	0.180937	15.0259	0.514384	1	1	1	8	10973.8	11134	10477.9	11902.4	12793.3	11846.9	10663.8	10749.2	11424.1	11273.1	12548.6	11736.7
1798	Bacteria	Proteobacteria	Gammaproteobacteria	Pseudomonadales	Pseudomonadaceae	Pseudomonas	unclassified	EU111689.2 gg_id:511952 Pseudomonas migulae str. T8	0.84169	0.367079	0.00136827	0.0118381	0.125716	0.787229	0.0425706	22.9698	2.92266	1	1	1	8	12567.4	12580.7	11843.7	12931.1	12778.4	13071	11862	11731.8	12286.6	13221	13622.5	12809.2
1800	Bacteria	Proteobacteria	Gammaproteobacteria	Chromatiales	Chromatiaceae	unclassified	unclassified	AJ567545.1 gg_id:89831 deep-sea sediment clone MBMPE27	0.113429	0.0977998	0.743107	0.381716	0.778264	0.885286	3.15853	0.115136	0.0848304	1	1	1	8	8526.15	8948.24	8895.17	8626.88	8153.67	8521.73	9182.65	10908.4	8793.66	7829.23	10776.1	10198
1801	Bacteria	Proteobacteria	Gammaproteobacteria	Pseudomonadales	Pseudomonadaceae	Pseudomonas	unclassified	EU535172.1 gg_id:281864 profile human microbiota antecubital fossa (inner elbow) skin clone nbt171h04	0.707906	0.328029	0.981256	0.444988	0.26373	0.831263	0.150795	0.000588	1.44483	1	1	1	8	11861	12419.1	12394.8	12456.3	12493.3	12759	13287.3	12038.9	12034.7	11524.9	12599.1	12243.9
1802	Bacteria	Proteobacteria	Gammaproteobacteria	Pseudomonadales	Pseudomonadaceae	Pseudomonas	unclassified	EU862561.1 gg_id:328338 Pseudomonas putida str. AB35	0.370597	0.214491	0.144564	0.146948	0.513788	0.871385	0.899835	2.61433	0.466734	1	1	1	8	12584.7	11641.9	11294.3	11801.8	12245.2	12230.3	11901.1	11222.5	11075.2	12000	11617	12445.3
1803	Bacteria	Proteobacteria	Gammaproteobacteria	Pseudomonadales	Pseudomonadaceae	Pseudomonas	unclassified	EF031069.1 gg_id:225677 Pseudomonas putida CA16	0.0511373	0.0590932	0.00835022	0.0288745	0.86072	0.893955	5.25141	12.093	0.0328323	1	1	1	8	9957.26	10914.8	11740.3	11643.4	12526.6	11657.8	11649.4	11151.4	11870.3	12625.5	13071.9	12542.6
1807	Bacteria	Proteobacteria	Gammaproteobacteria	Pseudomonadales	Pseudomonadaceae	Pseudomonas	unclassified	AM411071.1 gg_id:186172 Pseudomonas fulva str. Z67zhy	0.00089629	0.00771868	0.0589569	0.0865317	0.437321	0.869235	26.315	4.84177	0.668274	1	1	1	8	10502.9	10605.2	11065.4	10742.3	11166.1	11102.8	12084.1	11195.9	11505.7	11782.1	12315.5	12516.1
1809	Bacteria	Proteobacteria	Gammaproteobacteria	Pseudomonadales	Pseudomonadaceae	Pseudomonas	unclassified	GU138382.1 gg_id:589341 Pseudomonas sp. str. THG 32	0.951956	0.395144	0.936479	0.43401	0.493974	0.870174	0.00386456	0.0067628	0.513596	1	1	1	8	11130.2	10744.8	11353.8	10938.7	12055.7	10736.7	10994.8	11171.5	11679	10903	10856.8	11453.1
1810	Bacteria	Proteobacteria	Gammaproteobacteria	Alteromonadales	Pseudoalteromonadaceae	Pseudoalteromonas	unclassified	EF375559.1 gg_id:205894 Pseudoalteromonas sp. str. BSw10014	0.451837	0.243507	0.0214317	0.0490681	0.910505	0.896451	0.625444	8.13069	0.0134579	1	1	1	8	12970	12932.6	13302.6	12229.3	12384.6	12635.2	13731.3	12929.1	12989.7	12544.8	13192	12110.1
1811	Bacteria	Proteobacteria	Gammaproteobacteria	Pseudomonadales	Pseudomonadaceae	Pseudomonas	unclassified	FJ894845.1 gg_id:561762 Matriptase-deficient mice exhibit ichthyotic selective shift skin microbiota BME; ear punch biopsy C57BL/6J mouse (4 weeks) clone nbt136f03	0.174804	0.130346	0.142939	0.146232	0.405895	0.869235	2.21722	2.63877	0.769666	1	1	1	8	12334.1	12819.7	12695.9	12901.5	12553.8	12819	12805.3	12016.1	11683.7	12692.6	12610.2	12623.8
1813	Bacteria	Proteobacteria	Gammaproteobacteria	Pseudomonadales	Pseudomonadaceae	Pseudomonas	unclassified	EU434358.1 gg_id:271891 Pseudomonas libanensis str. a110	0.0398955	0.0504674	0.0192414	0.0459388	0.0463529	0.74945	6.00575	8.53628	5.54377	1	1	1	8	12217	12295.6	12838.3	12165.4	12444.2	12534.1	13058.4	12937	13112.6	12367.4	12540.8	12270.6
1814	Bacteria	Proteobacteria	Gammaproteobacteria	Pseudomonadales	Pseudomonadaceae	Pseudomonas	unclassified	FJ894768.1 gg_id:546879 Matriptase-deficient mice exhibit ichthyotic selective shift skin microbiota BME; ear punch biopsy C57BL/6J mouse (2 weeks) clone nbt40h05	0.0672703	0.0698764	0.35749	0.250459	0.954853	0.900397	4.47633	0.953248	0.00341201	1	1	1	8	11517.3	12218.2	11962	12322.1	11965	12297.6	11942.2	11642.8	10348.6	11467.5	11924.5	11328.6
1818	Bacteria	Proteobacteria	Gammaproteobacteria	Pseudomonadales	Pseudomonadaceae	Pseudomonas	unclassified	DQ482656.1 gg_id:158174 Pseudomonas putida str. Dsp-1	0.101752	0.0912665	0.327673	0.237966	0.511389	0.871265	3.41597	1.08673	0.472231	1	1	1	8	10732	10516.4	11826.5	11220.9	12216.1	11555.5	12767.8	11460.1	11657.8	11987.1	11527	12765.5
1821	Bacteria	Proteobacteria	Gammaproteobacteria	Chromatiales	Ectothiorhodospiraceae	unclassified	unclassified	FM209058.1 gg_id:541794 Dynamics during identified and SSU libraries pilot-scale bioremediation process hydrocarbon-contaminated soil clone delph1A1	0.898658	0.382626	0.876275	0.418234	0.508795	0.871265	0.0172814	0.0258408	0.478226	1	1	1	8	10472.8	10437.7	11772.1	10989.4	10666.7	10380.9	10729.2	10944.9	10327.4	9946.96	10953.2	12137.9
1822	Bacteria	Proteobacteria	Gammaproteobacteria	Methylococcales	Methylococcaceae	unclassified	unclassified	X72775.1 gg_id:8059 Methylomicrobium pelagicum str. ACM 3505 NCIMB 2265	0.0339773	0.0454533	0.00024666	0.00498929	0.00614541	0.527797	6.5215	39.0182	13.6034	1	1	1	8	10451	11424.2	10877.4	10125.9	10807.3	9283.02	11648.9	10786.5	11442.2	7391.69	8286.83	8348.98
1823	Bacteria	Proteobacteria	Gammaproteobacteria	Oceanospirillales	Alteromonadaceae	Spongiibacter	unclassified	FJ356668.1 gg_id:541691 Intra- Microheterogeneity Multiple Displacement Single-cells Marine Cyanobacteria Lyngbya spp.: Impact on Fine-scale Resolution _primers=fwd_name: 106F rev_name: 1528R clone PNG5-198-2	0.941006	0.392542	0.00043845	0.00668501	0.271984	0.834796	0.00583113	32.8445	1.39184	1	1	1	8	10808	9419.23	11603.1	9196.26	8293.55	7637.84	12100	10554.6	10800.8	7899	8284.21	7094.5
1824	Bacteria	Proteobacteria	Gammaproteobacteria	Oceanospirillales	Alteromonadaceae	Marinobacter	unclassified	EU293413.1 gg_id:242328 Marinobacter sp. str. cn74	0.495253	0.259411	0.179018	0.166961	0.93216	0.898835	0.510467	2.16921	0.00771643	1	1	1	8	12556.1	12446.8	12066.7	12816.5	12944.7	12906.1	13033.5	11789.1	11605.5	12196.6	13594.1	12055.3
1826	Bacteria	Proteobacteria	Gammaproteobacteria	Oceanospirillales	HTCC2188	unclassified	unclassified	EF157250.1 gg_id:235311 Microbial natural asphalts rancho la brea heavy oil seeps Rancho La Brea tar pits clone 101-155	0.118575	0.100558	0.01346	0.0379787	0.841607	0.892653	3.05586	9.96529	0.0426158	1	1	1	8	11427.2	10984.7	11366.6	12779	12178	11414.2	10494.1	11053	11043.1	11983.7	11183.2	11697.6
1831	Bacteria	Proteobacteria	Gammaproteobacteria	Pseudomonadales	Pseudomonadaceae	Pseudomonas	unclassified	DQ482655.1 gg_id:158425 Pseudomonas putida str. Dsp-3	0.674083	0.318146	0.772246	0.390284	0.409901	0.869235	0.190447	0.0896568	0.756031	1	1	1	8	13394.4	14069.3	13750.4	13825.7	13959.1	14013.1	14174.5	13526.3	13729.6	13355.2	13849.1	13941.4
1833	Bacteria	Proteobacteria	Gammaproteobacteria	Pseudomonadales	Pseudomonadaceae	Pseudomonas	unclassified	AJ583090.1 gg_id:94698 Pseudomonas fluorescens str. 62e	0.0756672	0.0752787	0.672598	0.361	0.0632273	0.773332	4.16183	0.192316	4.64635	1	1	1	8	11515.3	11535.2	11736.3	11674.1	11919.3	12242	11341.4	11901.5	11590.6	11140.4	11506.5	11492.6
1836	Bacteria	Proteobacteria	Gammaproteobacteria	Chromatiales	Chromatiaceae	unclassified	unclassified	AM882524.1 gg_id:313486 Structure along hydrocarbon contamination coastal sediment oil polluted water petrochemical treatment plant clone 79 EDB1	0.0276261	0.0403149	0.352956	0.248645	0.162078	0.79597	7.21979	0.972432	2.37221	1	1	1	8	10020.9	8984.68	10090.8	10380.6	10127.1	9095.01	10607.5	11243.5	11108.5	10429.4	9764.24	10457.1
1837	Bacteria	Proteobacteria	Gammaproteobacteria	Pseudomonadales	Pseudomonadaceae	Pseudomonas	unclassified	AY581137.1 gg_id:102527 Pseudomonas fluorescens B15	0.361324	0.210747	0.436664	0.281358	0.287509	0.836996	0.937313	0.67027	1.29819	1	1	1	8	10317.5	9516.77	8770.69	9620.96	10789.2	11318.7	10017.1	10936	11014.2	10785.7	11625.6	9044.4
1838	Bacteria	Proteobacteria	Gammaproteobacteria	Alteromonadales	Colwelliaceae	Colwellia	unclassified	AB094412.1 gg_id:97603 Colwellia piezophila str. Y223G	0.567878	0.284044	0.0327545	0.0610082	0.07896	0.784424	0.354792	6.64238	4.05054	1	1	1	8	11391.6	11651.8	12880.7	12237.6	11764.8	11320.1	13393.5	12701	12607.5	11871.3	11434.7	10507.4
1839	Bacteria	Proteobacteria	Gammaproteobacteria	Pseudomonadales	Pseudomonadaceae	Pseudomonas	unclassified	AY242068.1 gg_id:102312 Pseudomonas pv. syringae str. FG11	0.469888	0.250281	0.00171967	0.013241	0.620494	0.871862	0.57537	21.3053	0.265199	1	1	1	8	11844.1	11766	11316.5	12410.4	12581.3	12462.8	11726.1	11614.7	11465.8	12395.1	12671.1	11760.8
1840	Bacteria	Proteobacteria	Gammaproteobacteria	Pseudomonadales	Pseudomonadaceae	Pseudomonas	unclassified	AY730552.1 gg_id:105687 Pseudomonas fluorescens str. VH060479	0.813824	0.358917	0.520988	0.311459	0.699493	0.876433	0.0592414	0.450532	0.160149	1	1	1	8	12442.5	12681	12548.3	12781.2	12730.7	12910.3	13063.4	12309.5	12408.7	12374.3	13433.6	12163.6
1842	Bacteria	Proteobacteria	Gammaproteobacteria	Pseudomonadales	Pseudomonadaceae	Pseudomonas	unclassified	AJ308311.1 gg_id:21401 Pseudomonas putida str. Biotype ICMP 13629; ATCC 17392	0.00931173	0.0214694	0.678721	0.362809	0.219014	0.815985	11.584	0.184681	1.77884	1	1	1	8	10374.3	10645.4	10713.7	10457.6	10879.9	10978.1	12327.1	11215.5	11242	11445	11048.2	11155.5
1844	Bacteria	Proteobacteria	Gammaproteobacteria	Pseudomonadales	Pseudomonadaceae	Pseudomonas	unclassified	GU136489.1 gg_id:559336 Pseudomonas sp. str. DY1	0.789232	0.351993	0.00921668	0.0304228	0.637607	0.871862	0.0764086	11.6313	0.239639	1	1	1	8	13835	13950.9	13783.5	13972.3	14228.6	14220.2	13878.4	13580.7	13886.9	13894.2	14263.1	14326
1845	Bacteria	Proteobacteria	Gammaproteobacteria	Pseudomonadales	Pseudomonadaceae	Pseudomonas	unclassified	EU538936.1 gg_id:280552 profile human microbiota antecubital fossa (inner elbow) skin clone nbt95e08	0.00054734	0.00632259	0.00259448	0.0160929	0.534717	0.871862	30.692	18.542	0.42079	1	1	1	8	13125.7	13718.2	12962	13945.6	13615.8	13948.2	12475.9	12289	12158.1	12934.9	13380.2	12916.1
1847	Bacteria	Proteobacteria	Gammaproteobacteria	Alteromonadales	Pseudoalteromonadaceae	Pseudoalteromonas	unclassified	AF081498.1 gg_id:8969 Pseudoalteromonas piscicida str. Cura-d	0.716618	0.330636	0.028882	0.05722	0.594073	0.871862	0.141454	7.0665	0.308017	1	1	1	8	11566.4	11812	11548.7	12382.7	12052.8	12469.1	12240.2	11263	11255.7	12662.7	13444.3	11673
1850	Bacteria	Proteobacteria	Gammaproteobacteria	Pseudomonadales	Pseudomonadaceae	Pseudomonas	unclassified	FJ894174.1 gg_id:568497 Matriptase-deficient mice exhibit ichthyotic selective shift skin microbiota B1E; ear punch biopsy C57BL/6J mouse (8 weeks) clone nbt176h07	0.140907	0.112943	0.0111387	0.0339131	0.0699141	0.777989	2.66986	10.7778	4.3721	1	1	1	8	13271.5	13068.8	12921.7	13520.6	12879.2	13364.6	12239.7	12779.7	12672.4	13440.5	13220.9	13295.7
1855	Bacteria	Proteobacteria	Gammaproteobacteria	Pseudomonadales	Pseudomonadaceae	Pseudomonas	unclassified	FJ894967.1 gg_id:544031 Matriptase-deficient mice exhibit ichthyotic selective shift skin microbiota BME; ear punch biopsy C57BL/6J mouse (8 weeks) clone nbt188c06	0.029488	0.0417444	0.544055	0.319689	0.551774	0.871862	6.99553	0.401393	0.385848	1	1	1	8	12859.2	12937	12507	13293.6	12785.9	13106.9	12995.8	11969	11913.8	12359	11854.5	12673.8
1858	Bacteria	Proteobacteria	Gammaproteobacteria	Alteromonadales	Pseudoalteromonadaceae	Pseudoalteromonas	unclassified	FJ494890.1 gg_id:419752 Pseudoalteromonas sp. str. B10	0.383098	0.218729	0.910999	0.426963	0.798005	0.88923	0.851563	0.013309	0.0700149	1	1	1	8	12089.3	12150.4	11636.4	11757.7	11873.4	12146.1	12208.7	11711.7	11169.6	11983.7	12084.7	11273.1
1862	Bacteria	Proteobacteria	Gammaproteobacteria	Pseudomonadales	Pseudomonadaceae	Pseudomonas	unclassified	EU022591.1 gg_id:322456 Pseudomonas putida str. KBL2RM2	0.238003	0.160232	0.278807	0.21626	0.439396	0.869235	1.62628	1.34976	0.662006	1	1	1	8	9637.41	9757.65	11477.6	11059.5	12616.6	10467.6	10942.1	11389.9	11999.6	11813.1	10518.6	12576.3
1864	Bacteria	Proteobacteria	Gammaproteobacteria	Oceanospirillales	OM60	unclassified	unclassified	EF471467.1 gg_id:258367 Fast Screening and Estuarine Operon Libraries whole surface water Chesapeake Bay clone CB11H04	0.857877	0.371439	0.117871	0.130454	0.900479	0.896451	0.0342038	3.06956	0.0166623	1	1	1	8	12132.7	11033.4	11727.5	9192.66	11397.6	11240.8	11564.2	11499.3	11318.8	11489.3	11162.4	9088.44
1867	Bacteria	Proteobacteria	Gammaproteobacteria	Pseudomonadales	Pseudomonadaceae	Pseudomonas	unclassified	FJ893927.1 gg_id:540978 Matriptase-deficient mice exhibit ichthyotic selective shift skin microbiota B1E; ear punch biopsy C57BL/6J mouse (4 weeks) clone nbt124c07	0.372181	0.215128	0.629848	0.348129	0.230084	0.818758	0.893575	0.251024	1.68777	1	1	1	8	11818.4	12231.2	12842.1	12588	12462	12398.4	13414.1	12605	12438	12604.2	12033.2	12564.1
1869	Bacteria	Proteobacteria	Gammaproteobacteria	Alteromonadales	Pseudoalteromonadaceae	Pseudoalteromonas	unclassified	DQ492719.1 gg_id:158083 Pseudoalteromonas sp. str. BSi20121	0.490605	0.257759	0.00261775	0.0161588	0.639002	0.871862	0.521909	18.4851	0.237627	1	1	1	8	12416.9	12638.4	12939.5	11088.2	11285.3	11263.5	14515.2	12335.3	12527.5	11571.9	11555.2	10778.6
1871	Bacteria	Proteobacteria	Gammaproteobacteria	Oceanospirillales	Oceanospirillaceae	unclassified	unclassified	EF422409.1 gg_id:213472 Marinospirillum sp. str. ANL-isoa	0.0281901	0.0407036	0.706088	0.370895	0.382183	0.86341	7.14989	0.152789	0.855012	1	1	1	8	11693.5	11554.4	11784.9	11602.8	11413.2	11614.6	11644.6	10408.9	10268.7	11271.5	11389.5	10652.1
1872	Bacteria	Proteobacteria	Gammaproteobacteria	Chromatiales	Chromatiaceae	unclassified	unclassified	EF540405.1 gg_id:220661 oil-shale semi-coke solid waste clone 4_4MK	0.643624	0.308646	0.196579	0.176952	0.146973	0.78913	0.231039	1.98448	2.57876	1	1	1	8	12159.4	12153.8	12569.9	11828.2	11825.3	11938.9	11652.1	12417.7	12331.6	12139.4	12257.4	12089
1878	Bacteria	Proteobacteria	Gammaproteobacteria	Pseudomonadales	Pseudomonadaceae	Pseudomonas	unclassified	FJ894815.1 gg_id:540259 Matriptase-deficient mice exhibit ichthyotic selective shift skin microbiota BME; ear punch biopsy C57BL/6J mouse (4 weeks) clone nbt135g04	0.149278	0.117186	0.100915	0.118918	0.899768	0.896451	2.54546	3.43589	0.0169027	1	1	1	8	9647.3	10667.8	11243.7	11135.4	10600.3	11302.1	11262.6	10896.6	10657.1	11254.1	11401.9	11862.4
1879	Bacteria	Proteobacteria	Gammaproteobacteria	Pseudomonadales	Pseudomonadaceae	Pseudomonas	unclassified	EU540308.1 gg_id:284991 profile human microbiota antecubital fossa (inner elbow) skin clone nbt114h10	0.101292	0.0909812	0.0655741	0.0917626	0.651495	0.873263	3.42689	4.54602	0.220084	1	1	1	8	11407.6	12206.1	11618.8	12391	12010.4	12338.8	11952.6	10864	10312.3	11556	12325.7	11605.6
1880	Bacteria	Proteobacteria	Gammaproteobacteria	Methylococcales	Methylococcaceae	unclassified	unclassified	X72773.1 gg_id:8091 Methylobacter whittenburyi str. 3310 NCIMB 11128 ACM 3306	0.960986	0.397495	0.734501	0.379517	0.913112	0.896462	0.00254712	0.123349	0.0126816	1	1	1	8	10528.9	10611.3	11711.5	11162.9	10790.6	11327.1	12846.5	10279.6	9432.35	11215.8	11883.2	10293.3
1884	Bacteria	Proteobacteria	Gammaproteobacteria	Pseudomonadales	Pseudomonadaceae	Pseudomonas	unclassified	EU538366.1 gg_id:282513 profile human microbiota antecubital fossa (inner elbow) skin clone nbt87f02	0.911342	0.386095	0.887667	0.421125	0.159966	0.79597	0.0132063	0.021265	2.39951	1	1	1	8	12859.7	13610.6	13656	13526.2	13778.6	13632.6	13753.3	13651.6	13550.3	13004.7	13862.2	13108.8
1885	Bacteria	Proteobacteria	Gammaproteobacteria	Chromatiales	Chromatiaceae	unclassified	unclassified	EU491112.1 gg_id:258311 Abundance and microbial life ocean crust seafloor lavas Loi'hi Seamount Pisces Peak X2 clone P9X2b3C07	0.00335388	0.0127775	0.6516	0.354507	0.48234	0.870174	16.9571	0.21994	0.542744	1	1	1	8	9967.67	10142.7	10515.1	9965.17	10709.1	10858.3	10904.4	11341.8	12031.4	11568.5	10951	11556.6
1886	Bacteria	Proteobacteria	Gammaproteobacteria	Pseudomonadales	Pseudomonadaceae	Pseudomonas	unclassified	EU169162.1 gg_id:254921 Pseudomonas fluorescens str. B59	0.00924307	0.0213622	0.00160679	0.0127153	0.0148612	0.627771	11.6181	21.7897	9.55587	1	1	1	8	10979.6	11202.4	10456.6	12568.9	13337.4	12289.9	12185.9	12454.6	12653.6	12310.9	13110.1	13002.5
1887	Bacteria	Proteobacteria	Gammaproteobacteria	Pseudomonadales	Pseudomonadaceae	Pseudomonas	unclassified	AY450557.1 gg_id:108449 Pseudomonas putida str. Q	0.262577	0.170773	0.822181	0.403296	0.778204	0.885286	1.45242	0.0539362	0.0848774	1	1	1	8	10576.1	10955.6	11356.2	10820.8	10387.5	10963.9	11692	9610.53	9539.61	9451.75	11188.6	10282.6
1890	Bacteria	Proteobacteria	Gammaproteobacteria	Pseudomonadales	Pseudomonadaceae	Pseudomonas	unclassified	EU538477.1 gg_id:283326 profile human microbiota antecubital fossa (inner elbow) skin clone nbt230d10	0.0813243	0.0788201	0.00939656	0.0307624	0.0407087	0.735339	3.97425	11.5423	5.9425	1	1	1	8	11061.9	11510.7	11270.6	12731.2	13134.6	12271.8	11521.1	11610.3	11038.6	11193.9	12342.4	11340
1891	Bacteria	Proteobacteria	Gammaproteobacteria	Pseudomonadales	Pseudomonadaceae	Pseudomonas	unclassified	EU538265.1 gg_id:286824 profile human microbiota antecubital fossa (inner elbow) skin clone nbt84a09	0.862371	0.372519	0.0786588	0.102303	0.360353	0.86341	0.032049	4.06047	0.941325	1	1	1	8	12219.4	12722.2	13302.2	12543.2	12439.1	12508.9	13618.2	12668	12527.5	11992.3	12400.3	12270.6
1893	Bacteria	Proteobacteria	Gammaproteobacteria	Oceanospirillales	Alteromonadaceae	Marinimicrobium	unclassified	AY839870.2 gg_id:109919 Marinobacter sp. str. M18	0.159092	0.122286	0.558678	0.324832	0.886224	0.895635	2.41095	0.37231	0.0218191	1	1	1	8	8945.37	9265.83	10726.8	10067	10769.9	9197.73	9833.4	11151	10414.1	10424.3	11705.4	9938.01
1900	Bacteria	Proteobacteria	Gammaproteobacteria	Alteromonadales	Pseudoalteromonadaceae	Pseudoalteromonas	unclassified	DQ537520.1 gg_id:160149 Pseudoalteromonas elyakovii str. BSi20610	0.0489722	0.0573935	0.488561	0.300371	0.203851	0.815984	5.37919	0.527002	1.91443	1	1	1	8	12534.2	11523.4	11275.7	11695.1	12423.7	11877.6	11577.1	11274.3	11538.7	11216.8	11284.5	9762.05
1901	Bacteria	Proteobacteria	Gammaproteobacteria	Methylococcales	Methylococcaceae	Methylobacter	unclassified	GQ346825.1 gg_id:533281 Metagenome versatile chemolithoautotroph expanding oceanic dead zones Saanich Inlet 100 m depth clone SGPZ395	0.813664	0.358917	0.00205677	0.0145792	0.587117	0.871862	0.0593455	20.0672	0.320003	1	1	1	8	12269.3	11000.2	11807.5	10856.8	9992.38	11152	11725	11988.9	11616.2	10575.5	10389	10400.6
1902	Bacteria	Proteobacteria	Gammaproteobacteria	Pseudomonadales	Pseudomonadaceae	Pseudomonas	unclassified	EU169163.1 gg_id:238574 Pseudomonas fluorescens str. B69	0.0102397	0.0227085	0.00224707	0.0149658	0.264044	0.831263	11.1519	19.4755	1.44277	1	1	1	8	11321	12233.8	11841.4	12726.8	12910.1	12474.6	11201	11610.6	11550.5	11954.4	12052.6	11908.4
1904	Bacteria	Proteobacteria	Gammaproteobacteria	Pseudomonadales	Pseudomonadaceae	Pseudomonas	unclassified	EU535707.1 gg_id:281570 profile human microbiota antecubital fossa (inner elbow) skin clone nbt09h04	0.682185	0.320436	0.689032	0.366166	0.870239	0.894463	0.180446	0.172244	0.0284513	1	1	1	8	11566.5	11411.2	10431.2	11492.8	11383.9	11339.2	12489.2	10887.8	10852.4	10664.4	12810.6	11095
1905	Bacteria	Proteobacteria	Gammaproteobacteria	Pseudomonadales	Pseudomonadaceae	Pseudomonas	unclassified	DQ377749.1 gg_id:153662 Pseudomonas mandelii PD 8	0.651041	0.310889	0.631296	0.348501	0.325353	0.857472	0.220708	0.248873	1.09788	1	1	1	8	11583	11593.9	10579.1	11326.2	11928.8	12241.4	10772.5	12372.7	12318.5	11930.6	11939.1	10976.3
1906	Bacteria	Proteobacteria	Gammaproteobacteria	Pseudomonadales	Pseudomonadaceae	Pseudomonas	unclassified	DQ338570.1 gg_id:146088 Pseudomonas putida str. B0	0.708882	0.328427	0.219669	0.189312	0.764726	0.885286	0.149731	1.77327	0.0958943	1	1	1	8	12106.3	11722.8	11764.9	11375.5	12037.7	11614	12390.3	11489.6	11671.2	11706.2	11554	11380.6
1909	Bacteria	Proteobacteria	Gammaproteobacteria	Oceanospirillales	OM60	unclassified	unclassified	EU287241.1 gg_id:246295 Pacific arctic surface sediment clone S11-58	0.4608	0.247032	0.372889	0.256526	0.779596	0.885286	0.600156	0.890794	0.0837819	1	1	1	8	10238	10449.1	10064.6	10236.5	10782.8	10254.6	10005	10044.8	9852.78	9693.83	11255	9937.87
1913	Bacteria	Proteobacteria	Gammaproteobacteria	Chromatiales	Chromatiaceae	unclassified	unclassified	EU491667.1 gg_id:262608 Abundance and microbial life ocean crust seafloor lavas East Pacific Rise clone EPR3970-MO1A-Bc80	0.146231	0.115641	0.136236	0.14205	0.723602	0.8802	2.58964	2.7436	0.134213	1	1	1	8	12479.7	13808.7	13664.4	13706.7	13815.7	13737.1	13018.1	13027.5	13104.4	13409.2	13167.7	13406.5
1914	Bacteria	Proteobacteria	Gammaproteobacteria	Chromatiales	Chromatiaceae	unclassified	unclassified	AY328730.1 gg_id:89553 drinking water system simulator clone DSSD31	0.524116	0.269468	0.239051	0.198265	0.610818	0.871862	0.443623	1.61836	0.280394	1	1	1	8	10440.5	10891.2	11326.5	10593.6	10471.4	10497.3	10661.7	11192.4	10887.2	10869.4	11172.1	10248
1918	Bacteria	Proteobacteria	Gammaproteobacteria	Pseudomonadales	Pseudomonadaceae	Pseudomonas	unclassified	EU536367.1 gg_id:283644 profile human microbiota antecubital fossa (inner elbow) skin clone nbt62c04	0.0229405	0.0360761	0.0892797	0.110455	0.952203	0.900289	7.88058	3.73723	0.00382485	1	1	1	8	11851.5	11990.5	11781.2	12329.1	12138.8	12336	12670.2	12344.5	12306.5	12271.1	13509.8	12647.9
1919	Bacteria	Proteobacteria	Gammaproteobacteria	Alteromonadales	Pseudoalteromonadaceae	Pseudoalteromonas	unclassified	AF539778.1 gg_id:84701 Pseudoalteromonas sp. str. RE2-11	0.00468926	0.0147888	0.00018227	0.00453457	0.354469	0.86341	15.0374	42.6399	0.96599	1	1	1	8	11831.2	12125.5	12933.2	10790.1	10406.9	10404.7	13550.3	12734.4	12643.1	11890.3	11530	11602.8
1921	Bacteria	Proteobacteria	Gammaproteobacteria	Oceanospirillales	OM60	unclassified	unclassified	GU061614.1 gg_id:552256 and function microbial mesoscale eddy perturbations South China Sea clone CE2-DCM-39	0.167547	0.126632	0.0245662	0.0526077	0.280128	0.836058	2.30367	7.63337	1.34178	1	1	1	8	10571.5	10574.5	10581	11555	11153.3	11208.6	10905.2	11205.6	11110.8	11199.9	12026.9	10891
1922	Bacteria	Proteobacteria	Gammaproteobacteria	Pseudomonadales	Pseudomonadaceae	Pseudomonas	unclassified	EU221415.1 gg_id:246429 Pseudomonas thivervalensis str. L2S4	0.143924	0.114364	0.272643	0.21355	0.61844	0.871862	2.62391	1.38772	0.268379	1	1	1	8	10283.9	10101.7	9879.22	10283.4	11015.3	11064.4	12074.7	10285.1	10549.9	10461.3	12279	10985.8
1928	Bacteria	Proteobacteria	Gammaproteobacteria	Pseudomonadales	Pseudomonadaceae	Pseudomonas	unclassified	EU143350.1 gg_id:248196 Pseudomonas sp. J10(2007) str. J10	0.747946	0.340029	0.320931	0.234986	0.683517	0.873926	0.110658	1.11947	0.178831	1	1	1	8	7910.15	8556.92	10273.6	9787.72	11303.5	8816.57	8354.79	9168.34	9410.53	9657.09	7677.05	10957.9
1930	Bacteria	Proteobacteria	Gammaproteobacteria	Pseudomonadales	Pseudomonadaceae	Pseudomonas	unclassified	FJ894566.1 gg_id:569821 Matriptase-deficient mice exhibit ichthyotic selective shift skin microbiota B2E; ear punch biopsy C57BL/6J mouse (8 weeks) clone nbt182g04	0.0717406	0.0726588	0.0186647	0.0450518	0.333352	0.861029	4.303	8.65285	1.05992	1	1	1	8	11923.6	12531.7	12301	12910.1	12516.4	12730.3	12305.6	11204.8	10972.4	12290.4	12321.5	12779.6
1931	Bacteria	Proteobacteria	Gammaproteobacteria	Alteromonadales	Alteromonadaceae	unclassified	unclassified	FJ425616.1 gg_id:366875 communnities healthy and diseased colonies Caribbean coral Montastrea faveolata Alteromonadaceae clone MD3.28	0.559894	0.281348	0.14281	0.146187	0.12397	0.787229	0.369961	2.64073	2.9543	1	1	1	8	9903.9	10014.3	10929.2	10715.5	11027.7	9210.73	10055	11117.3	10936.1	9798.06	9062.81	9450.9
1932	Bacteria	Proteobacteria	Gammaproteobacteria	Oceanospirillales	OM60	unclassified	unclassified	EU544826.1 gg_id:273002 free-living particle- aggregate- archaeal and Laptev Sea 1.0-60 um size fraction ( suspended particles) Arctic seawater clone NABOS_SSPbact8	0.601248	0.295223	0.105733	0.122343	0.549691	0.871862	0.295972	3.32406	0.39	1	1	1	8	11986.3	12397.1	12844.9	12102.4	12197	12099.6	13150.6	12275.8	12610.2	11712.9	12682.3	11948.2
1933	Bacteria	Proteobacteria	Gammaproteobacteria	Alteromonadales	Pseudoalteromonadaceae	Pseudoalteromonas	unclassified	FJ497708.1 gg_id:570045 Pseudoalteromonas sp. str. VS-1	0.33635	0.201023	0.741196	0.381362	0.904778	0.896451	1.04604	0.116931	0.0152456	1	1	1	8	13835.8	13644.7	12954.8	13634.3	13534.8	13655.8	13201.3	13414.7	13066.7	13332.3	14092.9	12440.3
1937	Bacteria	Proteobacteria	Gammaproteobacteria	Pseudomonadales	Pseudomonadaceae	Pseudomonas	unclassified	EU539344.1 gg_id:285493 profile human microbiota antecubital fossa (inner elbow) skin clone nbt237c03	0.172126	0.128814	0.877849	0.418548	0.152489	0.794175	2.24855	0.0251813	2.50019	1	1	1	8	12430	12270.5	12718.3	12817.5	12712.8	12537.7	12748.7	12360.1	12347.2	11999.1	12673.9	11989.1
1938	Bacteria	Proteobacteria	Gammaproteobacteria	Pseudomonadales	Pseudomonadaceae	Pseudomonas	unclassified	AF131103.1 gg_id:8589 Pseudomonas putida str. MTB6	0.85017	0.369373	0.577154	0.330986	0.774487	0.885286	0.0380686	0.337713	0.0878419	1	1	1	8	8449	9390.56	9686.09	7979.94	10476.3	9609.96	10216.5	8454.02	7922.22	8435.15	10693.6	9129.64
1939	Bacteria	Proteobacteria	Gammaproteobacteria	Pseudomonadales	Pseudomonadaceae	Pseudomonas	unclassified	EU540027.1 gg_id:286084 profile human microbiota antecubital fossa (inner elbow) skin clone nbt111h08	0.149582	0.117313	0.436267	0.281244	0.730107	0.8822	2.54113	0.671477	0.127666	1	1	1	8	12448.6	13077	13426	13287.7	13045.9	13364.2	12727.2	12791	12649	12632	13395.5	12432.8
1941	Bacteria	Proteobacteria	Gammaproteobacteria	Methylococcales	Methylococcaceae	Methylobacter	unclassified	AB294957.1 gg_id:224998 -dependent and analyses hydrothermal system off Taketomi Island Japan microbial mat shal submarine hot spring clone pItb-vmat-56	0.226546	0.155382	0.00034406	0.00590571	0.0028535	0.400347	1.7162	35.338	17.9425	1	1	1	8	10226.6	10443	10190.7	9033.16	8914.9	9086.6	10162.9	9929.25	9668.64	10057.6	9621.06	9440.04
1944	Bacteria	Proteobacteria	Gammaproteobacteria	Pseudomonadales	Pseudomonadaceae	Pseudomonas	unclassified	EU037280.1 gg_id:252326 Pseudomonas sp. G3DM-33	0.167571	0.126633	0.208482	0.18322	0.661821	0.873263	2.30337	1.87159	0.20621	1	1	1	8	8639.14	9495.25	10659.8	10444.8	10589.2	9162.27	9209.75	10694.8	10521.2	10999.8	10200.2	12020.9
1946	Bacteria	Proteobacteria	Gammaproteobacteria	Pseudomonadales	Pseudomonadaceae	Pseudomonas	unclassified	FM209481.1 gg_id:325760 Pseudomonas jessenii str. T2P28	0.237381	0.159919	0.0004173	0.00650757	0.730875	0.882493	1.63101	33.3408	0.126905	1	1	1	8	12290	12292.6	11848.6	12999.3	13182.9	12988.1	11934.7	12462.3	12763.9	13063.7	13265.7	13252.4
1948	Bacteria	Proteobacteria	Gammaproteobacteria	Pseudomonadales	Pseudomonadaceae	Pseudomonas	unclassified	EU539345.1 gg_id:284699 profile human microbiota antecubital fossa (inner elbow) skin clone nbt237c04	0.0457122	0.0549757	0.0637421	0.0903744	0.598745	0.871862	5.58584	4.62394	0.300137	1	1	1	8	11490	11753.3	11656	12051.7	11828.4	11883.2	12129	11890.4	11858.8	12254	13093.8	11985.1
1949	Bacteria	Proteobacteria	Gammaproteobacteria	Pseudomonadales	Pseudomonadaceae	Pseudomonas	unclassified	GU198111.1 gg_id:590944 Pseudomonas fluorescens str. LMG 5833	0.793371	0.353235	0.727907	0.377334	0.790353	0.88764	0.0733541	0.12986	0.0755743	1	1	1	8	11185.7	11144.8	11606.3	10809.4	11314.1	11493.3	11710	11027.4	11197.4	11286.7	11157.1	11447.9
1951	Bacteria	Proteobacteria	Gammaproteobacteria	Chromatiales	Chromatiaceae	unclassified	unclassified	AY532575.1 gg_id:106089 uranium-contaminated aquifer clone 1013-28-CG34	0.419949	0.232254	0.872732	0.417166	0.651042	0.873263	0.722776	0.0273575	0.220706	1	1	1	8	7790.79	8460.42	10072.5	9734.5	9663.98	7800.02	12155.1	8975.24	8987	10493.7	6842.59	10955.5
1953	Bacteria	Proteobacteria	Gammaproteobacteria	Alteromonadales	Pseudoalteromonadaceae	Pseudoalteromonas	unclassified	AF116188.1 gg_id:8932 Pseudoalteromonas elyakovii str. O22	0.0680934	0.0703227	0.00595113	0.024174	0.0138221	0.622861	4.44332	13.7686	9.85451	1	1	1	8	11856	11656.4	11882.4	12134.1	11713.8	11743.5	11236.9	11319.4	11033.2	11896.2	12270.6	11779.4
1957	Bacteria	Proteobacteria	Gammaproteobacteria	Sedimenticolales	Sedimenticolaceae	Sedimenticola	unclassified	AB189713.2 gg_id:104039 Ifremeria nautilei gill symbiont	0.0382102	0.049093	0.00671085	0.0256776	0.865692	0.894262	6.14218	13.1576	0.0305034	1	1	1	8	9357.54	9589.37	10802.5	8413.79	8954.15	8501.39	12027.9	10569.8	10133.1	9531.28	9570.77	9356.17
1958	Bacteria	Proteobacteria	Gammaproteobacteria	Pseudomonadales	Pseudomonadaceae	Pseudomonas	unclassified	FJ982922.1 gg_id:468384 Pseudomonas putida str. ST13	0.641728	0.307987	0.00247101	0.0157204	0.46061	0.870174	0.233727	18.8548	0.600682	1	1	1	8	10379.7	10650.8	9375.11	11735.2	12781.9	11315.9	9948.66	10889.6	10902.2	11374.8	11949.3	12199.6
1959	Bacteria	Proteobacteria	Gammaproteobacteria	Chromatiales	Chromatiaceae	unclassified	unclassified	EU246808.1 gg_id:241908 polyphasic description Pocillopora meandrina Palmyra Atoll Calcinus obscurus abdominal flora clone Cobs2TisD1	0.0296526	0.0418852	0.208129	0.183169	0.869868	0.894463	6.97656	1.8748	0.0286157	1	1	1	8	10478.5	10753.1	11631.5	11332.2	10974.2	11407.5	12046.3	11382.4	11186.9	11957.6	11654.4	12094
1961	Bacteria	Proteobacteria	Gammaproteobacteria	Oceanospirillales	HTCC2188	unclassified	unclassified	GQ349203.1 gg_id:544164 Metagenome versatile chemolithoautotroph expanding oceanic dead zones Saanich Inlet 120 m depth clone SHAN546	0.414017	0.229843	0.0566957	0.0847841	0.583041	0.871862	0.742251	4.95275	0.327171	1	1	1	8	10859.6	11482.5	10700.3	11996.8	11603.4	11817.6	10776.7	10927.1	11092.8	10865.3	12383.3	10952
1966	Bacteria	Proteobacteria	Gammaproteobacteria	Sedimenticolales	Sedimenticolaceae	Sedimenticola	unclassified	AF165909.1 gg_id:7577 Escarpia spicata endosymbiont 'Alvin #2837' Alvin #2837 endosymbiont	0.423294	0.233345	0.397545	0.266121	0.594691	0.871862	0.711996	0.79879	0.306967	1	1	1	8	9901.98	9332.2	12035.5	10237.8	10625.3	9922.23	11054.3	11142.1	11066.4	11038	9581.93	10578.5
1968	Bacteria	Proteobacteria	Gammaproteobacteria	Chromatiales	Chromatiaceae	unclassified	unclassified	FJ535071.1 gg_id:571233 microbial colonizing walls Karstic Slovenia cave wall biofilm clone 3PJM14	0.719789	0.331808	0.157417	0.154321	0.917529	0.896573	0.138139	2.43312	0.0114196	1	1	1	8	10005.4	9956.4	11468.3	9607.15	9642.91	10155.8	11928.4	10518.6	9649.69	9579.81	9511.31	10683.7
1969	Bacteria	Proteobacteria	Gammaproteobacteria	Pseudomonadales	Pseudomonadaceae	Pseudomonas	unclassified	AF105390.1 gg_id:8640 Pseudomonas syringae 010297	0.262294	0.170688	0.88009	0.419241	0.724692	0.880693	1.45429	0.0242575	0.133104	1	1	1	8	12952	12737.4	12957.4	12916.5	12678.8	12901.1	13052.5	12153.9	12309.8	12381.4	13371.6	12137.8
1971	Bacteria	Proteobacteria	Gammaproteobacteria	Pseudomonadales	Pseudomonadaceae	Pseudomonas	unclassified	EU921228.1 gg_id:325449 Pseudomonas mosselii str. BM-F1	0.0528599	0.060218	0.00568149	0.0236457	0.26938	0.833197	5.15458	14.0095	1.40831	1	1	1	8	11749.9	11675.5	11449.2	12579	13211.4	12512.7	12599.6	11837.5	12841.9	12820.8	12708.7	13527.3
1973	Bacteria	Proteobacteria	Gammaproteobacteria	Pseudomonadales	Pseudomonadaceae	Pseudomonas	unclassified	AB021397.1 gg_id:8571 Pseudomonas asplenii str. ATCC 23835T	0.00298066	0.012139	0.0121005	0.0355384	0.476214	0.870174	17.6726	10.4174	0.558605	1	1	1	8	12313.4	13047.7	12332.4	13342.6	13294.9	13378.9	12410.9	11557.3	11705.3	12166.6	12283.6	12672.8
1974	Bacteria	Proteobacteria	Gammaproteobacteria	Pseudomonadales	Pseudomonadaceae	Pseudomonas	unclassified	U81871.1 gg_id:8619 Pseudomonas sp. str. BI*8	0.0354704	0.0468658	0.534574	0.316415	0.407984	0.869235	6.38116	0.421092	0.762527	1	1	1	8	11484.7	12055.6	11192.6	11667.5	11898.7	12446.8	13023.2	12251.8	12316.6	11798.3	13068.6	12536
1978	Bacteria	Proteobacteria	Gammaproteobacteria	Alteromonadales	Alteromonadaceae	Glaciecola	unclassified	U85854.1 gg_id:8873 Glaciecola pallidula str. ACAM 615T IC079	0.1385	0.111678	0.184959	0.170794	0.102906	0.785419	2.70744	2.10406	3.38884	1	1	1	8	6311.46	6072.52	6643.53	6162.35	6806.61	6646.33	6495.35	8624.14	9157.71	6485.44	7335.86	5499.68
1979	Bacteria	Proteobacteria	Gammaproteobacteria	Pseudomonadales	Pseudomonadaceae	Pseudomonas	unclassified	EU540265.1 gg_id:287024 profile human microbiota antecubital fossa (inner elbow) skin clone nbt113b08	0.0435508	0.0533632	0.0514957	0.0800486	0.452014	0.870174	5.7335	5.23093	0.624938	1	1	1	8	11393.4	11828.7	12171.8	12031.4	11909.5	12351.9	12650	11817.7	11889.5	12930.7	12825	12450
1980	Bacteria	Proteobacteria	Gammaproteobacteria	Pseudomonadales	Pseudomonadaceae	Pseudomonas	unclassified	EF208895.1 gg_id:201648 Pseudomonas putida str. N6	0.175338	0.130609	0.00167546	0.0130639	0.713752	0.878133	2.21105	21.4901	0.144489	1	1	1	8	9963.99	10027.1	8924.33	11698.3	12972.4	11362.1	9557.79	10384.5	11622.5	12393.5	11908.5	13301.2
1983	Bacteria	Proteobacteria	Gammaproteobacteria	Pseudomonadales	Pseudomonadaceae	Pseudomonas	unclassified	AY772474.1 gg_id:108548 Pseudomonas putida str. NA-1	0.493311	0.258733	0.00111656	0.0107275	0.51695	0.871665	0.515223	24.533	0.459568	1	1	1	8	9796.96	9295.77	8993.5	10887.5	12022.6	11245.9	9672.38	9759.26	10159.1	11171.5	10543.5	12484.1
1985	Bacteria	Proteobacteria	Gammaproteobacteria	Pseudomonadales	Pseudomonadaceae	Pseudomonas	Pseudomonas umsongensis	EU627168.1 gg_id:279231 Pseudomonas putida str. NH.50	0.214652	0.149846	0.0148509	0.0401064	0.449769	0.870174	1.81649	9.55872	0.631403	1	1	1	8	9351.2	9498	10690.4	10325.8	10935.7	10279.4	10466.1	10043.2	9512.28	11515.4	10901.3	10990.9
1987	Bacteria	Proteobacteria	Gammaproteobacteria	Pseudomonadales	Pseudomonadaceae	Pseudomonas	unclassified	EU538970.1 gg_id:282477 profile human microbiota antecubital fossa (inner elbow) skin clone nbt96c03	0.899503	0.382873	0.109956	0.125239	0.56151	0.871862	0.0169927	3.23136	0.366855	1	1	1	8	13321.7	12882.7	12379.4	13186.3	12917.8	13126.5	12609.9	12791.6	12782.9	13175.2	13530.6	12782.8
1995	Bacteria	Proteobacteria	Gammaproteobacteria	Pseudomonadales	Pseudomonadaceae	Pseudomonas	unclassified	EU540613.1 gg_id:282117 profile human microbiota antecubital fossa (inner elbow) skin clone nbt120f10	0.0506712	0.058754	0.0476684	0.0766354	0.510522	0.871265	5.27833	5.45967	0.474226	1	1	1	8	13459.8	13280.1	12723.8	13799.3	13034.4	13533.1	12774.8	12595.2	12457.1	13143	13448.3	12893.7
1997	Bacteria	Proteobacteria	Gammaproteobacteria	Chromatiales	Chromatiaceae	unclassified	unclassified	FM877661.1 gg_id:357872 Microbial several mining wastes Bulgaria vicinity uranium mine Sliven clone Sliv-13	0.00355358	0.0130406	0.23072	0.194305	0.383685	0.863629	16.6141	1.68272	0.849357	1	1	1	8	13134.4	12387.3	12205	12272.8	12584.1	12664.5	12257	12075.8	11669.4	11689.3	11677.1	11422.8
2000	Bacteria	Proteobacteria	Gammaproteobacteria	Pseudomonadales	Pseudomonadaceae	Pseudomonas	unclassified	EU536980.1 gg_id:283484 profile human microbiota antecubital fossa (inner elbow) skin clone nbt218b02	0.0106588	0.0230816	0.182268	0.169066	0.476766	0.870174	10.9725	2.13321	0.557162	1	1	1	8	11327.6	11708.9	11259.1	12127.4	11861.4	12305.2	13087.5	12368.9	12514.5	12034.7	13851.6	12731.1
2002	Bacteria	Proteobacteria	Gammaproteobacteria	Pseudomonadales	Pseudomonadaceae	Pseudomonas	unclassified	DQ916132.1 gg_id:197450 Pseudomonas fluorescens str. Mst8.2	0.174588	0.130218	0.00747963	0.0272805	0.654335	0.873263	2.21973	12.6219	0.216213	1	1	1	8	10420.7	9953.93	9571.46	10832.2	11682.5	11227.7	11551.5	9878.01	10363.7	11274.9	11865.9	11570
2003	Bacteria	Proteobacteria	Gammaproteobacteria	Pseudomonadales	Pseudomonadaceae	Pseudomonas	unclassified	AB302395.1 gg_id:221239 Pseudomonas metavorans str. F-1	0.572621	0.285749	0.359899	0.251431	0.44843	0.870174	0.345986	0.943203	0.635285	1	1	1	8	13743.5	14508.8	14565.2	14233	14297.2	14206	14539.1	14261.6	14114.2	13965.4	14228.5	13896.2
2004	Bacteria	Proteobacteria	Gammaproteobacteria	Alteromonadales	Pseudoalteromonadaceae	Pseudoalteromonas	unclassified	DQ537517.1 gg_id:161333 Pseudoalteromonas haloplanktis str. BSi20585	0.729168	0.334264	0.300618	0.225966	0.877519	0.894817	0.1286	1.22463	0.0253186	1	1	1	8	11439	11420.2	11241.1	11475.3	11569.8	11906.9	11191.1	11212.7	11231	11484.4	12646.7	10641.5
2006	Bacteria	Proteobacteria	Gammaproteobacteria	Oceanospirillales	Alteromonadaceae	Marinobacter	Marinobacter sp. ELB17	DQ677876.1 gg_id:235549 Marinobacter sp. BF04_CF-4	0.224216	0.154344	0.0772559	0.101428	0.991595	0.905119	1.73526	4.10737	0.000118	1	1	1	8	9787.98	10833.6	11926.1	11228	11695.5	11631.4	11392	11044	11412.6	12261.4	11749.6	11866.5
2007	Bacteria	Proteobacteria	Gammaproteobacteria	Methylococcales	Methylococcaceae	unclassified	unclassified	FM242408.1 gg_id:308594 sequences sediment clone 65 T12d-oil	0.386309	0.219934	0.280911	0.217153	0.674697	0.873583	0.839562	1.33708	0.189678	1	1	1	8	12916.1	12860.3	13404.3	12694.6	12584	13001.1	12590.4	12846.9	12978.2	12870.5	13039.3	12097.7
2008	Bacteria	Proteobacteria	Gammaproteobacteria	Oceanospirillales	Oceanospirillaceae	unclassified	unclassified	GU291323.1 gg_id:589506 Anaerobic sulfide-oxidizing couple acidification and nitrogen cycling heavy metal wetlands acid mine drainage contaminated salt marsh sediments clone WSMO92	0.0538341	0.0610035	0.0397572	0.0684428	0.982478	0.905119	5.10159	6.01667	0.000513	1	1	1	8	8382.95	9690.55	8904.69	9108.5	7598.72	7227.84	8869.12	7857.04	7452.1	7375.43	6649.35	7053.61
2009	Bacteria	Proteobacteria	Gammaproteobacteria	Pseudomonadales	Pseudomonadaceae	Pseudomonas	unclassified	AY770691.1 gg_id:108393 Pseudomonas sp. str. FR1439	0.583517	0.289365	0.201992	0.179681	0.245001	0.825322	0.326328	1.93201	1.57428	1	1	1	8	8064.8	9672.65	11395.8	9741.23	10381.8	8753.93	11738.1	10528.8	10325.2	8790.28	8601.58	10190.5
2010	Bacteria	Proteobacteria	Gammaproteobacteria	Oceanospirillales	OM60	unclassified	unclassified	AF468388.1 gg_id:80239 Arctic sea ice ARK10038	0.502641	0.262153	0.419597	0.274791	0.370681	0.86341	0.492678	0.72392	0.899503	1	1	1	8	9586.05	10919.8	11238.7	10324.7	9874.6	9926.17	9939.61	10773.5	10809.6	10535.2	10628	10447.4
2012	Bacteria	Proteobacteria	Gammaproteobacteria	Oceanospirillales	Alcanivoracaceae	Alcanivorax	unclassified	AB176167.1 gg_id:187343 Microbial Hydrothermal System Suiyo Seamount on Izu-Ogasawara Arc vent area water clone SSmCB09-53	0.563296	0.282582	0.544682	0.31994	0.361718	0.86341	0.363443	0.400114	0.935688	1	1	1	8	11966.6	11735.2	12033.8	11761.4	11393.3	11546.2	11079	11934.3	11706.8	11708.4	12161.6	11066.6
2016	Bacteria	Proteobacteria	Gammaproteobacteria	Pseudomonadales	Pseudomonadaceae	Pseudomonas	unclassified	DQ095882.1 gg_id:128167 Pseudomonas plecoglossicida str. R18	0.712514	0.329504	0.00500787	0.022344	0.899818	0.896451	0.145811	14.6797	0.0168858	1	1	1	8	8905.95	9444.42	9974.31	11187.9	12980.7	10908.2	8076.38	8917.67	10397	11706.2	10236.7	12674.5
2017	Bacteria	Proteobacteria	Gammaproteobacteria	Pseudomonadales	Pseudomonadaceae	Pseudomonas	unclassified	FJ393302.1 gg_id:358881 Pseudomonas plecoglossicida str. TCCC11291	0.872534	0.375449	0.00236421	0.0153393	0.7365	0.883082	0.0274436	19.1417	0.121412	1	1	1	8	10888.6	11381.6	11829.8	13101.5	12778.5	12408	10832.6	11471.9	11957.5	12794.7	11916.8	13120.8
2019	Bacteria	Proteobacteria	Gammaproteobacteria	Pseudomonadales	Pseudomonadaceae	Pseudomonas	unclassified	EU538458.1 gg_id:285690 profile human microbiota antecubital fossa (inner elbow) skin clone nbt230a11	0.0110389	0.0234918	0.40673	0.269568	0.631508	0.871862	10.8174	0.766806	0.24856	1	1	1	8	10080	10218.7	10818.4	10181.6	11032.6	10272.3	12281.5	10634.9	10933.5	11306.8	11909.6	11979.3
2020	Bacteria	Proteobacteria	Gammaproteobacteria	Methylococcales	Methylococcaceae	unclassified	unclassified	X72772.1 gg_id:8086 Methylobacter luteus str. ACM 3304 NCIMB 11914	0.200311	0.143113	0.857653	0.413015	0.872866	0.894463	1.9481	0.0343128	0.027299	1	1	1	8	12571.8	13201	14091.7	13251.5	12977.7	13318	14242.4	13262.6	13473.7	13602.5	14136.7	13221.4
2022	Bacteria	Proteobacteria	Gammaproteobacteria	Chromatiales	Chromatiaceae	unclassified	unclassified	AB252438.1 gg_id:154019 Microbial extremely CO2 rich deep-sea sediment Marine sediments Yonaguni Knoll IV hydrothermal field southern Okinawa Trough clone OT-B17.13	0.0655314	0.0687775	0.021102	0.0486932	0.568388	0.871862	4.54781	8.18831	0.353836	1	1	1	8	13263.2	12448.6	14263.3	12446.9	12930.2	12544.3	13916.2	13976	14554.2	12977.1	12910.4	13427.1
2023	Bacteria	Proteobacteria	Gammaproteobacteria	Pseudomonadales	Pseudomonadaceae	Pseudomonas	unclassified	GU391451.1 gg_id:539092 Pseudomonas sp. str. Gd3F	0.922292	0.388459	0.324097	0.236416	0.436841	0.869235	0.0101338	1.10397	0.669731	1	1	1	8	11665.9	10766.8	11154.5	10794.4	11420.2	11561	10632.5	11623.3	10749.3	11617	11904.7	10999.3
2024	Bacteria	Proteobacteria	Gammaproteobacteria	Alteromonadales	Idiomarinaceae	unclassified	unclassified	X92129.1 gg_id:44150 Crater Lake isolate 11C1	0.0151763	0.0282494	2.361e-05	0.00165886	0.151176	0.792971	9.47047	75.8237	2.51854	1	1	1	8	9705.17	9436.45	9660.76	6858.51	6507.92	6857.73	10605.5	9685.3	9753.54	7462.63	8919.02	7729.21
2027	Bacteria	Proteobacteria	Gammaproteobacteria	Pseudomonadales	Pseudomonadaceae	Pseudomonas	unclassified	EU540073.1 gg_id:282714 profile human microbiota antecubital fossa (inner elbow) skin clone nbt245a09	0.889072	0.380111	0.0177603	0.0440225	0.831313	0.890984	0.0207322	8.84513	0.04844	1	1	1	8	11653.7	12518.9	12028.2	12996.6	12491.6	13038.4	12666.6	12244.1	11555.2	13084	12939.7	12447.6
2028	Bacteria	Proteobacteria	Gammaproteobacteria	Alteromonadales	Pseudoalteromonadaceae	Algicola	unclassified	AB040467.1 gg_id:20333 Pseudoalteromonas sp. str. R	0.905544	0.384568	0.559684	0.325136	0.60579	0.871862	0.0150001	0.370364	0.288509	1	1	1	8	10095.1	9085.25	10867	10370.4	9745.6	9865.4	10071.7	10333	10250.8	9847.67	10331.1	9420.24
2030	Bacteria	Proteobacteria	Gammaproteobacteria	Pseudomonadales	Pseudomonadaceae	Pseudomonas	unclassified	EU537170.1 gg_id:280032 profile human microbiota antecubital fossa (inner elbow) skin clone nbt67g04	0.7708	0.346949	0.388059	0.262791	0.836607	0.892264	0.0908376	0.833091	0.0453956	1	1	1	8	13580.7	13212.5	12543.5	13544.9	13225	13393.6	13171.7	13274.4	13268.4	13146	14142.8	12939.7
2031	Bacteria	Proteobacteria	Gammaproteobacteria	Chromatiales	Chromatiaceae	unclassified	unclassified	GU198380.1 gg_id:546867 Metagenomic denitrifying sulfur-oxidizing consortium enriched marine sediment clone -3	0.700631	0.325945	0.259079	0.207958	0.785961	0.886709	0.158865	1.47573	0.0788701	1	1	1	8	13123.9	13654.5	13765.2	13588.3	13688.8	13862.9	13580.8	13184.2	13344.7	13568.2	14345.2	13151.4
2034	Bacteria	Proteobacteria	Gammaproteobacteria	Pseudomonadales	Pseudomonadaceae	Pseudomonas	unclassified	EU540309.1 gg_id:286020 profile human microbiota antecubital fossa (inner elbow) skin clone nbt114h11	0.26685	0.172432	0.173968	0.164056	0.989411	0.905119	1.42453	2.22694	0.000187	1	1	1	8	13224.5	13600.8	13888.2	13913.7	13686.9	13844.8	13944.3	13521.2	13834.7	13867	14433.4	13718.4
2037	Bacteria	Proteobacteria	Gammaproteobacteria	Chromatiales	Chromatiaceae	unclassified	unclassified	GQ397041.1 gg_id:539039 Functional unvegetated perhumid recently-deglaciated soils do not correlate shifts soil clone AK4DE1_06F	0.323013	0.195588	0.286358	0.219954	0.429927	0.869235	1.10925	1.30488	0.691025	1	1	1	8	10734.2	11064.5	10258.9	11128.3	11442.4	11732.6	10346.2	11048.3	10410.7	9509.49	11795.8	10853.8
2038	Bacteria	Proteobacteria	Gammaproteobacteria	Pseudomonadales	Pseudomonadaceae	Pseudomonas	unclassified	AF291818.2 gg_id:64506 Pseudomonas andersonii str. JB413844	0.852326	0.369893	0.0155629	0.0411533	0.6465	0.873059	0.0369658	9.36871	0.226998	1	1	1	8	11918.9	12625	10359.3	13182.9	13765.9	12956.3	12232.8	11353.4	11718.8	12461	14112.6	12386
2040	Bacteria	Proteobacteria	Gammaproteobacteria	Pseudomonadales	Pseudomonadaceae	Pseudomonas	unclassified	NR_029050.1 gg_id:588905 Pseudomonas palleroniana str. CFBP 4389	0.426405	0.234324	0.00310051	0.0175899	0.922468	0.897122	0.702093	17.4312	0.0100878	1	1	1	8	11109.5	11898.4	11916.3	12760.6	13128.4	12315.1	11110.7	11251.4	11806.8	12338.9	13202.3	12069.3
2041	Bacteria	Proteobacteria	Gammaproteobacteria	Pseudomonadales	Pseudomonadaceae	Pseudomonas	unclassified	EU538927.1 gg_id:286420 profile human microbiota antecubital fossa (inner elbow) skin clone nbt95d04	0.00466187	0.0147265	0.00722743	0.0268126	0.995006	0.905554	15.0696	12.7897	4.17e-05	1	1	1	8	12398.2	12943.5	11452.5	13449.5	12973.4	13539.1	11738.8	11025.2	10579.8	12215.6	12366.2	11941.2
2042	Bacteria	Proteobacteria	Gammaproteobacteria	Alteromonadales	Alteromonadaceae	Alteromonas	unclassified	Y18232.1 gg_id:19130 Alteromonas macleodii str. CH-518	0.396801	0.223815	0.0697382	0.0953973	0.164728	0.79597	0.801431	4.37887	2.33861	1	1	1	8	12388.9	11885.8	12207	11725.4	12633.5	11619.3	12025.8	13511.3	13111.9	11628.4	11616.4	12166.7
2044	Bacteria	Proteobacteria	Gammaproteobacteria	Pseudomonadales	Pseudomonadaceae	Pseudomonas	unclassified	EU538035.1 gg_id:285467 profile human microbiota antecubital fossa (inner elbow) skin clone nbt225c07	0.539442	0.274828	0.953645	0.438729	0.10298	0.785419	0.410892	0.00359731	3.38713	1	1	1	8	11323.5	11617.3	12006.5	12109.2	12177	12248.8	13071	11624.6	11321.3	11151.7	11552.5	11617.9
2045	Bacteria	Proteobacteria	Gammaproteobacteria	Chromatiales	Chromatiaceae	unclassified	unclassified	FJ529263.1 gg_id:590516 Evidence vertical transmission symbionts adult embryo Caribbean sponge Svenzea zeai clone A16	0.992305	0.405438	0.0367855	0.0652418	0.714406	0.878369	9.9e-05	6.26363	0.143793	1	1	1	8	12977.5	11779.4	12987.5	12209.1	11969.7	12022.5	12693.2	12776.3	12543.1	11670.6	12475	11772.9
2047	Bacteria	Proteobacteria	Gammaproteobacteria	Pseudomonadales	Pseudomonadaceae	Pseudomonas	unclassified	GQ153646.1 gg_id:557138 Pseudomonas sp. str. ANT-2400 S10	0.230523	0.15706	0.70058	0.369378	0.0856416	0.785419	1.68429	0.158922	3.84209	1	1	1	8	7901.67	8304.67	9817.67	9058.08	9316.55	9102.66	8735.27	9074.38	8830.79	8444.09	7861.62	8139.38
2048	Bacteria	Proteobacteria	Gammaproteobacteria	Oceanospirillales	Oceanospirillaceae	unclassified	unclassified	EU544727.1 gg_id:262299 free-living particle- aggregate- archaeal and Laptev Sea 0.22-1.0 um size fraction (free-living) Arctic seawater clone NABOS_FLbact11	0.21533	0.150048	0.86134	0.41426	0.228239	0.817736	1.81056	0.0325371	1.70252	1	1	1	8	13484.2	13790.4	13425.6	13764.5	13668.7	14190.2	13961.2	14219.9	14166.6	13554	14595	13499.7
2049	Bacteria	Proteobacteria	Gammaproteobacteria	Alteromonadales	Colwelliaceae	Colwellia	unclassified	EU491916.1 gg_id:258657 Abundance and microbial life ocean crust deep seawater East Pacific Rise clone EPR4055-N3-Bc46	0.341617	0.203101	0.0420926	0.0708493	0.493974	0.870174	1.02211	5.83849	0.513596	1	1	1	8	11157.2	11130	12852.6	11243	10439.3	11115.9	13831.8	12033.7	11654.5	10915.2	11137.2	11151.3
2050	Bacteria	Proteobacteria	Gammaproteobacteria	Pseudomonadales	Pseudomonadaceae	Pseudomonas	Pseudomonas chlororaphis	DQ525599.1 gg_id:160516 Pseudomonas chlororaphis str. S3f-36	0.160891	0.123243	0.00790158	0.028067	0.377501	0.86341	2.38749	12.3564	0.872864	1	1	1	8	11170.4	11232	10794.1	12292.4	12987.7	11724.6	12020.2	11231	12067.5	12148	12240.6	13138.8
2051	Bacteria	Proteobacteria	Gammaproteobacteria	Pseudomonadales	Pseudomonadaceae	Pseudomonas	unclassified	EU538345.1 gg_id:284600 profile human microbiota antecubital fossa (inner elbow) skin clone nbt84e01	0.444667	0.241018	0.0331272	0.0613764	0.959306	0.901191	0.646305	6.60493	0.00277144	1	1	1	8	11703.6	12041.6	11864.2	12497.7	12097.5	12474.7	12305.6	11512.8	11293.9	12491.5	11905.3	12237.2
2052	Bacteria	Proteobacteria	Gammaproteobacteria	Oceanospirillales	Alteromonadaceae	Marinobacter	unclassified	NR_025671.1 gg_id:557510 Marinobacter lipolyticus str. SM-19; DSM 15157	0.813591	0.358917	0.298567	0.225308	0.339384	0.86341	0.0593934	1.23582	1.03219	1	1	1	8	11921.1	12348	13366.2	12559.6	12970.7	12000.1	12084.2	13458.6	13471.5	12174.5	11840.9	12669.6
2057	Bacteria	Proteobacteria	Gammaproteobacteria	Pseudomonadales	Pseudomonadaceae	Pseudomonas	unclassified	EU539619.1 gg_id:286023 profile human microbiota antecubital fossa (inner elbow) skin clone nbt242g08	0.0259369	0.0388209	0.844617	0.40942	0.388304	0.865833	7.44048	0.0409871	0.832186	1	1	1	8	11902.1	12132.4	12453.5	12407.8	12453.7	12380	13475.2	12691.8	12781.6	12314.4	13468.9	12685.5
2058	Bacteria	Proteobacteria	Gammaproteobacteria	Pseudomonadales	Pseudomonadaceae	Pseudomonas	unclassified	AF320991.1 gg_id:21815 Pseudomonas gingeri str. NCPPB 3147	0.132782	0.108648	0.034717	0.0631122	0.631876	0.871862	2.80031	6.45101	0.248015	1	1	1	8	11505.7	11269.3	10273.9	11747.2	12460.1	11569.9	10691.1	10349.2	10952.9	10713.7	11244.4	11869
2063	Bacteria	Proteobacteria	Gammaproteobacteria	Pseudomonadales	Pseudomonadaceae	Pseudomonas	unclassified	EU537893.1 gg_id:286152 profile human microbiota antecubital fossa (inner elbow) skin clone nbt226g10	0.26138	0.170338	0.476732	0.295872	0.750551	0.884586	1.46034	0.557252	0.108289	1	1	1	8	13962.8	13520.2	13047.5	13751	13642.1	13398.4	12876.3	13512.3	13180.7	13479.6	13798.9	12963.2
2064	Bacteria	Proteobacteria	Gammaproteobacteria	Pseudomonadales	Pseudomonadaceae	Pseudomonas	unclassified	EU538166.1 gg_id:286284 profile human microbiota antecubital fossa (inner elbow) skin clone nbt81c07	0.259847	0.169668	0.0226036	0.0504659	0.360792	0.86341	1.47057	7.93459	0.939509	1	1	1	8	12592.9	12730.2	12446.5	12905.9	12773.4	13010.4	12783.9	12530.3	12396.2	12789	12639.1	12731.3
2066	Bacteria	Proteobacteria	Gammaproteobacteria	Pseudomonadales	Pseudomonadaceae	Pseudomonas	unclassified	EU535097.1 gg_id:282669 profile human skin microbiota ear punch biopsy female C57BL/6J mouse clone nbt188b11	0.0228587	0.0360761	0.243268	0.200153	0.268583	0.832483	7.8936	1.58696	1.4134	1	1	1	8	12429.5	12826.7	12388.3	13195	13012.3	13106.7	13355.8	13670.7	13344.1	12836.4	14254.5	13328.1
2067	Bacteria	Proteobacteria	Gammaproteobacteria	Pseudomonadales	Pseudomonadaceae	Pseudomonas	unclassified	FM202487.1 gg_id:344499 Pseudomonas tolaasii str. IEXb	0.87882	0.377317	0.00143707	0.0121217	0.0833272	0.785419	0.0247786	22.6045	3.91184	1	1	1	8	11729.5	12157.1	12257.7	13302.2	13518.2	13079.1	11981.2	12566.1	12612.4	12867.2	13324.7	12516.6
2069	Bacteria	Proteobacteria	Gammaproteobacteria	Oceanospirillales	Alteromonadaceae	Cellvibrio	unclassified	AF448514.1 gg_id:25527 Cellvibrio fulvus str. NCIMB 8634	0.0776602	0.0765248	0.00164447	0.012901	0.818034	0.890482	4.09374	21.6234	0.0565357	1	1	1	8	11901	12306.1	11956	12844.5	12335.9	12623.6	12087.3	12411.9	12328	13102.1	12850.5	12692.3
2070	Bacteria	Proteobacteria	Gammaproteobacteria	Pseudomonadales	Pseudomonadaceae	Pseudomonas	unclassified	FJ893683.1 gg_id:549927 Matriptase-deficient mice exhibit ichthyotic selective shift skin microbiota WT3; ear punch biopsy C57BL/6J mouse (2 months) clone nbt23b03	0.400643	0.225192	0.353218	0.248711	0.468354	0.870174	0.78787	0.971311	0.579494	1	1	1	8	11779.5	12028.3	12675.5	12137.1	12191	11980.8	13431.5	12203.9	12130.8	11905	12166.8	12335.4
2071	Bacteria	Proteobacteria	Gammaproteobacteria	Pseudomonadales	Pseudomonadaceae	Pseudomonas	unclassified	EU538981.1 gg_id:283406 profile human microbiota antecubital fossa (inner elbow) skin clone nbt97f11	0.80435	0.356287	0.00780895	0.0279085	0.572748	0.871862	0.0655777	12.4131	0.345752	1	1	1	8	11558.3	11961.5	11324	12580.7	12230.3	12442.7	12046.3	11266.9	11258.1	12423.2	13483.4	12040.2
2075	Bacteria	Proteobacteria	Gammaproteobacteria	Oceanospirillales	Alteromonadaceae	Marinimicrobium	unclassified	FJ152968.1 gg_id:331146 Changes ly soil (Mexico) flooding alkaline saline soils former lake Texcoco clone TX4CB_99	0.367676	0.213249	0.0550331	0.0832426	0.73679	0.883082	0.911479	5.03802	0.121133	1	1	1	8	10733.6	11012.5	11489	10415.2	10600.6	10490.5	12001.4	11329.4	11091.7	9953.65	11625.5	10480.1
2076	Bacteria	Proteobacteria	Gammaproteobacteria	Oceanospirillales	HTCC2188	unclassified	unclassified	FM242421.1 gg_id:315848 sequences sediment clone 18 T12d-oil	0.97747	0.40164	0.904745	0.425607	0.75642	0.884586	0.000849	0.0152563	0.103055	1	1	1	8	9749.99	9334.41	9569.59	9625.17	9532.25	9350.25	10021.5	9094.56	9278.52	9879.48	10020.7	8823.73
2080	Bacteria	Proteobacteria	Gammaproteobacteria	Pseudomonadales	Pseudomonadaceae	Pseudomonas	unclassified	FJ824120.1 gg_id:565263 Pseudomonas oryzihabitans str. KCB005	0.881104	0.377933	0.0020608	0.0145916	0.410532	0.869235	0.0238451	20.054	0.753904	1	1	1	8	8120.79	8043.28	7601.69	8658.39	9040.87	9333.33	8431.26	7700	6988.48	9274.3	9955.9	8727.88
2081	Bacteria	Proteobacteria	Gammaproteobacteria	Pseudomonadales	Pseudomonadaceae	Pseudomonas	unclassified	EU586046.1 gg_id:269929 Pseudomonas fluorescens str. REG59	0.0127533	0.0253451	0.543637	0.319561	0.102417	0.785419	10.1928	0.402245	3.40029	1	1	1	8	12139.1	12038.3	12211.3	12573.4	12730.4	12424.5	13457.2	12777.1	12877	12557.2	13365.2	12534.9
2092	Bacteria	Proteobacteria	Gammaproteobacteria	Pseudomonadales	Pseudomonadaceae	Pseudomonas	Pseudomonas stutzeri	AF152596.1 gg_id:8485 Pseudomonas stutzeri str. 18	0.388907	0.220956	0.21333	0.186057	0.989625	0.905119	0.829971	1.8281	0.00018	1	1	1	8	13796.4	13626.1	13407.5	13741	13944.6	13552.9	13382.9	13685.9	13478.9	13692.5	13787	13485.1
2094	Bacteria	Proteobacteria	Gammaproteobacteria	Oceanospirillales	Oceanospirillaceae	unclassified	unclassified	FJ403057.1 gg_id:364908 Disease- changes healthy and diseased colonies Caribbean coral Montastrea faveolata Oceanospirillales clone MD2.8	0.0274632	0.0402363	0.00336908	0.0181996	0.30984	0.848182	7.24033	16.9301	1.17562	1	1	1	8	13359	13231.2	14002.2	12930.3	13001.5	13145.2	13791.7	14378	14310.5	13262.8	13525.8	13091.7
2099	Bacteria	Proteobacteria	Gammaproteobacteria	Chromatiales	Thiotrichaceae	Achromatium	unclassified	AF129554.1 gg_id:7602 Achromatium sp. HK3	0.318228	0.193652	0.825282	0.403875	0.862911	0.893955	1.13289	0.0520346	0.0317952	1	1	1	8	11065.5	11719.5	11427.3	11158.3	11495.1	11538.2	11801.5	11381.2	11543.3	11629.1	11311.3	11617.6
2101	Bacteria	Proteobacteria	Gammaproteobacteria	Pseudomonadales	Pseudomonadaceae	Pseudomonas	unclassified	EU535251.1 gg_id:280823 profile human microbiota antecubital fossa (inner elbow) skin clone nbt172g09	0.699398	0.325768	0.795848	0.39611	0.776857	0.885286	0.160256	0.0715589	0.0859455	1	1	1	8	12061.4	12295.1	12619.3	12525.8	12037.4	12399.5	12833.8	12254.7	11942.2	12489.9	12399.8	12428.1
2102	Bacteria	Proteobacteria	Gammaproteobacteria	Oceanospirillales	Oceanospirillaceae	Marinomonas	unclassified	AJ627909.1 gg_id:103719 Marinomonas ushuaiensis str. U1	0.824263	0.361702	0.0917534	0.112277	0.660095	0.873263	0.0526557	3.66905	0.208491	1	1	1	8	7872.37	10625.5	10151.8	8919.43	8428.99	8469.71	10644.4	9394.62	9051.52	9720.92	7889.78	6875.82
2103	Bacteria	Proteobacteria	Gammaproteobacteria	Pseudomonadales	Pseudomonadaceae	Pseudomonas	unclassified	GQ032573.1 gg_id:406089 Topographical and Temporal Human Skin Microbiome skin volar forearm clone nbw908f06c1	0.0215115	0.0347991	0.0186718	0.0450518	0.733242	0.882743	8.11691	8.65138	0.124577	1	1	1	8	11429.1	11854.2	11503.1	11774.3	11894.7	12572.1	11734.2	12051.6	12403.4	12680	12949.6	12411
2104	Bacteria	Proteobacteria	Gammaproteobacteria	Alteromonadales	Alteromonadaceae	unclassified	unclassified	EF092177.1 gg_id:275572 Persistent Axinella corrugata Alteromonas clone AC3_H2	0.2635	0.171223	0.0279726	0.0563976	0.475851	0.870174	1.44634	7.17664	0.559558	1	1	1	8	11002.3	10506	11812.3	11089.7	10183.6	10129.6	12213.3	11739.3	11305.2	10005.2	10606.6	11242.7
2105	Bacteria	Proteobacteria	Gammaproteobacteria	Pseudomonadales	Pseudomonadaceae	Pseudomonas	unclassified	EU169150.1 gg_id:237348 Pseudomonas tolaasii str. B48	0.0851506	0.0812719	0.00021354	0.00480745	0.417557	0.869235	3.85668	40.71	0.730576	1	1	1	8	10745.4	10725	10667.7	11220.6	11764.5	11840.4	10519.6	10797.6	11360.3	11970.4	12016.7	12209.2
2106	Bacteria	Proteobacteria	Gammaproteobacteria	Pseudomonadales	Pseudomonadaceae	Pseudomonas	Pseudomonas umsongensis	AM293565.1 gg_id:221929 Pseudomonas reinekei str. Mt-1	0.0811562	0.0787232	0.00328132	0.0179974	0.276616	0.835998	3.97958	17.0882	1.36311	1	1	1	8	11737.3	11605.7	11803.4	11943.1	12353.4	12131.3	11655.3	11927.2	11921.3	12708.5	12946.8	12138.7
2107	Bacteria	Proteobacteria	Gammaproteobacteria	Pseudomonadales	Pseudomonadaceae	Pseudomonas	unclassified	FN599522.1 gg_id:565116 Pseudomonas fulva str. YMC09/4/B4619	0.0493169	0.0576457	0.0254392	0.0533687	0.519652	0.871862	5.35837	7.50899	0.453507	1	1	1	8	9936.45	10442	10328.1	10681.9	10925.5	10705.9	11179	10658.6	10145	10995.4	12293.1	11348
2108	Bacteria	Proteobacteria	Gammaproteobacteria	Pseudomonadales	Pseudomonadaceae	Pseudomonas	unclassified	EU511892.1 gg_id:262376 cecal contents Mus musculus strain C57BL/6J; WD2 clone WD2_aaf10f12	0.0307319	0.0429505	0.00271135	0.0163977	0.671234	0.873263	6.85545	18.2627	0.194042	1	1	1	8	11990.7	12977	11463.8	13401	12911.5	13697.7	11732.6	11487.3	11558.2	12487	12625.1	12575.9
2111	Bacteria	Proteobacteria	Gammaproteobacteria	Pseudomonadales	Pseudomonadaceae	Pseudomonas	unclassified	FJ950618.1 gg_id:440750 Pseudomonas fluorescens str. c120	0.0115102	0.0239093	0.38062	0.259748	0.918048	0.896573	10.6341	0.860932	0.0112757	1	1	1	8	11605.9	11659.1	12255.3	11863.9	11957.8	11977.1	12240	12089.7	12260.3	12208.6	12417.8	12314.1
2112	Bacteria	Proteobacteria	Gammaproteobacteria	Chromatiales	Chromatiaceae	unclassified	unclassified	EU800034.1 gg_id:307663 It's all ranking aquatic Newport Harbour RI clone 1C227721	0.00058473	0.00647543	0.00142703	0.0120688	0.11344	0.785419	30.0736	22.6564	3.15831	1	1	1	8	13263.6	12798.7	12990.3	12516.2	12521.9	12650.7	12727	12273	12357.8	11003.4	11761.8	11603.6
2115	Bacteria	Proteobacteria	Gammaproteobacteria	Pseudomonadales	Pseudomonadaceae	unclassified	unclassified	DQ824715.1 gg_id:192521 human fecal clone RL185_aaj72b08	0.0909927	0.0849609	0.740102	0.381153	0.634332	0.871862	3.68976	0.117967	0.244404	1	1	1	8	13339	13881.6	13915.1	13706.9	13663.9	13694.2	13780.1	13247.8	12976.4	13456.4	13612.7	13327.7
2116	Bacteria	Proteobacteria	Gammaproteobacteria	Oceanospirillales	125ds10	unclassified	unclassified	EU104341.1 gg_id:340969 Evidence Comamonadaceae determinants settling performance activated sludge clone N1903_87	0.659075	0.313587	0.693218	0.367517	0.846222	0.892653	0.209846	0.167341	0.0401315	1	1	1	8	12043	12405.7	13163.5	12472	12172.2	12560.6	12433.7	12834.4	12516.4	12357.5	13038	12249.5
2117	Bacteria	Proteobacteria	Gammaproteobacteria	Alteromonadales	Colwelliaceae	Thalassomonas	unclassified	FJ203217.1 gg_id:306276 and White Plague Disease-Induced Changes Caribbean Coral Montastraea faveolata diseased tissue clone SHFG627	0.687105	0.321791	0.00017968	0.0045052	0.0997156	0.785419	0.174529	42.8186	3.46482	1	1	1	8	13497.6	13868	14384.9	13245.3	13151.7	12808.2	14549.8	14026.6	13959	12826.8	12443.7	12695.6
2118	Bacteria	Proteobacteria	Gammaproteobacteria	Oceanospirillales	Alteromonadaceae	HB2-32-21	unclassified	AB186843.1 gg_id:103183 polychlorinated dioxin dechlorinating microcosm clone TSBX24	0.648561	0.31014	0.359311	0.251075	0.647147	0.873154	0.224129	0.945647	0.226094	1	1	1	8	12038.3	10682.9	11294.8	10359	11597	11376.9	12736.6	10617.1	10665.2	10244.9	11029.1	10754.5
2119	Bacteria	Proteobacteria	Gammaproteobacteria	Oceanospirillales	Alteromonadaceae	HB2-32-21	unclassified	EF648042.1 gg_id:257504 dynamics during produced water treatment aerobic activated sludge clone HB32	0.351955	0.206951	0.478678	0.296499	0.277902	0.835998	0.976717	0.552183	1.35525	1	1	1	8	10489.3	11099.2	10889.9	10965.2	10739.7	11418.7	12668.4	10578.9	9500.57	9501.45	10580	9744.34
2120	Bacteria	Proteobacteria	Gammaproteobacteria	Pseudomonadales	Pseudomonadaceae	Pseudomonas	unclassified	EU538898.1 gg_id:280517 profile human microbiota antecubital fossa (inner elbow) skin clone nbt96e11	0.0439554	0.0537225	0.126452	0.135974	0.537064	0.871862	5.70516	2.9095	0.415852	1	1	1	8	13453.9	13331.6	12931.2	13667.1	13013.9	13511.8	12785.4	12929.9	12639.9	13088.5	13394.7	12927.1
2121	Bacteria	Proteobacteria	Gammaproteobacteria	Oceanospirillales	Oceanospirillaceae	Marinomonas	unclassified	AY539835.1 gg_id:101289 Marinomonas pontica str. 46-16	0.0658965	0.0690354	0.0866027	0.108423	0.366089	0.86341	4.5326	3.81384	0.917871	1	1	1	8	8961.81	10749.2	10779.8	10131.7	9630.6	9413.59	11370.1	11187.6	12013.2	11327.4	9890.51	9505.62
2122	Bacteria	Proteobacteria	Gammaproteobacteria	Oceanospirillales	OM60	unclassified	unclassified	FJ905759.1 gg_id:510210 s Tonga-Kermadec iron oxide sediments Volcano 1 Tonga Arc clone V1F161b	0.40772	0.227835	0.862323	0.414491	0.697252	0.875984	0.763426	0.0320715	0.162696	1	1	1	8	9258.58	10068.4	11119.1	10180.3	9750.54	10205	10086	10865	10145.8	11926.8	10406.1	9569.67
2124	Bacteria	Proteobacteria	Gammaproteobacteria	Pseudomonadales	Pseudomonadaceae	Pseudomonas	unclassified	FJ893841.1 gg_id:553685 Matriptase-deficient mice exhibit ichthyotic selective shift skin microbiota B1E; ear punch biopsy C57BL/6J mouse (2 weeks) clone nbt36c01	0.0656802	0.0688592	0.546273	0.320713	0.992827	0.905119	4.5416	0.396881	8.6e-05	1	1	1	8	11688.9	12213	11727.2	12184	11941.7	12275.6	12435.3	10409.6	10122.1	10832.1	11938.9	10991.1
2125	Bacteria	Proteobacteria	Gammaproteobacteria	Pseudomonadales	Pseudomonadaceae	Pseudomonas	Pseudomonas rhizosphaerae	AY152673.1 gg_id:78571 Pseudomonas rhizosphaerae str. IH5	0.357785	0.20921	0.640447	0.351368	0.416211	0.869235	0.95201	0.235555	0.734995	1	1	1	8	11203	11238.6	10749.6	10380.7	11794.3	11282.3	11030.7	11082.2	10993.6	10492	10589.5	11064.6
2128	Bacteria	Proteobacteria	Gammaproteobacteria	Pseudomonadales	Pseudomonadaceae	Pseudomonas	Pseudomonas stutzeri	AJ312171.1 gg_id:60922 Pseudomonas stutzeri str. 24a50	0.25301	0.166937	0.197864	0.177631	0.0731853	0.778749	1.51726	1.97185	4.24993	1	1	1	8	11197.2	11544.7	11992.1	12875.3	13819.6	11998.4	12491.1	11651.5	11539.4	11126.6	12431.9	11372.6
2129	Bacteria	Proteobacteria	Gammaproteobacteria	Oceanospirillales	Oceanospirillaceae	unclassified	unclassified	AM747817.1 gg_id:311032 Oceaniserpentilla haliotidis	0.272279	0.174924	0.118836	0.131091	0.137154	0.787229	1.39	3.05081	2.72884	1	1	1	8	10480	10404.2	10758.3	11841.6	11412.6	10654.8	10774.5	10308.2	10875.1	10827.5	10893.1	10300.4
2133	Bacteria	Proteobacteria	Gammaproteobacteria	Pseudomonadales	Pseudomonadaceae	Pseudomonas	Pseudomonas stutzeri	AY486384.1 gg_id:105218 Pseudomonas stutzeri str. AU4823	0.0576359	0.063557	0.0325699	0.0608187	0.352406	0.86341	4.90593	6.66113	0.974784	1	1	1	8	13822.7	13606.9	13530.3	13884	13965.8	13618.2	13148.8	13551.9	13238.2	13830.9	13765.3	13480.4
2135	Bacteria	Proteobacteria	Gammaproteobacteria	Pseudomonadales	Pseudomonadaceae	Pseudomonas	unclassified	EU539842.1 gg_id:283035 profile human microbiota antecubital fossa (inner elbow) skin clone nbt106b04	0.00170164	0.00992503	0.00361542	0.0187023	0.524367	0.871862	21.3799	16.5127	0.443072	1	1	1	8	12114.1	12314.6	12262.1	12366.4	12486.1	12556.1	12316	12551.8	12659.1	12869.4	12918.4	12738.1
2136	Bacteria	Proteobacteria	Gammaproteobacteria	Oceanospirillales	Oceanospirillaceae	Marinomonas	unclassified	DQ011528.1 gg_id:120729 Marinomonas communis str. LMG 2864	0.0666663	0.0695148	0.0280815	0.0564929	0.649849	0.873263	4.50089	7.16321	0.222347	1	1	1	8	10445.8	10812.1	11984.6	9655.53	9383.69	10645.5	12276.3	11537.5	11293.4	10817.6	11491.8	10305.8
2137	Bacteria	Proteobacteria	Gammaproteobacteria	Pseudomonadales	Pseudomonadaceae	Pseudomonas	unclassified	DQ117554.1 gg_id:155221 structure (Citrullus vulgaris SCHARD.) -based approaches and terminal fragment length polymorphism (t-RFLP) rhizosphere soil watermelon	0.301219	0.186617	0.0374465	0.0659735	0.532233	0.871862	1.22137	6.20656	0.426061	1	1	1	8	12329.7	12396.4	11984.1	12701.5	12565.8	12951.8	11439	12097.6	11731.1	12532.7	13492.1	11823
2138	Bacteria	Proteobacteria	Gammaproteobacteria	Oceanospirillales	HTCC2188	unclassified	unclassified	EU801454.1 gg_id:316013 It's all ranking aquatic Chesapeake Bay MD clone 3C002749	0.462047	0.247472	0.0031643	0.0177424	0.443968	0.869857	0.596703	17.3074	0.648367	1	1	1	8	13012.5	12859.2	13870.4	12060.7	12442	12263.9	13415.1	13666.2	14060.1	12458.1	11380.8	12898.6
2140	Bacteria	Proteobacteria	Gammaproteobacteria	Pseudomonadales	Pseudomonadaceae	Pseudomonas	unclassified	FJ894143.1 gg_id:568601 Matriptase-deficient mice exhibit ichthyotic selective shift skin microbiota B1E; ear punch biopsy C57BL/6J mouse (8 weeks) clone nbt176f12	0.585655	0.289913	0.592623	0.336089	0.530048	0.871862	0.322561	0.31049	0.430737	1	1	1	8	13140.7	13469.8	13407	13641.4	13487.4	13405.3	13625.9	13243.9	13185.2	13080.8	13766.2	13165.8
2142	Bacteria	Proteobacteria	Gammaproteobacteria	Chromatiales	Chromatiaceae	unclassified	unclassified	GQ263152.1 gg_id:541400 Structure Simulated Level Waste Site simulated level waste site clone F3_08X	0.007752	0.0195212	0.043423	0.0722444	0.245324	0.825322	12.4484	5.74252	1.57192	1	1	1	8	10493.3	9909.51	10918.8	10288.4	9396.37	10458.4	9587.83	9777.95	9610.06	8339.34	9342.73	7529.34
2143	Bacteria	Proteobacteria	Gammaproteobacteria	Pseudomonadales	Pseudomonadaceae	Pseudomonas	unclassified	FJ605386.1 gg_id:454217 Pseudomonas poae str. AceR-3	0.567622	0.283965	0.00577634	0.023766	0.217762	0.815985	0.355271	13.9232	1.78953	1	1	1	8	10959.3	11050.1	10697	11230.6	11305.8	11454.1	11128.1	10389.6	10151.2	11711.8	11515.1	11161.5
2144	Bacteria	Proteobacteria	Gammaproteobacteria	Chromatiales	Chromatiaceae	unclassified	unclassified	AF223298.1 gg_id:37006 marine sediment clone B2M54	0.22759	0.155869	0.0607603	0.0879323	0.0294996	0.709476	1.70774	4.7571	6.99419	1	1	1	8	13040	13531.8	13106.8	12945.6	13646	13305.3	13254.4	13489.5	13564.7	12363.8	12874.1	12797.8
2145	Bacteria	Proteobacteria	Gammaproteobacteria	Chromatiales	Chromatiaceae	unclassified	unclassified	FJ712427.1 gg_id:519729 Prokaryotic structure and sediments active submarine mud volcano (Kazan MV Sea) Kazan Mud Volcano Anaximander Mountains East Mediterranean Sea clone KZNMV-0-B43	0.496203	0.25965	0.964503	0.440862	0.480518	0.870174	0.508152	0.0021082	0.547425	1	1	1	8	10675	11706	11880.6	10429.9	11922.1	11158.7	11281.7	11488.5	11465.6	11656.1	11149.1	12093.7
2147	Bacteria	Proteobacteria	Gammaproteobacteria	Pseudomonadales	Pseudomonadaceae	Pseudomonas	unclassified	DQ178219.1 gg_id:140655 Pseudomonas mendocina str. PC1	0.265899	0.172124	0.30683	0.22886	0.884612	0.89558	1.43068	1.19138	0.0224473	1	1	1	8	7245.79	7757.01	9318.2	8413.47	8198.44	8716.39	8766.46	8809.92	7863.81	8851.56	9015.14	8901.33
2148	Bacteria	Proteobacteria	Gammaproteobacteria	Oceanospirillales	OM60	unclassified	unclassified	EU491750.1 gg_id:272039 Abundance and microbial life ocean crust seafloor lavas East Pacific Rise clone EPR3968-O8a-Bc82	0.493836	0.258891	0.0252356	0.0532038	0.0890179	0.785419	0.513935	7.53751	3.74459	1	1	1	8	12512.7	12862.8	12862.9	12006.5	11708.2	12180.1	12694.3	12645.1	12289	12867.4	12007.4	12347.8
2150	Bacteria	Proteobacteria	Gammaproteobacteria	Alteromonadales	Alteromonadaceae	Glaciecola	unclassified	AM941178.1 gg_id:284078 Microbes enriched seawater after addition coral mucus and reef waters mixture1-8 m depth 25 degree celsius clone M26-022	0.432669	0.236464	0.00012168	0.00377913	0.919033	0.896614	0.682511	47.9269	0.0110051	1	1	1	8	12905.9	13141	13342.4	11608.6	11063.3	10950.4	13780.2	12366.9	12632.2	11415.3	10937.9	10481.6
2151	Bacteria	Proteobacteria	Gammaproteobacteria	Oceanospirillales	Alteromonadaceae	Marinobacter	unclassified	EF428127.1 gg_id:277000 Marinobacter excellens str. LL406	0.339042	0.202027	0.766749	0.388893	0.422112	0.869235	1.03374	0.0941935	0.715788	1	1	1	8	11211	11919.5	11711.3	11438.7	11368.5	11616.9	10724.5	11627.6	11046.5	12197.7	11026.3	11067.9
2156	Bacteria	Proteobacteria	Gammaproteobacteria	Alteromonadales	Pseudoalteromonadaceae	Pseudoalteromonas	unclassified	DQ537518.1 gg_id:161195 Pseudoalteromonas haloplanktis str. BSi20594	0.290385	0.182382	0.45268	0.28742	0.604515	0.871862	1.28163	0.623029	0.290592	1	1	1	8	12716.5	12776	13236.6	13186.4	12701.7	13100.3	13904.4	12771.2	12667.9	13426	14539.2	12754.5
2158	Bacteria	Proteobacteria	Gammaproteobacteria	Alteromonadales	Colwelliaceae	Colwellia	unclassified	DQ492707.1 gg_id:158794 Colwellia sp. str. BSi20061	0.0719547	0.0728247	0.204438	0.18087	0.217771	0.815985	4.29505	1.90893	1.78946	1	1	1	8	13136.7	11272	11118.8	11108.2	12380.9	12106.1	10731.3	9812.45	9729.53	10344.4	12465.6	11653.1
2160	Bacteria	Proteobacteria	Gammaproteobacteria	Pseudomonadales	Pseudomonadaceae	Pseudomonas	unclassified	FJ894501.1 gg_id:565829 Matriptase-deficient mice exhibit ichthyotic selective shift skin microbiota B2E; ear punch biopsy C57BL/6J mouse (8 weeks) clone nbt182a03	0.0316593	0.043675	0.00427758	0.0204841	0.779275	0.885286	6.75561	15.5476	0.0840342	1	1	1	8	11428.9	12754.2	11025.8	13542	12762	13538.1	11681.8	10730.6	10268.8	12144.2	12499.6	12036
2162	Bacteria	Proteobacteria	Gammaproteobacteria	Pseudomonadales	Pseudomonadaceae	Pseudomonas	unclassified	DQ318864.1 gg_id:154493 Pseudomonas syringae str. 8534	0.834463	0.364954	0.0368996	0.065426	0.6495	0.873263	0.0466163	6.25369	0.222829	1	1	1	8	10135.4	10249.7	10104.4	10900.4	10961.7	11338.1	10216.3	9688.75	9665.15	10518.1	12887.7	10136.7
2163	Bacteria	Proteobacteria	Gammaproteobacteria	Oceanospirillales	Alcanivoracaceae	Alcanivorax	unclassified	FM242201.1 gg_id:320352 sequences sediment clone 123 T0h-oil	0.32937	0.198208	0.00562485	0.0235942	0.333616	0.861029	1.07865	14.0619	1.05869	1	1	1	8	12526.1	12636.3	12716.8	11754.6	11739.2	12125	12129.6	12465.3	12306.4	11338.2	12136.7	12139.4
2165	Bacteria	Proteobacteria	Gammaproteobacteria	Oceanospirillales	Alteromonadaceae	Spongiibacter	unclassified	EF092194.1 gg_id:269778 Persistent Axinella corrugata clone Ax29_A1	0.285381	0.18022	0.376516	0.258215	0.654393	0.873263	1.31059	0.876667	0.216134	1	1	1	8	9410.52	9569.91	11226.7	9999.59	10089.2	9228.16	9939.72	11498.4	11808.7	9186	12028.1	9386.73
2168	Bacteria	Proteobacteria	Gammaproteobacteria	Pseudomonadales	Pseudomonadaceae	Pseudomonas	unclassified	FJ976605.1 gg_id:559208 Pseudomonas putida	0.117609	0.100047	0.00988928	0.0315516	0.188092	0.8037	3.07468	11.309	2.07083	1	1	1	8	11421	11496.1	11371.1	12423.7	13180.9	12221.2	12486.2	11600.9	12553	12502.2	12382.6	13172.7
2171	Bacteria	Proteobacteria	Gammaproteobacteria	Pseudomonadales	Pseudomonadaceae	Pseudomonas	unclassified	FJ893686.1 gg_id:574564 Matriptase-deficient mice exhibit ichthyotic selective shift skin microbiota WT3; ear punch biopsy C57BL/6J mouse (2 months) clone nbt23b08	0.372306	0.215157	0.0871191	0.108813	0.625566	0.871862	0.893086	3.79882	0.257451	1	1	1	8	12346.9	12787.2	12414.6	13340.8	12977.1	13141	13123.9	12836.6	12717.7	12802.9	14213.9	12782.5
2173	Bacteria	Proteobacteria	Gammaproteobacteria	Pseudomonadales	Pseudomonadaceae	Pseudomonas	unclassified	FJ950650.1 gg_id:467776 Pseudomonas putida str. d61	0.0374685	0.0485416	0.809485	0.399782	0.461042	0.870174	6.20468	0.0621008	0.599485	1	1	1	8	13544.5	13664.2	13711	13699.4	13630.8	13463.7	13757.9	13708.3	13864.4	13675.4	14101.1	13799
2174	Bacteria	Proteobacteria	Gammaproteobacteria	Pseudomonadales	Pseudomonadaceae	Pseudomonas	unclassified	EU537214.1 gg_id:282093 profile human microbiota antecubital fossa (inner elbow) skin clone nbt68f04	0.163308	0.124484	0.589587	0.335081	0.507937	0.871265	2.35652	0.315712	0.480221	1	1	1	8	13943.8	13450.3	12969.6	13547.8	13155.1	13568.9	12596.5	13109.1	13094.6	13399.9	13647.8	12633.1
2179	Bacteria	Proteobacteria	Gammaproteobacteria	Oceanospirillales	HOC21	unclassified	unclassified	EF508132.1 gg_id:241778 evidence unusual symbiont gills Acesta excavata bivalve gill specimen Ae1 320 m depth deep-sea coral reef KA2 Kristin hydrocarbon field outside mid-Norway clone Ae1pa1	0.76788	0.346119	0.00381458	0.019372	0.117825	0.785419	0.09325	16.2005	3.07045	1	1	1	8	11105	11432.1	11854.2	10248.1	11107.1	11142	12241.5	11850.1	11505.5	9980.68	10979	9822.75
2181	Bacteria	Proteobacteria	Gammaproteobacteria	Pseudomonadales	Pseudomonadaceae	Pseudomonas	unclassified	EU434560.1 gg_id:271676 Pseudomonas fluorescens str. b33	0.121227	0.102178	0.178849	0.166949	0.221052	0.816053	3.00519	2.17111	1.7616	1	1	1	8	11843.8	12017.8	12549.8	11878	12232	12226.8	12675.1	12519.5	12777.3	12213.9	12555.6	11774.4
2182	Bacteria	Proteobacteria	Gammaproteobacteria	Oceanospirillales	Oceanospirillaceae	UMB6E	proteobacterium symbiont of Osedax sp. MB4	EU050834.1 gg_id:236381 libraries sediment Kings Bay Svalbard Arctic clone SS1_B_02_57	0.248604	0.164914	0.0265212	0.0546838	0.473943	0.870174	1.54831	7.36214	0.564578	1	1	1	8	11205.4	11136	11746.7	10831	10659.7	10916.9	12898.1	11506.5	11392.8	10959.9	11317.7	10552.2
2186	Bacteria	Proteobacteria	Gammaproteobacteria	Pseudomonadales	Pseudomonadaceae	Pseudomonas	unclassified	EU539097.1 gg_id:284787 profile human microbiota antecubital fossa (inner elbow) skin clone nbt98c04	0.012109	0.0246811	0.00287481	0.0170444	0.557427	0.871862	10.4144	17.8962	0.374737	1	1	1	8	11000.4	12403.5	11050.7	13099.2	12655.4	13176.3	11088.3	11008.5	9940.62	11750.2	11936.6	11695.3
2188	Bacteria	Proteobacteria	Gammaproteobacteria	Pseudomonadales	Pseudomonadaceae	Pseudomonas	unclassified	EU540304.1 gg_id:285316 profile human microbiota antecubital fossa (inner elbow) skin clone nbt114g10	0.228566	0.156215	0.258359	0.207604	0.824812	0.890933	1.69989	1.48059	0.0523209	1	1	1	8	13457.9	14220	14317.4	14451	14122.3	14266.4	14242.4	13701.5	13423.3	13780.6	14029.7	14134.1
2189	Bacteria	Proteobacteria	Gammaproteobacteria	Pseudomonadales	Pseudomonadaceae	Pseudomonas	unclassified	AJ492827.1 gg_id:63919 Pseudomonas cannabina str. CFBP 2341	0.642093	0.308091	0.0161149	0.0420377	0.661445	0.873263	0.233208	9.22877	0.206706	1	1	1	8	9857.45	10286.8	9193.78	11048.8	10638	10992.9	9734.91	9736.78	8653.53	10110.5	12287.4	10245.3
2190	Bacteria	Proteobacteria	Gammaproteobacteria	Pseudomonadales	Pseudomonadaceae	Pseudomonas	unclassified	EU537625.1 gg_id:283084 profile human microbiota antecubital fossa (inner elbow) skin clone nbt73g10	0.251034	0.165993	0.123077	0.133944	0.237877	0.821682	1.53109	2.97069	1.62724	1	1	1	8	11771.6	11671.1	12329.4	11533.9	12075.5	11868.1	12960.9	12283.6	12180.8	11633.1	12323.7	11495.4
2194	Bacteria	Proteobacteria	Gammaproteobacteria	Pseudomonadales	Pseudomonadaceae	Pseudomonas	unclassified	DQ084459.1 gg_id:128081 Pseudomonas fluorescens str. FLM05-1	0.416392	0.230758	0.00344058	0.0182709	0.698006	0.875984	0.7344	16.8051	0.161836	1	1	1	8	9449.95	9440.78	9116.4	9985.54	10360.1	10505	9711.43	8795.68	8531.52	10276.2	10649.4	9575.35
2195	Bacteria	Proteobacteria	Gammaproteobacteria	Pseudomonadales	Pseudomonadaceae	Pseudomonas	unclassified	AF137359.1 gg_id:8710 Pseudomonas fluorescens	0.0153155	0.0283898	0.00022735	0.0048779	0.341544	0.86341	9.43346	39.9672	1.02244	1	1	1	8	10858.3	11280.7	10999.6	12127	11942.2	12021	11931	11243.5	11109.2	13223	12708.3	12427.8
2196	Bacteria	Proteobacteria	Gammaproteobacteria	Pseudomonadales	Pseudomonadaceae	Pseudomonas	Pseudomonas stutzeri	FJ974059.1 gg_id:431541 Pseudomonas stutzeri str. JMC01	0.617217	0.300186	0.0297294	0.0578865	0.0907558	0.785419	0.270284	6.96776	3.69625	1	1	1	8	8798.5	9408.57	9520.71	11763.9	13055.9	10238.9	10253.2	9995.08	9733.41	9270.52	11493.7	10369.8
2200	Bacteria	Proteobacteria	Gammaproteobacteria	Methylococcales	Crenotrichaceae	unclassified	unclassified	M95657.1 gg_id:8104 Methylobacter luteus str. 11914	0.0480737	0.0568238	0.0207766	0.04827	0.0691284	0.777989	5.43436	8.2463	4.40254	1	1	1	8	11229	10536.9	11255.6	10696.2	10570.2	11069.4	11910.4	10539.6	10365.1	9335.55	9827.98	9245.43
2204	Bacteria	Proteobacteria	Gammaproteobacteria	Pseudomonadales	Pseudomonadaceae	Pseudomonas	unclassified	EU539018.1 gg_id:281142 profile human microbiota antecubital fossa (inner elbow) skin clone nbt97c01	0.191105	0.138694	2.208e-05	0.00160425	0.0938187	0.785419	2.03958	77.2254	3.61392	1	1	1	8	11486.9	11728.9	10920.8	12495	12102.9	12415.6	10993.2	10986.9	10765.8	12434.2	12373.5	12403.3
2206	Bacteria	Proteobacteria	Gammaproteobacteria	Pseudomonadales	Pseudomonadaceae	Pseudomonas	unclassified	EU169146.1 gg_id:245783 Pseudomonas brenneri str. B46	0.269238	0.17351	0.77398	0.390578	0.626348	0.871862	1.40922	0.0882505	0.256269	1	1	1	8	11232.2	9573.5	11450.5	10129.8	11027.6	11352.9	11533.4	11291.6	11488.9	11340.7	11675.6	10321.5
2207	Bacteria	Proteobacteria	Gammaproteobacteria	Pseudomonadales	Pseudomonadaceae	Pseudomonas	unclassified	FJ893732.1 gg_id:548088 Matriptase-deficient mice exhibit ichthyotic selective shift skin microbiota WT3; ear punch biopsy C57BL/6J mouse (2 months) clone nbt24c04	0.0155512	0.0286456	0.00986743	0.0315448	0.841015	0.892653	9.37172	11.3191	0.0429403	1	1	1	8	12807.8	13697.7	13013	13692.9	13659.9	13777.5	12613.6	12881.8	12354.6	13309.8	13409	12954.5
2209	Bacteria	Proteobacteria	Gammaproteobacteria	Pseudomonadales	Pseudomonadaceae	Pseudomonas	unclassified	EU169179.1 gg_id:253450 Pseudomonas fluorescens str. B73	0.415267	0.230347	0.109218	0.12481	0.397523	0.86734	0.738109	3.24721	0.798866	1	1	1	8	11517.5	10482.3	11372.2	10864.9	11483.1	11809.1	10900.8	11288.3	11153	12388.8	12118.1	11165.1
2211	Bacteria	Proteobacteria	Gammaproteobacteria	Chromatiales	Chromatiaceae	unclassified	unclassified	GU302446.1 gg_id:538297 Spatial structure and activity sedimentary microbial underlying Beggiatoa spp. mat hydrocarbon seep marine sediments (900 water depth 0-24 m sediment depth) Mississippi Canyon 118 northern slope Gulf Mexico clone Out0bac26	0.814644	0.359197	0.00708004	0.0266008	0.269182	0.83314	0.058709	12.8912	1.40957	1	1	1	8	10146.5	10645	11409	9285.13	9138.17	9192.23	9657.52	10635.2	10535.9	10053.5	8682.23	9786.68
2212	Bacteria	Proteobacteria	Gammaproteobacteria	Pseudomonadales	Pseudomonadaceae	Pseudomonas	unclassified	AF064458.1 gg_id:8588 Pseudomonas monteilii str. CIP 104883	0.0995358	0.0899012	0.348821	0.246788	0.405113	0.869235	3.46919	0.990262	0.77235	1	1	1	8	14500.3	14318.3	13900.4	14297.2	14214.2	14277.9	14059.7	13459.4	13541.5	13807.1	14679	13708.1
2216	Bacteria	Proteobacteria	Gammaproteobacteria	Pseudomonadales	Pseudomonadaceae	Pseudomonas	Pseudomonas stutzeri	CU915125.1 gg_id:448893 and dynamics adapted microbiota during degradation Tunisian zarzatine enriched seawater polluted tunisian crude oil clone	0.489317	0.257455	0.0767819	0.101075	0.355927	0.86341	0.525115	4.12347	0.959816	1	1	1	8	11440.2	11747.1	11556.2	12242.3	12623.4	11621.5	11438.8	11749.1	11703.3	11967.9	11411.1	12120.9
2217	Bacteria	Proteobacteria	Gammaproteobacteria	Pseudomonadales	Pseudomonadaceae	Pseudomonas	unclassified	EU540402.1 gg_id:283690 profile human microbiota antecubital fossa (inner elbow) skin clone nbt114d10	0.58394	0.2895	0.250422	0.20367	0.43103	0.869235	0.325581	1.53541	0.68759	1	1	1	8	11846.9	12026.3	12659.2	12088.8	12116.6	11997.7	13449.1	12125	12083.2	11692.4	12187.4	12115.5
2219	Bacteria	Proteobacteria	Gammaproteobacteria	Pseudomonadales	Pseudomonadaceae	Pseudomonas	unclassified	EU539954.1 gg_id:282412 profile human microbiota antecubital fossa (inner elbow) skin clone nbt108d06	0.567188	0.283822	0.855834	0.41245	0.771885	0.885286	0.356084	0.0352071	0.089951	1	1	1	8	11641.4	11834.4	12056.1	11887.1	11748	11841.1	12453.9	11721.2	11504.1	11767.2	12093.7	12060.1
2220	Bacteria	Proteobacteria	Gammaproteobacteria	Pseudomonadales	Moraxellaceae	Perlucidibaca	unclassified	AY622230.1 gg_id:101684 subsurface soil clone C-CL42	0.0313052	0.0433935	0.345694	0.245531	0.124129	0.787229	6.79329	1.00396	2.95139	1	1	1	8	10176.4	10520.7	10823.5	11070.7	9621.43	10270.5	10925.7	10897.7	10389.7	11783.9	11247.2	11302.2
2225	Bacteria	Proteobacteria	Gammaproteobacteria	Oceanospirillales	Alteromonadaceae	Marinobacter	unclassified	FJ348439.1 gg_id:565377 Investigation microbial soil method saltern 15 cm be surface clone DGGE gel band ntu331	0.00250787	0.0113981	0.1181	0.130554	0.661905	0.873263	18.7594	3.06508	0.2061	1	1	1	8	12962.2	12649.2	12883.9	12683.7	12890.4	12121	12154.8	12188.6	11759.3	11438.5	12152.3	11151.3
2226	Bacteria	Proteobacteria	Gammaproteobacteria	Oceanospirillales	Alteromonadaceae	Marinimicrobium	unclassified	EU874388.1 gg_id:321327 Marinimicrobium sp. str. ISL-43	0.0728207	0.0734699	0.460955	0.29071	0.539041	0.871862	4.26319	0.599726	0.411726	1	1	1	8	11716.3	11578.8	12959.4	11836.6	11516.9	11813.4	12543.3	12553.9	12250.5	12825.4	12353.7	12066.6
2228	Bacteria	Proteobacteria	Gammaproteobacteria	Pseudomonadales	Pseudomonadaceae	Pseudomonas	unclassified	EU111725.2 gg_id:558591 Pseudomonas migulae str. CT14	0.00840892	0.0203019	0.985972	0.446177	0.323151	0.856449	12.0599	0.000329	1.10858	1	1	1	8	11549.2	11735.4	11721.1	11373.4	11984.4	12453.2	12107.9	13102	13198.6	12292.4	12864.2	12473.9
2230	Bacteria	Proteobacteria	Gammaproteobacteria	Alteromonadales	Alteromonadaceae	unclassified	unclassified	AJ295715.1 gg_id:73259 Alteromonas stellipolaris str. LMG 21861	0.513188	0.265952	0.986232	0.446232	0.242727	0.82474	0.468106	0.000317	1.59095	1	1	1	8	10719.7	11357.6	11574.4	11658	11468.1	11372	11596.5	11730.7	11612	11508.8	11891.8	10715.6
2232	Bacteria	Proteobacteria	Gammaproteobacteria	Pseudomonadales	Pseudomonadaceae	Pseudomonas	unclassified	AY625608.1 gg_id:106509 Pseudomonas sp. str. E2.2	0.0350558	0.0465091	0.0101912	0.0322574	0.269004	0.832988	6.41937	11.1732	1.41071	1	1	1	8	10850.8	10477.3	9013.69	11484.5	12270.8	12148.2	12264.9	11112.5	11533	11780	13260.1	12515.7
2233	Bacteria	Proteobacteria	Gammaproteobacteria	Oceanospirillales	HTCC2188	unclassified	unclassified	GQ259231.1 gg_id:514087 Microbial activities coastal marine sediments and column Svalbard deep water clone water_deep38	0.181832	0.133912	0.786446	0.393453	0.861259	0.893955	2.138	0.0785023	0.0325755	1	1	1	8	8732.89	10395	9119.46	9021.38	9250.38	10095.8	8993.27	8536.5	8736.22	8859.08	9878.84	8083.72
2234	Bacteria	Proteobacteria	Gammaproteobacteria	Oceanospirillales	Oceanospirillaceae	Marinomonas	unclassified	AB242868.1 gg_id:142302 Marinomonas sanya str. F128	0.112454	0.0974228	0.427227	0.277489	0.503385	0.871135	3.1787	0.699496	0.490913	1	1	1	8	11054.7	11697.9	10134.3	12034.3	11648.1	11836.1	11078.7	10407.2	9548.07	11920	10664.3	8682.15
2235	Bacteria	Proteobacteria	Gammaproteobacteria	Chromatiales	Chromatiaceae	unclassified	unclassified	EU286994.1 gg_id:254165 Pacific arctic surface sediment clone B78-30	0.785921	0.350977	0.0865612	0.108392	0.337831	0.86341	0.0789	3.81505	1.03925	1	1	1	8	11300.2	10916.2	11233.9	9516.1	10199.6	10013.3	9338.36	11386.6	11800.8	10535.5	10833.7	9987.71
2237	Bacteria	Proteobacteria	Gammaproteobacteria	Pseudomonadales	Pseudomonadaceae	Pseudomonas	unclassified	FJ588703.1 gg_id:565803 Pseudomonas fluorescens str. HDY-9	0.378535	0.217411	0.0895464	0.11071	0.848975	0.892653	0.868893	3.72976	0.0386868	1	1	1	8	11373.9	11758.6	11366.2	11798.6	12586.3	11504.4	12005	11593.3	11638.1	11847.5	11947.9	12574.6
2238	Bacteria	Proteobacteria	Gammaproteobacteria	Pseudomonadales	Pseudomonadaceae	Pseudomonas	unclassified	EU534971.1 gg_id:281416 profile human skin microbiota ear punch biopsy female C57BL/6J mouse clone nbt187e11	0.0199987	0.0332287	0.00029457	0.00544296	0.648396	0.873255	8.38971	37.0171	0.224357	1	1	1	8	10695.4	10961	9774.58	11854.5	12004.9	12026.6	10212	9541.63	9001.31	11373.8	11566.8	11021.6
2240	Bacteria	Proteobacteria	Gammaproteobacteria	Oceanospirillales	OM60	unclassified	unclassified	AY386336.1 gg_id:96552 marine str. HTCC2223	0.00164539	0.00985724	0.0249951	0.0530056	0.688029	0.874223	21.6194	7.57158	0.173431	1	1	1	8	10001.8	10112.5	10448.9	10783.3	10157.8	11271	10654.2	11372.4	11525.8	12094.3	12097.4	11597.6
2244	Bacteria	Proteobacteria	Gammaproteobacteria	Oceanospirillales	Alteromonadaceae	Marinobacter	unclassified	DQ097521.1 gg_id:129808 Marinobacter giovannonii str. IS17	0.125553	0.10471	0.0293116	0.0574878	0.106735	0.785419	2.92559	7.01599	3.30162	1	1	1	8	9509.25	10933.7	11587.8	8164.02	9088.22	8896.27	10020	10914.4	10956	9961.31	11189.5	9644.06
2247	Bacteria	Proteobacteria	Gammaproteobacteria	Pseudomonadales	Pseudomonadaceae	Pseudomonas	unclassified	FJ893154.1 gg_id:549797 Matriptase-deficient mice exhibit ichthyotic selective shift skin microbiota HM3; ear punch biopsy C57BL/6J (St14 hypo/-) mouse (2 months) clone nbt17h04	0.0938443	0.0864792	0.116245	0.129597	0.30536	0.846653	3.61325	3.1016	1.19916	1	1	1	8	11687.6	12563.6	13535.3	12348.3	12211.1	12539.7	14466.6	13174.9	13237.1	12548.9	12653.3	12728.6
2249	Bacteria	Proteobacteria	Gammaproteobacteria	Pseudomonadales	Pseudomonadaceae	Pseudomonas	unclassified	EF154270.1 gg_id:188602 Pseudomonas cannabina str. 30	0.797323	0.354462	0.00888494	0.029962	0.15877	0.79597	0.070501	11.8014	2.41519	1	1	1	8	11368.1	11441.3	10686.7	11829	11634.1	12103.7	11210.4	10447	9836.01	12699.2	13042.5	11243.4
2251	Bacteria	Proteobacteria	Gammaproteobacteria	Pseudomonadales	Pseudomonadaceae	Pseudomonas	unclassified	FJ894001.1 gg_id:570570 Matriptase-deficient mice exhibit ichthyotic selective shift skin microbiota B1E; ear punch biopsy C57BL/6J mouse (4 weeks) clone nbt124e12	0.0401465	0.0506724	0.0331654	0.0614106	0.561723	0.871862	5.98606	6.60113	0.366446	1	1	1	8	13479	13433.3	12812.8	13899.5	13181.7	13726.3	12852.8	12694.3	12496.2	13276.2	13565	12951.6
2254	Bacteria	Proteobacteria	Gammaproteobacteria	Alteromonadales	Alteromonadaceae	unclassified	unclassified	AM882575.1 gg_id:316071 Structure along hydrocarbon contamination coastal sediment oil polluted water petrochemical treatment plant clone 22 EDB3	0.233778	0.15842	0.102885	0.120326	0.892769	0.896451	1.65872	3.38933	0.0193635	1	1	1	8	9127.1	10564	11225.1	9952.18	9901.12	9024.82	10519.8	11242	10863.3	9435.67	10617.6	10200.5
2256	Bacteria	Proteobacteria	Gammaproteobacteria	Pseudomonadales	Pseudomonadaceae	Pseudomonas	unclassified	EU537043.1 gg_id:281302 profile human microbiota antecubital fossa (inner elbow) skin clone nbt219e06	0.0881579	0.0832231	0.0332996	0.0615877	0.886558	0.895635	3.76897	6.58779	0.0216903	1	1	1	8	11510	11627.8	10727.2	12196.8	12031.5	12328.6	12331.3	11751.2	11854.2	11925.7	13844.5	12566.4
2260	Bacteria	Proteobacteria	Gammaproteobacteria	Alteromonadales	Pseudoalteromonadaceae	Pseudoalteromonas	unclassified	AY771728.1 gg_id:141235 Pseudoalteromonas nigrifaciens S3-28	0.715933	0.330462	0.00496598	0.0222815	0.229374	0.818423	0.142176	14.7251	1.69343	1	1	1	8	9784.15	10104.5	10954	9367.03	8721.86	8581.67	11374.4	11460.9	10768.4	8632.45	9955.48	6562.12
2262	Bacteria	Proteobacteria	Gammaproteobacteria	Pseudomonadales	Pseudomonadaceae	Pseudomonas	unclassified	AY303254.1 gg_id:133637 Pseudomonas sp. str. ps10-13	0.13839	0.111605	0.0031836	0.0177774	0.0282909	0.696899	2.70919	17.2705	7.13758	1	1	1	8	12071.9	11769.1	11349.4	12056.5	12025	12011	10465.2	11328.7	10772.4	12630.5	12274.4	11811
2264	Bacteria	Proteobacteria	Gammaproteobacteria	Chromatiales	Chromatiaceae	unclassified	unclassified	GQ262946.1 gg_id:511219 Structure Simulated Level Waste Site simulated level waste site clone F1_84X_2	0.35934	0.209822	0.0149452	0.0402001	0.728355	0.881687	0.945526	9.53289	0.129411	1	1	1	8	12089.9	12215	12649	10639.1	11779	12239.1	11892.4	12307.2	12238.5	11572.8	10861.1	11101.8
2265	Bacteria	Proteobacteria	Gammaproteobacteria	Oceanospirillales	Alcanivoracaceae	Alcanivorax	Alcanivorax venustensis	DQ768648.1 gg_id:255548 Alcanivorax venustensis MARC4C	0.340481	0.202717	0.742435	0.381595	0.532136	0.871862	1.02722	0.115766	0.426267	1	1	1	8	11671.8	11878	12254	11972	11919.1	12122.7	11362.8	12157.6	12041.4	11588.8	12216.1	11090.2
2271	Bacteria	Proteobacteria	Gammaproteobacteria	Pseudomonadales	Pseudomonadaceae	Pseudomonas	unclassified	AY303243.1 gg_id:132705 Pseudomonas sp. str. pcs19	0.925269	0.389175	0.81056	0.399956	0.157806	0.79597	0.00936969	0.0613858	2.42794	1	1	1	8	13294.8	13647	13244.9	13185.6	12803.9	13129.8	12419.7	13345.9	13557.3	13404	13436.4	13257.1
2272	Bacteria	Proteobacteria	Gammaproteobacteria	Pseudomonadales	Pseudomonadaceae	Pseudomonas	unclassified	EU538992.1 gg_id:286283 profile human microbiota antecubital fossa (inner elbow) skin clone nbt98c10	0.0387998	0.0495563	0.893727	0.422808	0.805897	0.88998	6.0936	0.0190166	0.0645191	1	1	1	8	13454	14234.8	14651.9	14283.9	14106.9	14221.2	14050.4	13454.4	13302.9	13208.9	13823.6	13694.7
2273	Bacteria	Proteobacteria	Gammaproteobacteria	Pseudomonadales	Pseudomonadaceae	Pseudomonas	unclassified	EU538181.1 gg_id:280147 profile human microbiota antecubital fossa (inner elbow) skin clone nbt81f12	0.549946	0.278298	0.579393	0.331703	0.7973	0.889193	0.38949	0.333677	0.0705174	1	1	1	8	13093.4	12467.8	11530.7	12444.4	12758.1	12709.3	12483.4	11717	12542.9	12267.3	13019.3	11760.1
2276	Bacteria	Proteobacteria	Gammaproteobacteria	Pseudomonadales	Pseudomonadaceae	Pseudomonas	unclassified	EU538555.1 gg_id:283206 profile human microbiota antecubital fossa (inner elbow) skin clone nbt231f12	0.0404538	0.0509382	0.00024411	0.00498929	0.216166	0.815985	5.96215	39.1379	1.8033	1	1	1	8	10563.7	10037.5	10205.1	10532	11241.1	11334.4	9608.84	9748.66	9676.21	10739.2	11032	10821.5
2279	Bacteria	Proteobacteria	Gammaproteobacteria	Alteromonadales	Pseudoalteromonadaceae	Pseudoalteromonas	unclassified	DQ492775.1 gg_id:158978 Pseudoalteromonas sp. str. BSi20576	0.11603	0.0992435	0.00628856	0.0249271	0.392176	0.866662	3.10589	13.4858	0.818041	1	1	1	8	13202.8	13113	14089.7	12848.8	12900.1	12703	14407.4	13799	14081.3	13005.8	13544.9	12506.7
2281	Bacteria	Proteobacteria	Gammaproteobacteria	Pseudomonadales	Pseudomonadaceae	Pseudomonas	Pseudomonas stutzeri	AF284764.1 gg_id:41253 Pseudomonas stutzeri str. phen8	0.23332	0.158203	0.00107101	0.0105188	0.441732	0.869235	1.66229	24.8632	0.655006	1	1	1	8	12227.9	12756.5	12826.7	13421.5	13978.9	13168.8	12848.4	12873.9	13087.5	13588	13680.4	13529.1
[truncated: 13,165 more rows]
